# Supplementary material for: Construction of a virtual Mycobacterium tuberculosis consensus genome and its application to data from a next generation sequencer
Source: BMC Genomics. 2015 Mar 20;16(1):218. doi: 10.1186/s12864-015-1368-9 (PMC4425900; doi:10.1186/s12864-015-1368-9)
Supplement: Additional file 3: — CS with SNP handled by ambiguity rule and annotation based on H37Rv. [file 12864_2015_1368_MOESM3_ESM.zip]

Archive with 1 entries (1 files):
- 12864_2015_1368_MOESM7_ESM.gbk
