# Supplementary material for: Construction of a virtual Mycobacterium tuberculosis consensus genome and its application to data from a next generation sequencer
Source: BMC Genomics. 2015 Mar 20;16(1):218. doi: 10.1186/s12864-015-1368-9 (PMC4425900; doi:10.1186/s12864-015-1368-9)
Supplement: Additional file 3: — CS with SNP handled by ambiguity rule and annotation based on H37Rv. [file 12864_2015_1368_MOESM3_ESM.zip › 12864_2015_1368_MOESM7_ESM.gbk]

LOCUS       MTBC 4991559 bp    DNA                                    09-12-2013
DEFINITION  MTBC
FEATURES             Location/Qualifiers
     misc_feature    1..1524
                     /note="Rv0001"
     misc_feature    2052..3260
                     /note="Rv0002"
     misc_feature    3280..4437
                     /note="Rv0003"
     misc_feature    4434..4997
                     /note="Rv0004"
     misc_feature    5240..7267
                     /note="Rv0005"
     misc_feature    7302..9818
                     /note="Rv0006"
     misc_feature    9914..10828
                     /note="Rv0007"
     misc_feature    complement(11874..12311)
                     /note="Rv0008c"
     misc_feature    12468..13016
                     /note="Rv0009"
     misc_feature    complement(13133..13557)
                     /note="Rv0010c"
     misc_feature    complement(13713..13994)
                     /note="Rv0011c"
     misc_feature    14088..14876
                     /note="Rv0012"
     misc_feature    14913..15611
                     /note="Rv0013"
     misc_feature    complement(15589..16732)
                     /note="Rv0014c"
     misc_feature    16731..18287
                     /note="Rv3910"
     misc_feature    18322..18912
                     /note="Rv3911"
     misc_feature    19005..19769
                     /note="Rv3912"
     misc_feature    19863..20870
                     /note="Rv3913"
     misc_feature    20867..21217
                     /note="Rv3914"
     misc_feature    21327..22547
                     /note="Rv3915"
     misc_feature    complement(22568..23302)
                     /note="Rv3916c"
     misc_feature    complement(23592..24626)
                     /note="Rv3917c"
     misc_feature    complement(24623..25666)
                     /note="Rv3918c"
     misc_feature    complement(25663..26337)
                     /note="Rv3919c"
     misc_feature    complement(26469..27032)
                     /note="Rv3920c"
     misc_feature    complement(27104..28204)
                     /note="Rv3921c"
     misc_feature    complement(28188..28550)
                     /note="Rv3922c"
     misc_feature    complement(28547..28924)
                     /note="Rv3923c"
     misc_feature    complement(28921..29064)
                     /note="Rv3924c"
     misc_feature    29668..31192
                     /note="Rv0001"
     misc_feature    31315..31641
                     /note="Rv3474"
     misc_feature    31692..32576
                     /note="Rv3475"
     misc_feature    33079..34289
                     /note="Rv0002"
     misc_feature    34309..35468
                     /note="Rv0003"
     misc_feature    35465..36029
                     /note="Rv0004"
     misc_feature    36273..38300
                     /note="Rv0005"
     misc_feature    38335..40852
                     /note="Rv0006"
     misc_feature    40948..41202
                     /note="Rv0007"
     misc_feature    41387..41641
                     /note="Rv0007"
     misc_feature    41826..42740
                     /note="Rv0007"
     misc_feature    complement(43787..44225)
                     /note="Rv0008c"
     misc_feature    44382..44930
                     /note="Rv0009"
     misc_feature    complement(45047..45472)
                     /note="Rv0010c"
     misc_feature    complement(45579..46463)
                     /note="Rv3475"
     misc_feature    complement(46514..46840)
                     /note="Rv3474"
     misc_feature    complement(46986..47268)
                     /note="Rv0011c"
     misc_feature    47362..48150
                     /note="Rv0012"
     misc_feature    48187..48887
                     /note="Rv0013"
     misc_feature    complement(48865..50749)
                     /note="Rv0014c"
     misc_feature    complement(50746..52042)
                     /note="Rv0015c"
     misc_feature    complement(52039..53514)
                     /note="Rv0016c"
     misc_feature    complement(53511..54921)
                     /note="Rv0017c"
     misc_feature    complement(54918..56462)
                     /note="Rv0018c"
     misc_feature    complement(56551..57019)
                     /note="Rv0019c"
     misc_feature    complement(57143..58727)
                     /note="Rv0020c"
     misc_feature    complement(59196..60169)
                     /note="Rv0021c"
     misc_feature    complement(60311..60730)
                     /note="Rv0022c"
     misc_feature    60883..61653
                     /note="Rv0023"
     misc_feature    61650..62495
                     /note="Rv0024"
     misc_feature    62533..62895
                     /note="Rv0025"
     misc_feature    63010..64360
                     /note="Rv0026"
     misc_feature    64481..64798
                     /note="Rv0027"
     misc_feature    64806..65111
                     /note="Rv0028"
     misc_feature    65349..66449
                     /note="Rv0029"
     misc_feature    66519..66848
                     /note="Rv0030"
     misc_feature    66877..67090
                     /note="Rv0031"
     misc_feature    67592..69909
                     /note="Rv0032"
     misc_feature    69906..70169
                     /note="Rv0033"
     misc_feature    70166..70565
                     /note="Rv0034"
     misc_feature    70562..72250
                     /note="Rv0035"
     misc_feature    complement(72640..73413)
                     /note="Rv0036c"
     misc_feature    complement(73461..74786)
                     /note="Rv0037c"
     misc_feature    74888..75497
                     /note="Rv0038"
     misc_feature    complement(75589..75936)
                     /note="Rv0039c"
     misc_feature    complement(76018..76952)
                     /note="Rv0040c"
     misc_feature    77151..80060
                     /note="Rv0041"
     misc_feature    complement(80170..80796)
                     /note="Rv0042c"
     misc_feature    complement(80955..81689)
                     /note="Rv0043c"
     misc_feature    complement(81822..82617)
                     /note="Rv0044c"
     misc_feature    complement(82633..83533)
                     /note="Rv0045c"
     misc_feature    complement(83615..84720)
                     /note="Rv0046c"
     misc_feature    complement(84781..85323)
                     /note="Rv0047c"
     misc_feature    complement(85424..86295)
                     /note="Rv0048c"
     misc_feature    86430..86843
                     /note="Rv0049"
     misc_feature    87265..89322
                     /note="Rv0050"
     misc_feature    89319..91005
                     /note="Rv0051"
     misc_feature    91037..91604
                     /note="Rv0052"
     misc_feature    91823..92115
                     /note="Rv0053"
     misc_feature    92219..92714
                     /note="Rv0054"
     misc_feature    92756..93010
                     /note="Rv0055"
     misc_feature    93043..93502
                     /note="Rv0056"
     misc_feature    93531..94052
                     /note="Rv0057"
     misc_feature    94031..96659
                     /note="Rv0058"
     misc_feature    96842..97534
                     /note="Rv0059"
     misc_feature    97551..98612
                     /note="Rv0060"
     misc_feature    complement(98657..98995)
                     /note="Rv0061c"
     misc_feature    99197..100339
                     /note="Rv0062"
     misc_feature    100568..102010
                     /note="Rv0063"
     misc_feature    104240..107185
                     /note="Rv0064"
     misc_feature    107493..107894
                     /note="Rv0065"
     misc_feature    complement(107946..110183)
                     /note="Rv0066c"
     misc_feature    complement(110301..110871)
                     /note="Rv0067c"
     misc_feature    110974..111886
                     /note="Rv0068"
     misc_feature    complement(111911..113296)
                     /note="Rv0069c"
     misc_feature    complement(113293..114570)
                     /note="Rv0070c"
     misc_feature    115289..115980
                     /note="Rv0071"
     misc_feature    116411..117379
                     /note="Rv0072"
     misc_feature    117370..118000
                     /note="Rv0071"
     misc_feature    118431..119480
                     /note="Rv0072"
     misc_feature    119483..120475
                     /note="Rv0073"
     misc_feature    120555..120757
                     /note="Rv0074"
     misc_feature    120838..121830
                     /note="Rv0073"
     misc_feature    121911..123150
                     /note="Rv0074"
     misc_feature    123163..124335
                     /note="Rv0075"
     misc_feature    complement(124350..124739)
                     /note="Rv0076c"
     misc_feature    complement(124803..125634)
                     /note="Rv0077c"
     misc_feature    125696..126302
                     /note="Rv0078"
     misc_feature    complement(126377..126971)
                     /note="Rv0078A"
     misc_feature    complement(126968..127174)
                     /note="Rv0078B"
     misc_feature    127374..128195
                     /note="Rv0079"
     misc_feature    128192..128650
                     /note="Rv0080"
     misc_feature    128745..129089
                     /note="Rv0081"
     misc_feature    129094..129573
                     /note="Rv0082"
     misc_feature    131501..132451
                     /note="Rv0084"
     misc_feature    132462..133124
                     /note="Rv0085"
     misc_feature    133124..134590
                     /note="Rv0086"
     misc_feature    134587..136064
                     /note="Rv0087"
     misc_feature    136100..136774
                     /note="Rv0088"
     misc_feature    138642..139232
                     /note="Rv0089"
     misc_feature    139361..140134
                     /note="Rv0090"
     misc_feature    140569..141340
                     /note="Rv0091"
     misc_feature    141480..143766
                     /note="Rv0092"
     misc_feature    complement(143713..144560)
                     /note="Rv0093c"
     misc_feature    complement(144674..145330)
                     /note="Rv1587c"
     misc_feature    complement(145734..146135)
                     /note="Rv0095c"
     misc_feature    146244..147638
                     /note="Rv0096"
     misc_feature    147657..148526
                     /note="Rv0097"
     misc_feature    148523..149074
                     /note="Rv0098"
     misc_feature    149079..150703
                     /note="Rv0099"
     misc_feature    150708..150944
                     /note="Rv0100"
     misc_feature    150926..158475
                     /note="Rv0101"
     misc_feature    158650..160637
                     /note="Rv0102"
     misc_feature    complement(160853..163117)
                     /note="Rv0103c"
     misc_feature    163261..164775
                     /note="Rv0104"
     misc_feature    complement(164924..165208)
                     /note="Rv0105c"
     misc_feature    165318..166514
                     /note="Rv0106"
     misc_feature    complement(166587..171492)
                     /note="Rv0107c"
     misc_feature    complement(171846..172055)
                     /note="Rv0108c"
     misc_feature    172335..173831
                     /note="Rv0109"
     misc_feature    173979..174729
                     /note="Rv0110"
     misc_feature    174910..176975
                     /note="Rv0111"
     misc_feature    177257..178215
                     /note="Rv0112"
     misc_feature    178289..178879
                     /note="Rv0113"
     misc_feature    178911..179484
                     /note="Rv0114"
     misc_feature    179484..180648
                     /note="Rv0115"
     misc_feature    complement(181242..182001)
                     /note="Rv0116c"
     misc_feature    182179..183123
                     /note="Rv0117"
     misc_feature    complement(183107..184856)
                     /note="Rv0118c"
     misc_feature    185029..186608
                     /note="Rv0119"
     misc_feature    complement(186609..188758)
                     /note="Rv0120c"
     misc_feature    complement(188895..189329)
                     /note="Rv0121c"
     misc_feature    189478..189846
                     /note="Rv0122"
     misc_feature    189843..190211
                     /note="Rv0123"
     misc_feature    190520..191896
                     /note="Rv0124"
     misc_feature    192321..193390
                     /note="Rv0125"
     misc_feature    193499..195309
                     /note="Rv0126"
     misc_feature    195465..196832
                     /note="Rv0127"
     misc_feature    196900..197681
                     /note="Rv0128"
     misc_feature    complement(197813..198835)
                     /note="Rv0129c"
     misc_feature    199082..199537
                     /note="Rv0130"
     misc_feature    complement(199550..200893)
                     /note="Rv0131c"
     misc_feature    complement(200935..202018)
                     /note="Rv0132c"
     misc_feature    202105..202711
                     /note="Rv0133"
     misc_feature    203008..203913
                     /note="Rv0134"
     misc_feature    complement(203884..204489)
                     /note="Rv0135c"
     misc_feature    204606..205931
                     /note="Rv0136"
     misc_feature    complement(205952..206502)
                     /note="Rv0137c"
     misc_feature    206565..207068
                     /note="Rv0138"
     misc_feature    207069..208092
                     /note="Rv0139"
     misc_feature    208153..208533
                     /note="Rv0140"
     misc_feature    complement(208514..208926)
                     /note="Rv0141c"
     misc_feature    208956..209884
                     /note="Rv0142"
     misc_feature    complement(209951..211429)
                     /note="Rv0143c"
     misc_feature    211536..212379
                     /note="Rv0144"
     misc_feature    212471..213425
                     /note="Rv0145"
     misc_feature    213468..214400
                     /note="Rv0146"
     misc_feature    214495..216016
                     /note="Rv0147"
     misc_feature    216092..216952
                     /note="Rv0148"
     misc_feature    216959..217928
                     /note="Rv0149"
     misc_feature    complement(217925..218212)
                     /note="Rv0150c"
     misc_feature    complement(221680..223447)
                     /note="Rv0151c"
     misc_feature    complement(223457..225040)
                     /note="Rv0152c"
     misc_feature    complement(225301..226132)
                     /note="Rv0153c"
     misc_feature    complement(226134..227348)
                     /note="Rv0154c"
     misc_feature    227772..228872
                     /note="Rv0155"
     misc_feature    228873..229205
                     /note="Rv0156"
     misc_feature    229202..230629
                     /note="Rv0157"
     misc_feature    complement(230645..230773)
                     /note="Rv0157A"
     misc_feature    230935..231579
                     /note="Rv0158"
     misc_feature    complement(231583..232990)
                     /note="Rv0159c"
     misc_feature    complement(233082..234591)
                     /note="Rv0160c"
     misc_feature    234761..236116
                     /note="Rv0161"
     misc_feature    complement(236144..237295)
                     /note="Rv0162c"
     misc_feature    237277..237732
                     /note="Rv0163"
     misc_feature    237787..238272
                     /note="Rv0164"
     misc_feature    complement(238305..238979)
                     /note="Rv0165c"
     misc_feature    239157..240823
                     /note="Rv0166"
     misc_feature    241027..241825
                     /note="Rv0167"
     misc_feature    241827..242700
                     /note="Rv0168"
     misc_feature    242706..244071
                     /note="Rv0169"
     misc_feature    244068..245110
                     /note="Rv0170"
     misc_feature    245107..246656
                     /note="Rv0171"
     misc_feature    246653..248245
                     /note="Rv0172"
     misc_feature    248242..249424
                     /note="Rv0173"
     misc_feature    249418..250965
                     /note="Rv0174"
     misc_feature    251059..251703
                     /note="Rv0175"
     misc_feature    251700..252669
                     /note="Rv0176"
     misc_feature    252666..253220
                     /note="Rv0177"
     misc_feature    253187..253921
                     /note="Rv0178"
     misc_feature    complement(253952..255062)
                     /note="Rv0179c"
     misc_feature    complement(255142..256504)
                     /note="Rv0180c"
     misc_feature    complement(256531..257267)
                     /note="Rv0181c"
     misc_feature    complement(257284..258401)
                     /note="Rv0182c"
     misc_feature    258349..259188
                     /note="Rv0183"
     misc_feature    259230..259980
                     /note="Rv0184"
     misc_feature    259977..260487
                     /note="Rv0185"
     misc_feature    260532..262614
                     /note="Rv0186"
     misc_feature    complement(262660..262821)
                     /note="Rv0186Ac"
     misc_feature    262976..263639
                     /note="Rv0187"
     misc_feature    263758..264189
                     /note="Rv0188"
     misc_feature    complement(264268..265995)
                     /note="Rv0189c"
     misc_feature    266143..266433
                     /note="Rv0190"
     misc_feature    266561..267806
                     /note="Rv0191"
     misc_feature    267840..268944
                     /note="Rv0192"
     misc_feature    267883..268188
                     /note="Rv0192A"
     misc_feature    complement(269004..270851)
                     /note="Rv0193c"
     misc_feature    271158..274746
                     /note="Rv0194"
     misc_feature    275184..275819
                     /note="Rv0195"
     misc_feature    275932..276516
                     /note="Rv0196"
     misc_feature    276516..278762
                     /note="Rv0197"
     misc_feature    complement(278816..280802)
                     /note="Rv0198c"
     misc_feature    280845..281504
                     /note="Rv0199"
     misc_feature    281501..282190
                     /note="Rv0200"
     misc_feature    complement(282187..282690)
                     /note="Rv0201c"
     misc_feature    complement(282687..285590)
                     /note="Rv0202c"
     misc_feature    285812..286223
                     /note="Rv0203"
     misc_feature    complement(286275..287519)
                     /note="Rv0204c"
     misc_feature    287689..288792
                     /note="Rv0205"
     misc_feature    complement(288789..291624)
                     /note="Rv0206c"
     misc_feature    complement(291690..292420)
                     /note="Rv0207c"
     misc_feature    complement(292423..293215)
                     /note="Rv0208c"
     misc_feature    293348..294437
                     /note="Rv0209"
     misc_feature    294434..295912
                     /note="Rv0210"
     misc_feature    296096..297918
                     /note="Rv0211"
     misc_feature    complement(297986..298957)
                     /note="Rv0212c"
     misc_feature    complement(298954..300269)
                     /note="Rv0213c"
     misc_feature    300383..301999
                     /note="Rv0214"
     misc_feature    complement(302141..303208)
                     /note="Rv0215c"
     misc_feature    303265..304281
                     /note="Rv0216"
     misc_feature    complement(304278..305186)
                     /note="Rv0217c"
     misc_feature    305279..306607
                     /note="Rv0218"
     misc_feature    306609..307157
                     /note="Rv0219"
     misc_feature    307167..308378
                     /note="Rv0220"
     misc_feature    308422..309840
                     /note="Rv0221"
     misc_feature    309871..310659
                     /note="Rv0222"
     misc_feature    complement(310665..312131)
                     /note="Rv0223c"
     misc_feature    complement(312230..312995)
                     /note="Rv0224c"
     misc_feature    313031..314187
                     /note="Rv0225"
     misc_feature    complement(314204..315940)
                     /note="Rv0226c"
     misc_feature    complement(315950..317220)
                     /note="Rv0227c"
     misc_feature    317436..318663
                     /note="Rv0228"
     misc_feature    complement(318691..319104)
                     /note="Rv0229c"
     misc_feature    complement(319095..319289)
                     /note="Rv0229Ac"
     misc_feature    complement(319368..320354)
                     /note="Rv0230c"
     misc_feature    320449..322156
                     /note="Rv0231"
     misc_feature    322291..322985
                     /note="Rv0232"
     misc_feature    322982..323926
                     /note="Rv0233"
     misc_feature    complement(324002..325542)
                     /note="Rv0234c"
     misc_feature    complement(325569..327019)
                     /note="Rv0235c"
     misc_feature    complement(327054..331268)
                     /note="Rv0236c"
     misc_feature    complement(331315..331488)
                     /note="Rv0236A"
     misc_feature    331603..332770
                     /note="Rv0237"
     misc_feature    332846..333460
                     /note="Rv0238"
     misc_feature    333522..333755
                     /note="Rv0239"
     misc_feature    333763..334200
                     /note="Rv0240"
     misc_feature    complement(334230..335072)
                     /note="Rv0241c"
     misc_feature    complement(335083..336450)
                     /note="Rv0242c"
     misc_feature    336592..337915
                     /note="Rv0243"
     misc_feature    complement(338221..340056)
                     /note="Rv0244c"
     misc_feature    340428..340918
                     /note="Rv0245"
     misc_feature    341235..342552
                     /note="Rv0246"
     misc_feature    complement(342549..343295)
                     /note="Rv0247c"
     misc_feature    complement(343296..345236)
                     /note="Rv0248c"
     misc_feature    complement(345267..346092)
                     /note="Rv0249c"
     misc_feature    complement(346172..346465)
                     /note="Rv0250c"
     misc_feature    complement(346610..347090)
                     /note="Rv0251c"
     misc_feature    347304..349868
                     /note="Rv0252"
     misc_feature    349894..350250
                     /note="Rv0253"
     misc_feature    complement(350266..350790)
                     /note="Rv0254c"
     misc_feature    complement(350815..352300)
                     /note="Rv0255c"
     misc_feature    complement(352319..354002)
                     /note="Rv0256c"
     misc_feature    354154..354528
                     /note="Rv0257"
     misc_feature    complement(354749..355204)
                     /note="Rv0258c"
     misc_feature    complement(355229..355972)
                     /note="Rv0259c"
     misc_feature    complement(355969..357124)
                     /note="Rv0260c"
     misc_feature    complement(357224..358637)
                     /note="Rv0261c"
     misc_feature    complement(358778..359328)
                     /note="Rv0262c"
     misc_feature    complement(359338..360240)
                     /note="Rv0263c"
     misc_feature    complement(360257..360889)
                     /note="Rv0264c"
     misc_feature    complement(360985..361978)
                     /note="Rv0265c"
     misc_feature    complement(362000..365630)
                     /note="Rv0266c"
     misc_feature    365807..367199
                     /note="Rv0267"
     misc_feature    complement(367241..367751)
                     /note="Rv0268c"
     misc_feature    complement(367817..369012)
                     /note="Rv0269c"
     misc_feature    369048..370730
                     /note="Rv0270"
     misc_feature    complement(370747..372943)
                     /note="Rv0271c"
     misc_feature    complement(373057..374190)
                     /note="Rv0272c"
     misc_feature    complement(374187..374808)
                     /note="Rv0273c"
     misc_feature    374906..375488
                     /note="Rv0274"
     misc_feature    complement(375418..376146)
                     /note="Rv0275c"
     misc_feature    376236..377158
                     /note="Rv0276"
     misc_feature    complement(377198..377627)
                     /note="Rv0749"
     misc_feature    complement(377651..377824)
                     /note="Rv0277Ac"
     misc_feature    389567..390901
                     /note="Rv3798"
     misc_feature    391082..392700
                     /note="Rv0280"
     misc_feature    392724..393638
                     /note="Rv0281"
     misc_feature    393863..395761
                     /note="Rv0282"
     misc_feature    395758..397375
                     /note="Rv0283"
     misc_feature    397372..401367
                     /note="Rv0284"
     misc_feature    401364..401672
                     /note="Rv0285"
     misc_feature    401675..403219
                     /note="Rv0286"
     misc_feature    403268..403561
                     /note="Rv0287"
     misc_feature    403591..403881
                     /note="Rv0288"
     misc_feature    403892..404779
                     /note="Rv0289"
     misc_feature    404826..406251
                     /note="Rv0290"
     misc_feature    406248..407633
                     /note="Rv0291"
     misc_feature    407630..408625
                     /note="Rv0292"
     misc_feature    complement(408612..409814)
                     /note="Rv0293c"
     misc_feature    409922..410708
                     /note="Rv0294"
     misc_feature    complement(410697..411500)
                     /note="Rv0295c"
     misc_feature    complement(411510..412908)
                     /note="Rv0296c"
     misc_feature    413087..413789
                     /note="Rv0297"
     misc_feature    415372..415599
                     /note="Rv0298"
     misc_feature    415596..415899
                     /note="Rv0299"
     misc_feature    415947..416168
                     /note="Rv0300"
     misc_feature    416165..416590
                     /note="Rv0301"
     misc_feature    416727..417360
                     /note="Rv0302"
     misc_feature    417357..418266
                     /note="Rv0303"
     misc_feature    complement(418274..424557)
                     /note="Rv0304c"
     misc_feature    complement(427494..430445)
                     /note="Rv0305c"
     misc_feature    430648..431323
                     /note="Rv0306"
     misc_feature    complement(431311..431793)
                     /note="Rv0307c"
     misc_feature    431851..432572
                     /note="Rv0308"
     misc_feature    432674..433330
                     /note="Rv0309"
     misc_feature    complement(433400..433891)
                     /note="Rv0310c"
     misc_feature    433915..435144
                     /note="Rv0311"
     misc_feature    435299..437161
                     /note="Rv0312"
     misc_feature    437233..437619
                     /note="Rv0313"
     misc_feature    complement(437622..438284)
                     /note="Rv0314c"
     misc_feature    438345..439231
                     /note="Rv0315"
     misc_feature    439280..439894
                     /note="Rv0316"
     misc_feature    complement(439918..440688)
                     /note="Rv0317c"
     misc_feature    complement(441050..441845)
                     /note="Rv0318c"
     misc_feature    441894..442562
                     /note="Rv0319"
     misc_feature    442635..443297
                     /note="Rv0320"
     misc_feature    443329..443902
                     /note="Rv0321"
     misc_feature    444008..445340
                     /note="Rv0322"
     misc_feature    complement(445329..446000)
                     /note="Rv0323c"
     misc_feature    446101..446782
                     /note="Rv0324"
     misc_feature    446789..447013
                     /note="Rv0325"
     misc_feature    447023..447478
                     /note="Rv0326"
     misc_feature    complement(447446..448798)
                     /note="Rv0327c"
     misc_feature    448864..449466
                     /note="Rv0328"
     misc_feature    complement(449447..450073)
                     /note="Rv0329c"
     misc_feature    complement(450100..450840)
                     /note="Rv0330c"
     misc_feature    450954..452125
                     /note="Rv0331"
     misc_feature    452205..452991
                     /note="Rv0332"
     misc_feature    453018..453392
                     /note="Rv0333"
     misc_feature    453422..454291
                     /note="Rv0334"
     misc_feature    complement(454302..454817)
                     /note="Rv0335c"
     misc_feature    454961..456473
                     /note="Rv0515"
     misc_feature    complement(456646..457935)
                     /note="Rv0337c"
     misc_feature    complement(457966..460636)
                     /note="Rv0338c"
     misc_feature    complement(460746..463252)
                     /note="Rv0339c"
     misc_feature    463438..463980
                     /note="Rv0340"
     misc_feature    464169..465610
                     /note="Rv0341"
     misc_feature    465647..467573
                     /note="Rv0342"
     misc_feature    467570..469053
                     /note="Rv0343"
     misc_feature    complement(469196..469756)
                     /note="Rv0344c"
     misc_feature    469865..470277
                     /note="Rv0345"
     misc_feature    complement(470319..471785)
                     /note="Rv0346c"
     misc_feature    472124..473110
                     /note="Rv0347"
     misc_feature    473113..473770
                     /note="Rv0348"
     misc_feature    473773..474433
                     /note="Rv0349"
     misc_feature    474660..476538
                     /note="Rv0350"
     misc_feature    476535..477242
                     /note="Rv0351"
     misc_feature    477278..478465
                     /note="Rv0352"
     misc_feature    478465..478845
                     /note="Rv0353"
     misc_feature    complement(479123..479676)
                     /note="Rv0354c"
     misc_feature    complement(479759..489976)
                     /note="Rv0355c"
     misc_feature    complement(490127..490773)
                     /note="Rv0356c"
     misc_feature    complement(490770..492073)
                     /note="Rv0357c"
     misc_feature    492165..492812
                     /note="Rv0358"
     misc_feature    492823..493603
                     /note="Rv0359"
     misc_feature    complement(493608..494045)
                     /note="Rv0360c"
     misc_feature    494128..494958
                     /note="Rv0361"
     misc_feature    495180..496562
                     /note="Rv0362"
     misc_feature    complement(496574..497608)
                     /note="Rv0363c"
     misc_feature    497704..498388
                     /note="Rv0364"
     misc_feature    complement(498377..499509)
                     /note="Rv0365c"
     misc_feature    complement(499536..500129)
                     /note="Rv0366c"
     misc_feature    complement(500158..500546)
                     /note="Rv0367c"
     misc_feature    complement(500628..501839)
                     /note="Rv0368c"
     misc_feature    complement(501845..502360)
                     /note="Rv0369c"
     misc_feature    complement(502461..503359)
                     /note="Rv0370c"
     misc_feature    complement(503356..503949)
                     /note="Rv0371c"
     misc_feature    complement(503946..504702)
                     /note="Rv0372c"
     misc_feature    complement(504721..507123)
                     /note="Rv0373c"
     misc_feature    complement(507120..507599)
                     /note="Rv0374c"
     misc_feature    complement(507614..508475)
                     /note="Rv0375c"
     misc_feature    complement(508551..509694)
                     /note="Rv0376c"
     misc_feature    509743..510708
                     /note="Rv0377"
     misc_feature    510959..511180
                     /note="Rv0378"
     misc_feature    512858..513073
                     /note="Rv0379"
     misc_feature    complement(513149..513700)
                     /note="Rv0380c"
     misc_feature    complement(513796..514708)
                     /note="Rv0381c"
     misc_feature    complement(514726..515265)
                     /note="Rv0382c"
     misc_feature    complement(515346..516203)
                     /note="Rv0383c"
     misc_feature    complement(516344..518892)
                     /note="Rv0384c"
     misc_feature    519025..520198
                     /note="Rv0385"
     misc_feature    520302..523562
                     /note="Rv0386"
     misc_feature    complement(523566..524907)
                     /note="Rv0387c"
     misc_feature    525241..526502
                     /note="Rv0389"
     misc_feature    526499..526921
                     /note="Rv0390"
     misc_feature    526918..528139
                     /note="Rv0391"
     misc_feature    complement(528136..529549)
                     /note="Rv0392c"
     misc_feature    529700..531032
                     /note="Rv0393"
     misc_feature    complement(531048..531767)
                     /note="Rv0394c"
     misc_feature    531866..532270
                     /note="Rv0395"
     misc_feature    532276..532668
                     /note="Rv0396"
     misc_feature    532742..533117
                     /note="Rv0397"
     misc_feature    533327..533575
                     /note="Rv0397A"
     misc_feature    complement(533612..534253)
                     /note="Rv0398c"
     misc_feature    complement(534260..535490)
                     /note="Rv0399c"
     misc_feature    complement(535500..536689)
                     /note="Rv0400c"
     misc_feature    536725..537096
                     /note="Rv0401"
     misc_feature    complement(537293..540172)
                     /note="Rv0402c"
     misc_feature    complement(540282..541166)
                     /note="Rv3475"
     misc_feature    complement(541217..541543)
                     /note="Rv3474"
     misc_feature    complement(541640..542524)
                     /note="Rv3475"
     misc_feature    complement(542575..542901)
                     /note="Rv3474"
     misc_feature    complement(542945..543318)
                     /note="Rv0403c"
     misc_feature    543639..545398
                     /note="Rv0404"
     misc_feature    545395..548695
                     /note="Rv0405"
     misc_feature    549904..552640
                     /note="Rv0405"
     misc_feature    complement(552588..553407)
                     /note="Rv0406c"
     misc_feature    553540..554553
                     /note="Rv0407"
     misc_feature    554546..556618
                     /note="Rv0408"
     misc_feature    556611..557769
                     /note="Rv0409"
     misc_feature    complement(557823..560081)
                     /note="Rv0410c"
     misc_feature    complement(560081..561068)
                     /note="Rv0411c"
     misc_feature    complement(561068..562388)
                     /note="Rv0412c"
     misc_feature    562482..563137
                     /note="Rv0413"
     misc_feature    complement(563121..563789)
                     /note="Rv0414c"
     misc_feature    563919..564942
                     /note="Rv0415"
     misc_feature    564939..565145
                     /note="Rv0416"
     misc_feature    565138..565896
                     /note="Rv0417"
     misc_feature    566271..567783
                     /note="Rv0418"
     misc_feature    567871..569370
                     /note="Rv0419"
     misc_feature    complement(569349..569759)
                     /note="Rv0420c"
     misc_feature    complement(569920..570550)
                     /note="Rv0421c"
     misc_feature    complement(570558..571355)
                     /note="Rv0422c"
     misc_feature    complement(571382..573025)
                     /note="Rv0423c"
     misc_feature    complement(573177..573452)
                     /note="Rv0424c"
     misc_feature    complement(573502..578125)
                     /note="Rv0425c"
     misc_feature    complement(578179..578621)
                     /note="Rv0426c"
     misc_feature    complement(578822..579701)
                     /note="Rv0427c"
     misc_feature    complement(579704..580612)
                     /note="Rv0428c"
     misc_feature    complement(580612..581208)
                     /note="Rv0429c"
     misc_feature    581548..581857
                     /note="Rv0430"
     misc_feature    581889..582384
                     /note="Rv0431"
     misc_feature    582417..583139
                     /note="Rv0432"
     misc_feature    583141..584272
                     /note="Rv0433"
     misc_feature    584332..584985
                     /note="Rv0434"
     misc_feature    complement(585165..587355)
                     /note="Rv0435c"
     misc_feature    complement(587352..588213)
                     /note="Rv0436c"
     misc_feature    complement(588210..588907)
                     /note="Rv0437c"
     misc_feature    complement(588971..590191)
                     /note="Rv0438c"
     misc_feature    complement(590210..591145)
                     /note="Rv0439c"
     misc_feature    591441..593069
                     /note="Rv0440"
     misc_feature    complement(593135..593562)
                     /note="Rv0441c"
     misc_feature    complement(593590..595068)
                     /note="Rv0442c"
     misc_feature    595250..595765
                     /note="Rv0443"
     misc_feature    complement(595945..596648)
                     /note="Rv0444c"
     misc_feature    complement(596692..597255)
                     /note="Rv0445c"
     misc_feature    complement(597304..598074)
                     /note="Rv0446c"
     misc_feature    complement(598083..599367)
                     /note="Rv0447c"
     misc_feature    complement(599364..600029)
                     /note="Rv0448c"
     misc_feature    complement(600089..601409)
                     /note="Rv0449c"
     misc_feature    complement(601449..604355)
                     /note="Rv0450c"
     misc_feature    complement(604352..604774)
                     /note="Rv0451c"
     misc_feature    605006..605717
                     /note="Rv0452"
     misc_feature    606040..607601
                     /note="Rv0453"
     misc_feature    607706..608056
                     /note="Rv0454"
     misc_feature    complement(608246..608692)
                     /note="Rv0455c"
     misc_feature    complement(608760..609675)
                     /note="Rv0456c"
     misc_feature    complement(609950..610230)
                     /note="Rv0456A"
     misc_feature    complement(610217..610390)
                     /note="Rv0456B"
     misc_feature    complement(610459..612480)
                     /note="Rv0457c"
     misc_feature    612548..614075
                     /note="Rv0458"
     misc_feature    614075..614566
                     /note="Rv0459"
     misc_feature    614627..614866
                     /note="Rv0460"
     misc_feature    614904..615431
                     /note="Rv0461"
     misc_feature    615495..616890
                     /note="Rv0462"
     misc_feature    616898..617191
                     /note="Rv0463"
     misc_feature    complement(617195..617767)
                     /note="Rv0464c"
     misc_feature    complement(617764..619188)
                     /note="Rv0465c"
     misc_feature    619340..620134
                     /note="Rv0466"
     misc_feature    620409..621699
                     /note="Rv0467"
     misc_feature    621781..622643
                     /note="Rv0468"
     misc_feature    622779..623640
                     /note="Rv0469"
     misc_feature    complement(623740..624603)
                     /note="Rv0470c"
     misc_feature    complement(624746..625186)
                     /note="Rv0470A"
     misc_feature    complement(625117..625607)
                     /note="Rv0471c"
     misc_feature    complement(625617..626324)
                     /note="Rv0472c"
     misc_feature    626462..627832
                     /note="Rv0473"
     misc_feature    627919..628343
                     /note="Rv0474"
     misc_feature    628700..629303
                     /note="Rv0475"
     misc_feature    629416..629683
                     /note="Rv0476"
     misc_feature    629688..630135
                     /note="Rv0477"
     misc_feature    630135..630809
                     /note="Rv0478"
     misc_feature    complement(630834..631889)
                     /note="Rv0479c"
     misc_feature    complement(631886..632730)
                     /note="Rv0480c"
     misc_feature    complement(632968..633492)
                     /note="Rv0481c"
     misc_feature    633519..634629
                     /note="Rv0482"
     misc_feature    634691..636046
                     /note="Rv0483"
     misc_feature    complement(636027..636784)
                     /note="Rv0484c"
     misc_feature    636967..638285
                     /note="Rv0485"
     misc_feature    638333..639777
                     /note="Rv0486"
     misc_feature    639774..640325
                     /note="Rv0487"
     misc_feature    641231..641838
                     /note="Rv0488"
     misc_feature    641995..642744
                     /note="Rv0489"
     misc_feature    642918..644152
                     /note="Rv0490"
     misc_feature    644459..645142
                     /note="Rv0491"
     misc_feature    complement(645139..647031)
                     /note="Rv0492c"
     misc_feature    complement(647028..647357)
                     /note="Rv0492A"
     misc_feature    complement(647354..648345)
                     /note="Rv0493c"
     misc_feature    648350..649078
                     /note="Rv0494"
     misc_feature    complement(649079..649970)
                     /note="Rv0495c"
     misc_feature    650050..651036
                     /note="Rv0496"
     misc_feature    651033..651965
                     /note="Rv0497"
     misc_feature    651981..652823
                     /note="Rv0498"
     misc_feature    652839..653714
                     /note="Rv0499"
     misc_feature    653739..654628
                     /note="Rv0500"
     misc_feature    654769..655005
                     /note="Rv0500A"
     misc_feature    655133..655235
                     /note="Rv0500B"
     misc_feature    655313..656443
                     /note="Rv0501"
     misc_feature    656450..657526
                     /note="Rv0502"
     misc_feature    complement(657530..658438)
                     /note="Rv0503c"
     misc_feature    complement(658461..658970)
                     /note="Rv0504c"
     misc_feature    complement(659712..660834)
                     /note="Rv0505c"
     misc_feature    661014..661457
                     /note="Rv0506"
     misc_feature    661454..664362
                     /note="Rv0507"
     misc_feature    664355..664651
                     /note="Rv0508"
     misc_feature    664701..666108
                     /note="Rv0509"
     misc_feature    666118..667048
                     /note="Rv0510"
     misc_feature    667081..668782
                     /note="Rv0511"
     misc_feature    668868..669857
                     /note="Rv0512"
     misc_feature    669870..670418
                     /note="Rv0513"
     misc_feature    670415..670714
                     /note="Rv0514"
     misc_feature    670817..672326
                     /note="Rv0336"
     misc_feature    complement(672325..672802)
                     /note="Rv0516c"
     misc_feature    673049..674361
                     /note="Rv0517"
     misc_feature    674493..675188
                     /note="Rv0518"
     misc_feature    complement(675478..676380)
                     /note="Rv0519c"
     misc_feature    679158..679503
                     /note="Rv0520"
     misc_feature    679496..679802
                     /note="Rv0521"
     misc_feature    679937..681241
                     /note="Rv0522"
     misc_feature    complement(681225..681624)
                     /note="Rv0523c"
     misc_feature    681738..683130
                     /note="Rv0524"
     misc_feature    683130..683739
                     /note="Rv0525"
     misc_feature    683754..684404
                     /note="Rv0526"
     misc_feature    684401..685180
                     /note="Rv0527"
     misc_feature    685213..686804
                     /note="Rv0528"
     misc_feature    686801..687776
                     /note="Rv0529"
     misc_feature    687818..689035
                     /note="Rv0530"
     misc_feature    complement(689032..689193)
                     /note="Rv0530Ac"
     misc_feature    689240..689557
                     /note="Rv0531"
     misc_feature    690115..691612
                     /note="Rv0532"
     misc_feature    complement(691508..692515)
                     /note="Rv0533c"
     misc_feature    complement(692597..693475)
                     /note="Rv0534c"
     misc_feature    693492..694287
                     /note="Rv0535"
     misc_feature    694284..695325
                     /note="Rv0536"
     misc_feature    complement(695335..696768)
                     /note="Rv0537c"
     misc_feature    697077..698738
                     /note="Rv0538"
     misc_feature    698795..699428
                     /note="Rv0539"
     misc_feature    699425..700087
                     /note="Rv0540"
     misc_feature    complement(700108..701463)
                     /note="Rv0541c"
     misc_feature    complement(701475..702565)
                     /note="Rv0542c"
     misc_feature    complement(702634..702936)
                     /note="Rv0543c"
     misc_feature    complement(702996..703274)
                     /note="Rv0544c"
     misc_feature    complement(703271..704527)
                     /note="Rv0545c"
     misc_feature    complement(704647..705033)
                     /note="Rv0546c"
     misc_feature    complement(705096..705980)
                     /note="Rv0547c"
     misc_feature    complement(706076..707021)
                     /note="Rv0548c"
     misc_feature    complement(707294..707707)
                     /note="Rv0549c"
     misc_feature    complement(707704..707970)
                     /note="Rv0550c"
     misc_feature    complement(708162..709878)
                     /note="Rv0551c"
     misc_feature    709956..711564
                     /note="Rv0552"
     misc_feature    711561..712541
                     /note="Rv0553"
     misc_feature    712538..713330
                     /note="Rv0554"
     misc_feature    713373..715040
                     /note="Rv0555"
     misc_feature    715037..715552
                     /note="Rv0556"
     misc_feature    715614..716751
                     /note="Rv0557"
     misc_feature    716769..717472
                     /note="Rv0558"
     misc_feature    complement(717486..717827)
                     /note="Rv0559c"
     misc_feature    complement(717861..718586)
                     /note="Rv0560c"
     misc_feature    complement(718611..719837)
                     /note="Rv0561c"
     misc_feature    719853..720865
                     /note="Rv0562"
     misc_feature    720966..721827
                     /note="Rv0563"
     misc_feature    complement(722015..723040)
                     /note="Rv0564c"
     misc_feature    complement(723101..724562)
                     /note="Rv0565c"
     misc_feature    complement(724640..725131)
                     /note="Rv0566c"
     misc_feature    725413..726432
                     /note="Rv0567"
     misc_feature    726542..727964
                     /note="Rv0568"
     misc_feature    728100..728366
                     /note="Rv0569"
     misc_feature    728392..730474
                     /note="Rv0570"
     misc_feature    complement(730588..731921)
                     /note="Rv0571c"
     misc_feature    complement(732145..732486)
                     /note="Rv0572c"
     misc_feature    complement(732955..734347)
                     /note="Rv0573c"
     misc_feature    complement(734357..735499)
                     /note="Rv0574c"
     misc_feature    complement(735689..736855)
                     /note="Rv0575c"
     misc_feature    742775..744081
                     /note="Rv0576"
     misc_feature    744095..744880
                     /note="Rv0577"
     misc_feature    complement(744925..748891)
                     /note="Rv0578c"
     misc_feature    749213..749974
                     /note="Rv0579"
     misc_feature    complement(750103..750594)
                     /note="Rv0580c"
     misc_feature    750693..750908
                     /note="Rv0581"
     misc_feature    750905..751314
                     /note="Rv0582"
     misc_feature    complement(751374..752060)
                     /note="Rv0583c"
     misc_feature    752214..754847
                     /note="Rv0584"
     misc_feature    complement(754870..757257)
                     /note="Rv0585c"
     misc_feature    757395..758117
                     /note="Rv0586"
     misc_feature    758114..758912
                     /note="Rv0587"
     misc_feature    758914..759804
                     /note="Rv0588"
     misc_feature    759810..761024
                     /note="Rv0589"
     misc_feature    761021..761852
                     /note="Rv0590"
     misc_feature    761801..762055
                     /note="Rv0590A"
     misc_feature    762052..763498
                     /note="Rv0591"
     misc_feature    763495..765030
                     /note="Rv0592"
     misc_feature    765082..766289
                     /note="Rv0593"
     misc_feature    766294..767845
                     /note="Rv0594"
     misc_feature    complement(767897..768289)
                     /note="Rv0595c"
     misc_feature    complement(768286..768543)
                     /note="Rv0596c"
     misc_feature    complement(768726..769961)
                     /note="Rv0597c"
     misc_feature    complement(770212..770625)
                     /note="Rv0598c"
     misc_feature    complement(770622..770858)
                     /note="Rv0599c"
     misc_feature    complement(770963..771470)
                     /note="Rv0600c"
     misc_feature    complement(771584..772056)
                     /note="Rv0601c"
     misc_feature    complement(772100..772862)
                     /note="Rv0602c"
     misc_feature    772919..773231
                     /note="Rv0603"
     misc_feature    773303..774253
                     /note="Rv0604"
     misc_feature    775879..776266
                     /note="Rv0607"
     misc_feature    776311..776556
                     /note="Rv0608"
     misc_feature    776553..776954
                     /note="Rv0609"
     misc_feature    776897..777124
                     /note="Rv0609A"
     misc_feature    complement(777821..778981)
                     /note="Rv0610c"
     misc_feature    complement(779033..779416)
                     /note="Rv0611c"
     misc_feature    779396..780003
                     /note="Rv0612"
     misc_feature    complement(780022..782595)
                     /note="Rv0613c"
     misc_feature    782436..783431
                     /note="Rv0614"
     misc_feature    783428..783670
                     /note="Rv0615"
     misc_feature    complement(783667..783933)
                     /note="Rv0616c"
     misc_feature    783865..784092
                     /note="Rv0616A"
     misc_feature    784089..784490
                     /note="Rv0617"
     misc_feature    784619..785315
                     /note="Rv0618"
     misc_feature    785333..785803
                     /note="Rv0619"
     misc_feature    785800..786892
                     /note="Rv0620"
     misc_feature    complement(790317..791057)
                     /note="Rv0625c"
     misc_feature    791189..791449
                     /note="Rv0626"
     misc_feature    791446..791853
                     /note="Rv0627"
     misc_feature    complement(791925..793077)
                     /note="Rv0628c"
     misc_feature    complement(793173..794901)
                     /note="Rv0629c"
     misc_feature    complement(794898..798186)
                     /note="Rv0630c"
     misc_feature    complement(798186..801488)
                     /note="Rv0631c"
     misc_feature    complement(801765..802460)
                     /note="Rv0632c"
     misc_feature    complement(802509..803348)
                     /note="Rv0633c"
     misc_feature    complement(803502..804215)
                     /note="Rv0634c"
     misc_feature    804295..804546
                     /note="Rv0634A"
     misc_feature    804896..805063
                     /note="Rv0634B"
     misc_feature    805114..805590
                     /note="Rv0635"
     misc_feature    805577..806006
                     /note="Rv0636"
     misc_feature    806010..806513
                     /note="Rv0637"
     misc_feature    806925..807410
                     /note="Rv0638"
     misc_feature    807442..808158
                     /note="Rv0639"
     misc_feature    808210..808640
                     /note="Rv0640"
     misc_feature    808707..809420
                     /note="Rv0641"
     misc_feature    complement(809495..810400)
                     /note="Rv0642c"
     misc_feature    complement(810466..811347)
                     /note="Rv0643c"
     misc_feature    complement(811495..812358)
                     /note="Rv0644c"
     misc_feature    complement(812525..813387)
                     /note="Rv0645c"
     misc_feature    complement(813434..814339)
                     /note="Rv0646c"
     misc_feature    complement(814351..815818)
                     /note="Rv0647c"
     misc_feature    816453..820104
                     /note="Rv0648"
     misc_feature    820102..820778
                     /note="Rv0649"
     misc_feature    820778..821686
                     /note="Rv0650"
     misc_feature    822017..822554
                     /note="Rv0651"
     misc_feature    822591..822984
                     /note="Rv0652"
     misc_feature    complement(822977..823672)
                     /note="Rv0653c"
     misc_feature    823743..825255
                     /note="Rv0654"
     misc_feature    825267..826346
                     /note="Rv0655"
     misc_feature    complement(826734..827117)
                     /note="Rv0656c"
     misc_feature    complement(827212..827367)
                     /note="Rv0657c"
     misc_feature    complement(827443..828163)
                     /note="Rv0658c"
     misc_feature    complement(828440..828748)
                     /note="Rv0659c"
     misc_feature    complement(828735..828980)
                     /note="Rv0660c"
     misc_feature    complement(829091..829528)
                     /note="Rv0661c"
     misc_feature    complement(829525..829779)
                     /note="Rv0662c"
     misc_feature    829893..832256
                     /note="Rv0663"
     misc_feature    832288..832560
                     /note="Rv0664"
     misc_feature    832557..832880
                     /note="Rv0665"
     misc_feature    832967..833140
                     /note="Rv0666"
     misc_feature    833640..837164
                     /note="Rv0667"
     misc_feature    837209..841165
                     /note="Rv0668"
     misc_feature    complement(841529..843444)
                     /note="Rv0669c"
     misc_feature    843639..844397
                     /note="Rv0670"
     misc_feature    844429..845271
                     /note="Rv0671"
     misc_feature    845331..846959
                     /note="Rv0672"
     misc_feature    846970..847913
                     /note="Rv0673"
     misc_feature    847916..848638
                     /note="Rv0674"
     misc_feature    848635..849427
                     /note="Rv0675"
     misc_feature    complement(849439..850264)
                     /note="Rv0676c"
     misc_feature    complement(851794..853869)
                     /note="Rv0676c"
     misc_feature    complement(853866..854294)
                     /note="Rv0677c"
     misc_feature    854379..854877
                     /note="Rv0678"
     misc_feature    complement(854933..855433)
                     /note="Rv0679c"
     misc_feature    complement(855435..855809)
                     /note="Rv0680c"
     misc_feature    856114..856704
                     /note="Rv0681"
     misc_feature    856953..857331
                     /note="Rv0682"
     misc_feature    857331..857801
                     /note="Rv0683"
     misc_feature    857882..859992
                     /note="Rv0684"
     misc_feature    860400..861590
                     /note="Rv0685"
     misc_feature    861728..862527
                     /note="Rv0686"
     misc_feature    862683..863511
                     /note="Rv0687"
     misc_feature    863525..864745
                     /note="Rv0688"
     misc_feature    complement(864742..864996)
                     /note="Rv0689c"
     misc_feature    complement(865609..866663)
                     /note="Rv0690c"
     misc_feature    complement(866660..867256)
                     /note="Rv0691c"
     misc_feature    867248..867436
                     /note="Rv0691A"
     misc_feature    867421..867750
                     /note="Rv0692"
     misc_feature    867747..868931
                     /note="Rv0693"
     misc_feature    868934..870126
                     /note="Rv0694"
     misc_feature    870218..870799
                     /note="Rv2792c"
     misc_feature    870799..872178
                     /note="Rv2791c"
     misc_feature    872057..872185
                     /note="Rv3827c"
     misc_feature    872367..873122
                     /note="Rv0695"
     misc_feature    873224..874636
                     /note="Rv0696"
     misc_feature    874638..876077
                     /note="Rv0697"
     misc_feature    876539..877151
                     /note="Rv0698"
     misc_feature    877337..877512
                     /note="Rv0699"
     misc_feature    complement(877506..878369)
                     /note="Rv1041c"
     misc_feature    complement(878026..878433)
                     /note="Rv1042c"
     misc_feature    879170..879475
                     /note="Rv0700"
     misc_feature    879492..880147
                     /note="Rv0701"
     misc_feature    880147..880818
                     /note="Rv0702"
     misc_feature    880818..881120
                     /note="Rv0703"
     misc_feature    881627..882469
                     /note="Rv0704"
     misc_feature    882510..882791
                     /note="Rv0705"
     misc_feature    882788..883382
                     /note="Rv0706"
     misc_feature    883382..884208
                     /note="Rv0707"
     misc_feature    884212..884628
                     /note="Rv0708"
     misc_feature    884628..884862
                     /note="Rv0709"
     misc_feature    884859..885269
                     /note="Rv0710"
     misc_feature    885438..887802
                     /note="Rv0711"
     misc_feature    887850..888750
                     /note="Rv0712"
     misc_feature    889053..889995
                     /note="Rv0713"
     misc_feature    890482..890850
                     /note="Rv0714"
     misc_feature    890851..891168
                     /note="Rv0715"
     misc_feature    891168..891731
                     /note="Rv0716"
     misc_feature    891736..891921
                     /note="Rv0717"
     misc_feature    892119..892519
                     /note="Rv0718"
     misc_feature    892543..893085
                     /note="Rv0719"
     misc_feature    893088..893456
                     /note="Rv0720"
     misc_feature    893476..894138
                     /note="Rv0721"
     misc_feature    894141..894338
                     /note="Rv0722"
     misc_feature    894338..894780
                     /note="Rv0723"
     misc_feature    894813..896686
                     /note="Rv0724"
     misc_feature    complement(896683..897016)
                     /note="Rv0724A"
     misc_feature    complement(896691..897597)
                     /note="Rv0725c"
     misc_feature    complement(897690..898793)
                     /note="Rv0726c"
     misc_feature    complement(898996..899652)
                     /note="Rv0727c"
     misc_feature    complement(899649..900629)
                     /note="Rv0728c"
     misc_feature    900660..902007
                     /note="Rv0729"
     misc_feature    902020..902748
                     /note="Rv0730"
     misc_feature    complement(902837..903793)
                     /note="Rv0731c"
     misc_feature    903954..905283
                     /note="Rv0732"
     misc_feature    905280..905825
                     /note="Rv0733"
     misc_feature    905828..906629
                     /note="Rv0734"
     misc_feature    906702..907235
                     /note="Rv0735"
     misc_feature    907299..908053
                     /note="Rv0736"
     misc_feature    908370..908869
                     /note="Rv0737"
     misc_feature    909233..909783
                     /note="Rv0738"
     misc_feature    910028..910838
                     /note="Rv0739"
     misc_feature    910953..911481
                     /note="Rv0740"
     misc_feature    911236..911481
                     /note="Rv0750"
     misc_feature    911712..912027
                     /note="Rv0741"
     misc_feature    912160..912691
                     /note="Rv0742"
     misc_feature    complement(913069..913626)
                     /note="Rv0743c"
     misc_feature    complement(913623..914129)
                     /note="Rv0744c"
     misc_feature    complement(914245..914390)
                     /note="Rv0744Ac"
     misc_feature    914339..914867
                     /note="Rv0745"
     misc_feature    921129..921388
                     /note="Rv0748"
     misc_feature    921412..921840
                     /note="Rv0277c"
     misc_feature    complement(921921..922058)
                     /note="Rv0749A"
     misc_feature    922205..922463
                     /note="Rv0740"
     misc_feature    922218..922463
                     /note="Rv0750"
     misc_feature    complement(922532..923417)
                     /note="Rv0751c"
     misc_feature    complement(923428..924600)
                     /note="Rv0752c"
     misc_feature    complement(924607..926140)
                     /note="Rv0753c"
     misc_feature    926347..928109
                     /note="Rv0754"
     misc_feature    complement(928306..930255)
                     /note="Rv0755c"
     misc_feature    complement(930563..930748)
                     /note="Rv0755A"
     misc_feature    complement(930962..931687)
                     /note="Rv0756c"
     misc_feature    complement(931857..932741)
                     /note="Rv3475"
     misc_feature    complement(932792..933118)
                     /note="Rv3474"
     misc_feature    933188..933933
                     /note="Rv0757"
     misc_feature    933978..935436
                     /note="Rv0758"
     misc_feature    complement(935408..935740)
                     /note="Rv0759c"
     misc_feature    complement(935852..936271)
                     /note="Rv0760c"
     misc_feature    complement(936284..937412)
                     /note="Rv0761c"
     misc_feature    complement(937511..938056)
                     /note="Rv0762c"
     misc_feature    complement(938059..938266)
                     /note="Rv0763c"
     misc_feature    complement(938280..939630)
                     /note="Rv0764c"
     misc_feature    complement(939630..940459)
                     /note="Rv0765c"
     misc_feature    complement(940459..941669)
                     /note="Rv0766c"
     misc_feature    complement(941666..942308)
                     /note="Rv0767c"
     misc_feature    942510..943979
                     /note="Rv0768"
     misc_feature    944010..944756
                     /note="Rv0769"
     misc_feature    944854..945744
                     /note="Rv0770"
     misc_feature    945741..946176
                     /note="Rv0771"
     misc_feature    946188..947464
                     /note="Rv0772"
     misc_feature    complement(947461..949006)
                     /note="Rv0773c"
     misc_feature    complement(949057..949970)
                     /note="Rv0774c"
     misc_feature    950026..950649
                     /note="Rv0775"
     misc_feature    complement(950603..951383)
                     /note="Rv0776c"
     misc_feature    951629..953051
                     /note="Rv0777"
     misc_feature    953056..954302
                     /note="Rv0778"
     misc_feature    complement(954299..954920)
                     /note="Rv0779c"
     misc_feature    954971..955864
                     /note="Rv0780"
     misc_feature    955861..956574
                     /note="Rv0781"
     misc_feature    956361..958026
                     /note="Rv0782"
     misc_feature    complement(958455..960081)
                     /note="Rv0783c"
     misc_feature    960279..960965
                     /note="Rv0784"
     misc_feature    960981..962685
                     /note="Rv0785"
     misc_feature    complement(962754..963392)
                     /note="Rv0786c"
     misc_feature    963138..964098
                     /note="Rv0787"
     misc_feature    964204..964443
                     /note="Rv0787A"
     misc_feature    964440..965114
                     /note="Rv0788"
     misc_feature    complement(965131..965730)
                     /note="Rv0789c"
     misc_feature    complement(965752..966480)
                     /note="Rv0790c"
     misc_feature    complement(966477..967524)
                     /note="Rv0791c"
     misc_feature    complement(967521..968332)
                     /note="Rv0792c"
     misc_feature    968406..968711
                     /note="Rv0793"
     misc_feature    complement(968824..970327)
                     /note="Rv0794c"
     misc_feature    970737..971063
                     /note="Rv3474"
     misc_feature    971114..971998
                     /note="Rv3475"
     misc_feature    complement(974737..975534)
                     /note="Rv0798c"
     misc_feature    complement(975531..976538)
                     /note="Rv0799c"
     misc_feature    976583..977885
                     /note="Rv0800"
     misc_feature    977897..978244
                     /note="Rv0801"
     misc_feature    complement(978238..978894)
                     /note="Rv0802c"
     misc_feature    979087..981354
                     /note="Rv0803"
     misc_feature    981351..981980
                     /note="Rv0804"
     misc_feature    982101..983058
                     /note="Rv0805"
     misc_feature    complement(983003..984603)
                     /note="Rv0806c"
     misc_feature    984910..985299
                     /note="Rv0807"
     misc_feature    985386..986971
                     /note="Rv0808"
     misc_feature    987002..988098
                     /note="Rv0809"
     misc_feature    complement(988184..988375)
                     /note="Rv0810c"
     misc_feature    complement(988522..989630)
                     /note="Rv0811c"
     misc_feature    989713..990582
                     /note="Rv0812"
     misc_feature    complement(990628..991308)
                     /note="Rv0813c"
     misc_feature    complement(991471..991774)
                     /note="Rv3118"
     misc_feature    complement(991776..992610)
                     /note="Rv3117"
     misc_feature    complement(992903..993325)
                     /note="Rv0816c"
     misc_feature    complement(993322..994133)
                     /note="Rv0817c"
     misc_feature    994265..995033
                     /note="Rv0818"
     misc_feature    995030..995977
                     /note="Rv0819"
     misc_feature    996020..996797
                     /note="Rv0820"
     misc_feature    complement(996853..997494)
                     /note="Rv0821c"
     misc_feature    complement(997552..999610)
                     /note="Rv0822c"
     misc_feature    complement(999777..1000949)
                     /note="Rv0823c"
     misc_feature    complement(1001037..1002055)
                     /note="Rv0824c"
     misc_feature    complement(1002217..1002858)
                     /note="Rv0825c"
     misc_feature    1002939..1003997
                     /note="Rv0826"
     misc_feature    complement(1004050..1004442)
                     /note="Rv0827c"
     misc_feature    complement(1004500..1004922)
                     /note="Rv0828c"
     misc_feature    1004884..1005174
                     /note="Rv0829"
     misc_feature    1004889..1005174
                     /note="Rv2885c"
     misc_feature    1005279..1006185
                     /note="Rv0830"
     misc_feature    complement(1006204..1007027)
                     /note="Rv0831c"
     misc_feature    1008270..1008684
                     /note="Rv0832"
     misc_feature    1008681..1010811
                     /note="Rv0833"
     misc_feature    1009845..1009945
                     /note="Rv0832"
     misc_feature    complement(1012723..1015410)
                     /note="Rv0834c"
     misc_feature    1015878..1016522
                     /note="Rv0835"
     misc_feature    complement(1017174..1018058)
                     /note="Rv3475"
     misc_feature    complement(1018109..1018435)
                     /note="Rv3474"
     misc_feature    complement(1018565..1019218)
                     /note="Rv0836c"
     misc_feature    complement(1019289..1020317)
                     /note="Rv0837c"
     misc_feature    1021008..1021796
                     /note="Rv0838"
     misc_feature    1021883..1022695
                     /note="Rv0839"
     misc_feature    complement(1022763..1023623)
                     /note="Rv0840c"
     misc_feature    1023899..1024141
                     /note="Rv0841"
     misc_feature    1024419..1025715
                     /note="Rv0842"
     misc_feature    1025699..1026703
                     /note="Rv0843"
     misc_feature    complement(1026769..1027420)
                     /note="Rv0844c"
     misc_feature    1027504..1028787
                     /note="Rv0845"
     misc_feature    complement(1029002..1030518)
                     /note="Rv0846c"
     misc_feature    1030668..1031060
                     /note="Rv0847"
     misc_feature    1031263..1032384
                     /note="Rv0848"
     misc_feature    1032384..1033643
                     /note="Rv0849"
     misc_feature    1033640..1033972
                     /note="Rv0850"
     misc_feature    complement(1033969..1034796)
                     /note="Rv0851c"
     misc_feature    1034887..1035723
                     /note="Rv0852"
     misc_feature    complement(1035764..1037447)
                     /note="Rv0853c"
     misc_feature    1037512..1037955
                     /note="Rv0854"
     misc_feature    1037961..1039040
                     /note="Rv0855"
     misc_feature    1039154..1039558
                     /note="Rv0856"
     misc_feature    1039586..1040059
                     /note="Rv0857"
     misc_feature    complement(1040056..1041251)
                     /note="Rv0858c"
     misc_feature    1041408..1042619
                     /note="Rv0859"
     misc_feature    1042624..1044788
                     /note="Rv0860"
     misc_feature    complement(1044856..1046485)
                     /note="Rv0861c"
     misc_feature    complement(1046941..1049213)
                     /note="Rv0862c"
     misc_feature    1049200..1049481
                     /note="Rv0863"
     misc_feature    1049491..1049994
                     /note="Rv0864"
     misc_feature    1049991..1050473
                     /note="Rv0865"
     misc_feature    1050470..1050895
                     /note="Rv0866"
     misc_feature    complement(1050913..1052136)
                     /note="Rv0867c"
     misc_feature    complement(1052586..1052864)
                     /note="Rv0868c"
     misc_feature    complement(1052868..1053950)
                     /note="Rv0869c"
     misc_feature    complement(1053947..1054340)
                     /note="Rv0870c"
     misc_feature    1054505..1054914
                     /note="Rv0871"
     misc_feature    complement(1055042..1056865)
                     /note="Rv0872c"
     misc_feature    1057132..1059090
                     /note="Rv0873"
     misc_feature    complement(1059179..1060342)
                     /note="Rv0874c"
     misc_feature    complement(1060442..1060930)
                     /note="Rv0875c"
     misc_feature    complement(1060927..1062576)
                     /note="Rv0876c"
     misc_feature    1062714..1063502
                     /note="Rv0877"
     misc_feature    complement(1063511..1064862)
                     /note="Rv0878c"
     misc_feature    complement(1065140..1065415)
                     /note="Rv0879c"
     misc_feature    1065593..1066024
                     /note="Rv0880"
     misc_feature    1066021..1066891
                     /note="Rv0881"
     misc_feature    1066888..1067174
                     /note="Rv0882"
     misc_feature    complement(1067171..1067935)
                     /note="Rv0883c"
     misc_feature    complement(1068092..1069222)
                     /note="Rv0884c"
     misc_feature    1069431..1070453
                     /note="Rv0885"
     misc_feature    1070472..1072202
                     /note="Rv0886"
     misc_feature    complement(1072185..1072643)
                     /note="Rv0887c"
     misc_feature    1073909..1075381
                     /note="Rv0888"
     misc_feature    complement(1075420..1076544)
                     /note="Rv0889c"
     misc_feature    complement(1076631..1079281)
                     /note="Rv0890c"
     misc_feature    complement(1079283..1080141)
                     /note="Rv0891c"
     misc_feature    1080539..1082029
                     /note="Rv0892"
     misc_feature    complement(1082007..1082984)
                     /note="Rv0893c"
     misc_feature    1083213..1084394
                     /note="Rv0894"
     misc_feature    1084471..1085988
                     /note="Rv0895"
     misc_feature    1086195..1087490
                     /note="Rv0896"
     misc_feature    complement(1087531..1089149)
                     /note="Rv0897c"
     misc_feature    complement(1089175..1089438)
                     /note="Rv0898c"
     misc_feature    1089546..1090526
                     /note="Rv0899"
     misc_feature    1090539..1090691
                     /note="Rv0900"
     misc_feature    1090691..1091220
                     /note="Rv0901"
     misc_feature    complement(1091237..1092578)
                     /note="Rv0902c"
     misc_feature    complement(1092589..1093300)
                     /note="Rv0903c"
     misc_feature    complement(1093431..1094919)
                     /note="Rv0904c"
     misc_feature    1094946..1095679
                     /note="Rv0905"
     misc_feature    1095685..1096806
                     /note="Rv0906"
     misc_feature    1096791..1098484
                     /note="Rv0907"
     misc_feature    1098481..1100878
                     /note="Rv0908"
     misc_feature    1101568..1101751
                     /note="Rv0909"
     misc_feature    1101757..1102193
                     /note="Rv0910"
     misc_feature    1102292..1103065
                     /note="Rv0911"
     misc_feature    1103130..1103581
                     /note="Rv0912"
     misc_feature    complement(1104113..1105622)
                     /note="Rv0913c"
     misc_feature    complement(1105624..1106864)
                     /note="Rv0914c"
     misc_feature    complement(1106958..1108229)
                     /note="Rv0915c"
     misc_feature    complement(1108244..1108545)
                     /note="Rv0916c"
     misc_feature    1108989..1110775
                     /note="Rv0917"
     misc_feature    1111118..1111596
                     /note="Rv0918"
     misc_feature    1111593..1112095
                     /note="Rv0919"
     misc_feature    complement(1112408..1113732)
                     /note="Rv0920c"
     misc_feature    1114022..1114603
                     /note="Rv0921"
     misc_feature    1114603..1116261
                     /note="Rv0922"
     misc_feature    complement(1116439..1117505)
                     /note="Rv0923c"
     misc_feature    complement(1117506..1118793)
                     /note="Rv0924c"
     misc_feature    complement(1118825..1119562)
                     /note="Rv0925c"
     misc_feature    complement(1119639..1120721)
                     /note="Rv0926c"
     misc_feature    complement(1120775..1121566)
                     /note="Rv0927c"
     misc_feature    1121840..1122956
                     /note="Rv0928"
     misc_feature    1122969..1123945
                     /note="Rv0929"
     misc_feature    1123954..1124857
                     /note="Rv0930"
     misc_feature    complement(1124864..1126860)
                     /note="Rv0931c"
     misc_feature    complement(1126882..1127994)
                     /note="Rv0932c"
     misc_feature    1128210..1129042
                     /note="Rv0933"
     misc_feature    1129063..1130188
                     /note="Rv0934"
     misc_feature    1130248..1131268
                     /note="Rv0935"
     misc_feature    1131270..1132182
                     /note="Rv0936"
     misc_feature    complement(1132159..1132982)
                     /note="Rv0937c"
     misc_feature    1133098..1135387
                     /note="Rv0938"
     misc_feature    1135384..1137319
                     /note="Rv0939"
     misc_feature    complement(1137566..1138432)
                     /note="Rv0940c"
     misc_feature    complement(1138517..1139293)
                     /note="Rv0941c"
     misc_feature    1139336..1139615
                     /note="Rv0942"
     misc_feature    complement(1139673..1140622)
                     /note="Rv0943c"
     misc_feature    1144770..1145224
                     /note="Rv0944"
     misc_feature    1145230..1145999
                     /note="Rv0945"
     misc_feature    1146065..1146472
                     /note="Rv1042c"
     misc_feature    1146129..1146992
                     /note="Rv1041c"
     misc_feature    complement(1146989..1148658)
                     /note="Rv0946c"
     misc_feature    complement(1149619..1149939)
                     /note="Rv0948c"
     misc_feature    1150238..1152557
                     /note="Rv0949"
     misc_feature    complement(1152638..1153639)
                     /note="Rv0950c"
     misc_feature    1153949..1155112
                     /note="Rv0951"
     misc_feature    1155125..1156036
                     /note="Rv0952"
     misc_feature    complement(1156100..1156948)
                     /note="Rv0953c"
     misc_feature    1157113..1158023
                     /note="Rv0954"
     misc_feature    1158064..1159435
                     /note="Rv0955"
     misc_feature    1159551..1160200
                     /note="Rv0956"
     misc_feature    1160197..1161770
                     /note="Rv0957"
     misc_feature    1161877..1163258
                     /note="Rv0958"
     misc_feature    1163251..1165270
                     /note="Rv0959"
     misc_feature    1165324..1165545
                     /note="Rv0959A"
     misc_feature    1165542..1165925
                     /note="Rv0960"
     misc_feature    1166071..1166418
                     /note="Rv0961"
     misc_feature    complement(1166438..1167116)
                     /note="Rv0962c"
     misc_feature    complement(1167305..1167958)
                     /note="Rv0963c"
     misc_feature    complement(1168001..1168885)
                     /note="Rv3475"
     misc_feature    complement(1168936..1169262)
                     /note="Rv3474"
     misc_feature    complement(1169568..1170057)
                     /note="Rv0964c"
     misc_feature    complement(1170158..1170578)
                     /note="Rv0965c"
     misc_feature    complement(1170626..1171226)
                     /note="Rv0966c"
     misc_feature    1171366..1171725
                     /note="Rv0967"
     misc_feature    1171782..1172078
                     /note="Rv0968"
     misc_feature    1172134..1174448
                     /note="Rv0969"
     misc_feature    1174445..1175078
                     /note="Rv0970"
     misc_feature    complement(1175293..1176102)
                     /note="Rv0971c"
     misc_feature    complement(1176102..1177270)
                     /note="Rv0972c"
     misc_feature    complement(1177267..1179274)
                     /note="Rv0973c"
     misc_feature    complement(1179280..1180871)
                     /note="Rv0974c"
     misc_feature    complement(1180874..1182024)
                     /note="Rv0975c"
     misc_feature    complement(1182021..1183705)
                     /note="Rv0976c"
     misc_feature    1183904..1185196
                     /note="Rv0977"
     misc_feature    complement(1188768..1188962)
                     /note="Rv0979c"
     misc_feature    1188984..1189158
                     /note="Rv0979A"
     misc_feature    complement(1189177..1189707)
                     /note="Rv0980c"
     misc_feature    1191425..1192111
                     /note="Rv0981"
     misc_feature    1192111..1193627
                     /note="Rv0982"
     misc_feature    1193671..1195069
                     /note="Rv0983"
     misc_feature    1195069..1195615
                     /note="Rv0984"
     misc_feature    complement(1195635..1196091)
                     /note="Rv0985c"
     misc_feature    1196414..1197160
                     /note="Rv0986"
     misc_feature    1197153..1199727
                     /note="Rv0987"
     misc_feature    1199734..1200899
                     /note="Rv0988"
     misc_feature    complement(1201028..1202005)
                     /note="Rv0989c"
     misc_feature    complement(1202066..1202722)
                     /note="Rv0990c"
     misc_feature    complement(1202795..1203127)
                     /note="Rv0991c"
     misc_feature    complement(1203201..1203794)
                     /note="Rv0992c"
     misc_feature    1203895..1204815
                     /note="Rv0993"
     misc_feature    1204896..1206177
                     /note="Rv0994"
     misc_feature    1206240..1206851
                     /note="Rv0995"
     misc_feature    1207012..1208088
                     /note="Rv0996"
     misc_feature    1208929..1209360
                     /note="Rv0997"
     misc_feature    1209384..1210385
                     /note="Rv0998"
     misc_feature    1210403..1211161
                     /note="Rv0999"
     misc_feature    complement(1211167..1211784)
                     /note="Rv1000c"
     misc_feature    1211821..1213030
                     /note="Rv1001"
     misc_feature    complement(1213065..1214578)
                     /note="Rv1002c"
     misc_feature    1214661..1215519
                     /note="Rv1003"
     misc_feature    complement(1215529..1216821)
                     /note="Rv1004c"
     misc_feature    complement(1216895..1218273)
                     /note="Rv1005c"
     misc_feature    1218389..1220092
                     /note="Rv1006"
     misc_feature    complement(1220119..1221678)
                     /note="Rv1007c"
     misc_feature    1221764..1222558
                     /note="Rv1008"
     misc_feature    1222766..1223854
                     /note="Rv1009"
     misc_feature    1223827..1224781
                     /note="Rv1010"
     misc_feature    1224867..1225788
                     /note="Rv1011"
     misc_feature    1225805..1226099
                     /note="Rv1012"
     misc_feature    1226303..1227938
                     /note="Rv1013"
     misc_feature    complement(1228012..1228588)
                     /note="Rv1014c"
     misc_feature    complement(1228601..1229248)
                     /note="Rv1015c"
     misc_feature    complement(1229465..1230149)
                     /note="Rv1016c"
     misc_feature    complement(1230185..1231165)
                     /note="Rv1017c"
     misc_feature    complement(1231258..1232745)
                     /note="Rv1018c"
     misc_feature    1233000..1233593
                     /note="Rv1019"
     misc_feature    1233652..1237363
                     /note="Rv1020"
     misc_feature    1237363..1238343
                     /note="Rv1021"
     misc_feature    1238431..1239162
                     /note="Rv1022"
     misc_feature    1239259..1240549
                     /note="Rv1023"
     misc_feature    1240554..1241240
                     /note="Rv1024"
     misc_feature    1241257..1241725
                     /note="Rv1025"
     misc_feature    1241716..1242675
                     /note="Rv1026"
     misc_feature    complement(1243126..1243806)
                     /note="Rv1027c"
     misc_feature    complement(1243803..1246385)
                     /note="Rv1028c"
     misc_feature    1246713..1248429
                     /note="Rv1029"
     misc_feature    1248426..1250557
                     /note="Rv1030"
     misc_feature    1250557..1251127
                     /note="Rv1031"
     misc_feature    complement(1251131..1252661)
                     /note="Rv1032c"
     misc_feature    complement(1252669..1253442)
                     /note="Rv1033c"
     misc_feature    complement(1253624..1254013)
                     /note="Rv1034c"
     misc_feature    complement(1254081..1254767)
                     /note="Rv1035c"
     misc_feature    complement(1254801..1255140)
                     /note="Rv1036c"
     misc_feature    complement(1255251..1255536)
                     /note="Rv1793"
     misc_feature    complement(1255253..1255536)
                     /note="Rv2346c"
     misc_feature    complement(1255563..1255859)
                     /note="Rv3620c"
     misc_feature    complement(1255565..1255859)
                     /note="Rv1197"
     misc_feature    complement(1255683..1255859)
                     /note="Rv1792"
     misc_feature    complement(1256005..1257181)
                     /note="Rv1039c"
     misc_feature    complement(1257258..1258087)
                     /note="Rv1040c"
     misc_feature    1276995..1277763
                     /note="Rv1056"
     misc_feature    1278771..1279952
                     /note="Rv1057"
     misc_feature    1280060..1281691
                     /note="Rv1058"
     misc_feature    1281767..1282831
                     /note="Rv1059"
     misc_feature    1282884..1283357
                     /note="Rv1060"
     misc_feature    1283391..1284254
                     /note="Rv1061"
     misc_feature    1284259..1285116
                     /note="Rv1062"
     misc_feature    complement(1285117..1286199)
                     /note="Rv1063c"
     misc_feature    complement(1286280..1286699)
                     /note="Rv1064c"
     misc_feature    1286811..1287379
                     /note="Rv1065"
     misc_feature    1287376..1287771
                     /note="Rv1066"
     misc_feature    complement(1287799..1289922)
                     /note="Rv1067c"
     misc_feature    complement(1290255..1291028)
                     /note="Rv1068c"
     misc_feature    complement(1293711..1294484)
                     /note="Rv1068c"
     misc_feature    complement(1296374..1298137)
                     /note="Rv1069c"
     misc_feature    complement(1298134..1298909)
                     /note="Rv1070c"
     misc_feature    complement(1298921..1299958)
                     /note="Rv1071c"
     misc_feature    1300145..1300981
                     /note="Rv1072"
     misc_feature    1301097..1301948
                     /note="Rv1073"
     misc_feature    complement(1302022..1303239)
                     /note="Rv1074c"
     misc_feature    complement(1303292..1304237)
                     /note="Rv1075c"
     misc_feature    1304634..1305531
                     /note="Rv1076"
     misc_feature    1305588..1306982
                     /note="Rv1077"
     misc_feature    1307184..1307910
                     /note="Rv1078"
     misc_feature    1307942..1309110
                     /note="Rv1079"
     misc_feature    complement(1309149..1310483)
                     /note="Rv3798"
     misc_feature    complement(1310641..1311134)
                     /note="Rv1080c"
     misc_feature    complement(1311320..1311754)
                     /note="Rv1081c"
     misc_feature    1311856..1312724
                     /note="Rv1082"
     misc_feature    1312721..1312987
                     /note="Rv1083"
     misc_feature    1312974..1314999
                     /note="Rv1084"
     misc_feature    complement(1315098..1315827)
                     /note="Rv1085c"
     misc_feature    1315938..1316729
                     /note="Rv1086"
     misc_feature    1316906..1319016
                     /note="Rv1087"
     misc_feature    1319695..1320015
                     /note="Rv1087A"
     misc_feature    1320168..1320604
                     /note="Rv1088"
     misc_feature    1320483..1320788
                     /note="Rv1089"
     misc_feature    1321174..1321278
                     /note="Rv1089A"
     misc_feature    1321256..1321707
                     /note="Rv1090"
     misc_feature    complement(1325684..1326622)
                     /note="Rv1092c"
     misc_feature    1327011..1328291
                     /note="Rv1093"
     misc_feature    1328396..1329223
                     /note="Rv1094"
     misc_feature    1329446..1330747
                     /note="Rv1095"
     misc_feature    1330834..1331709
                     /note="Rv1096"
     misc_feature    complement(1331712..1332595)
                     /note="Rv1097c"
     misc_feature    complement(1332592..1334019)
                     /note="Rv1098c"
     misc_feature    complement(1334050..1335141)
                     /note="Rv1099c"
     misc_feature    1335140..1335846
                     /note="Rv1100"
     misc_feature    complement(1335853..1337014)
                     /note="Rv1101c"
     misc_feature    complement(1337126..1337299)
                     /note="Rv1102c"
     misc_feature    complement(1338575..1338715)
                     /note="Rv1102c"
     misc_feature    complement(1338715..1339037)
                     /note="Rv1103c"
     misc_feature    1339047..1339739
                     /note="Rv1104"
     misc_feature    1340060..1340576
                     /note="Rv1105"
     misc_feature    complement(1340594..1341707)
                     /note="Rv1106c"
     misc_feature    complement(1341717..1341974)
                     /note="Rv1107c"
     misc_feature    complement(1341964..1343211)
                     /note="Rv1108c"
     misc_feature    complement(1343208..1343846)
                     /note="Rv1109c"
     misc_feature    1343936..1344944
                     /note="Rv1110"
     misc_feature    complement(1344961..1345946)
                     /note="Rv1111c"
     misc_feature    1346009..1347083
                     /note="Rv1112"
     misc_feature    1347171..1347368
                     /note="Rv1113"
     misc_feature    1347365..1347740
                     /note="Rv1114"
     misc_feature    1347943..1348643
                     /note="Rv1115"
     misc_feature    1348761..1348946
                     /note="Rv1116"
     misc_feature    complement(1348873..1349148)
                     /note="Rv1116A"
     misc_feature    1349391..1349715
                     /note="Rv1117"
     misc_feature    complement(1349730..1350591)
                     /note="Rv1118c"
     misc_feature    complement(1350624..1350774)
                     /note="Rv1119c"
     misc_feature    complement(1350772..1351269)
                     /note="Rv1120c"
     misc_feature    1351472..1352873
                     /note="Rv1121"
     misc_feature    1352895..1353917
                     /note="Rv1122"
     misc_feature    complement(1353910..1354818)
                     /note="Rv1123c"
     misc_feature    1354893..1355843
                     /note="Rv1124"
     misc_feature    1355848..1357094
                     /note="Rv1125"
     misc_feature    complement(1357098..1357703)
                     /note="Rv1126c"
     misc_feature    complement(1357700..1359172)
                     /note="Rv1127c"
     misc_feature    complement(1359385..1360742)
                     /note="Rv1128c"
     misc_feature    complement(1360844..1362304)
                     /note="Rv1129c"
     misc_feature    1362325..1363907
                     /note="Rv1130"
     misc_feature    1363904..1365085
                     /note="Rv1131"
     misc_feature    1365097..1366831
                     /note="Rv1132"
     misc_feature    complement(1366843..1369125)
                     /note="Rv1133c"
     misc_feature    1369702..1369938
                     /note="Rv1134"
     misc_feature    complement(1370052..1370746)
                     /note="Rv1135c"
     misc_feature    complement(1370786..1371670)
                     /note="Rv3475"
     misc_feature    complement(1371721..1372047)
                     /note="Rv3474"
     misc_feature    complement(1372098..1373270)
                     /note="Rv1135c"
     misc_feature    1375524..1375763
                     /note="Rv1135A"
     misc_feature    1375813..1376155
                     /note="Rv1136"
     misc_feature    complement(1376295..1376666)
                     /note="Rv1137c"
     misc_feature    complement(1376683..1377699)
                     /note="Rv1138c"
     misc_feature    complement(1377696..1378197)
                     /note="Rv1139c"
     misc_feature    1378850..1379699
                     /note="Rv1140"
     misc_feature    complement(1379707..1380513)
                     /note="Rv1141c"
     misc_feature    complement(1380656..1381467)
                     /note="Rv1142c"
     misc_feature    1381571..1382655
                     /note="Rv1143"
     misc_feature    1382668..1383420
                     /note="Rv1144"
     misc_feature    complement(1383548..1383705)
                     /note="Rv1144Ac"
     misc_feature    1383937..1384855
                     /note="Rv1145"
     misc_feature    1384876..1386290
                     /note="Rv1146"
     misc_feature    1386423..1387073
                     /note="Rv1147"
     misc_feature    1387448..1387549
                     /note="Rv1948c"
     misc_feature    complement(1387823..1389279)
                     /note="Rv1148c"
     misc_feature    1389425..1390352
                     /note="Rv1150_MT_H37Rv"
     misc_feature    1389489..1390352
                     /note="Rv1041c"
     misc_feature    complement(1390437..1391152)
                     /note="Rv1151c"
     misc_feature    1391190..1391556
                     /note="Rv1152"
     misc_feature    complement(1391534..1392382)
                     /note="Rv1153c"
     misc_feature    complement(1392379..1393020)
                     /note="Rv1154c"
     misc_feature    1392965..1393408
                     /note="Rv1155"
     misc_feature    1393905..1394492
                     /note="Rv1156"
     misc_feature    complement(1394655..1395770)
                     /note="Rv1157c"
     misc_feature    complement(1395778..1396462)
                     /note="Rv1158c"
     misc_feature    1396592..1397890
                     /note="Rv1159"
     misc_feature    complement(1397887..1398171)
                     /note="Rv1159A"
     misc_feature    1398198..1398623
                     /note="Rv1160"
     misc_feature    1398931..1402631
                     /note="Rv1161"
     misc_feature    1402670..1404348
                     /note="Rv1162"
     misc_feature    1404405..1405010
                     /note="Rv1163"
     misc_feature    1405013..1405753
                     /note="Rv1164"
     misc_feature    1405775..1407664
                     /note="Rv1165"
     misc_feature    1407762..1409672
                     /note="Rv1166"
     misc_feature    complement(1409700..1410305)
                     /note="Rv1167c"
     misc_feature    complement(1410377..1411418)
                     /note="Rv1168c"
     misc_feature    complement(1411436..1411738)
                     /note="Rv1169c"
     misc_feature    complement(1411855..1412739)
                     /note="Rv3475"
     misc_feature    complement(1412790..1413116)
                     /note="Rv3474"
     misc_feature    1413280..1414191
                     /note="Rv1170"
     misc_feature    1414283..1414723
                     /note="Rv1171"
     misc_feature    complement(1414731..1415657)
                     /note="Rv1172c"
     misc_feature    1415907..1418483
                     /note="Rv1173"
     misc_feature    complement(1418651..1418983)
                     /note="Rv1174c"
     misc_feature    complement(1419184..1421211)
                     /note="Rv1175c"
     misc_feature    complement(1421208..1421777)
                     /note="Rv1176c"
     misc_feature    1421990..1422316
                     /note="Rv1177"
     misc_feature    1422349..1423440
                     /note="Rv1178"
     misc_feature    complement(1423468..1426288)
                     /note="Rv1179c"
     misc_feature    1426716..1432983
                     /note="Rv1181"
     misc_feature    1433036..1434455
                     /note="Rv1182"
     misc_feature    1434522..1437536
                     /note="Rv1183"
     misc_feature    complement(1437540..1438619)
                     /note="Rv1184c"
     misc_feature    complement(1438784..1440520)
                     /note="Rv1185c"
     misc_feature    complement(1440697..1442314)
                     /note="Rv1186c"
     misc_feature    1442400..1444032
                     /note="Rv1187"
     misc_feature    1444032..1445021
                     /note="Rv1188"
     misc_feature    1445103..1445977
                     /note="Rv1189"
     misc_feature    1445993..1446873
                     /note="Rv1190"
     misc_feature    1446946..1447864
                     /note="Rv1191"
     misc_feature    1447946..1448778
                     /note="Rv1192"
     misc_feature    1448818..1450239
                     /note="Rv1193"
     misc_feature    complement(1450272..1451538)
                     /note="Rv1194c"
     misc_feature    1452032..1452331
                     /note="Rv1195"
     misc_feature    1452378..1453564
                     /note="Rv1196"
     misc_feature    1453700..1453876
                     /note="Rv1792"
     misc_feature    1453877..1453995
                     /note="Rv1792A"
     misc_feature    1454047..1454329
                     /note="Rv1793"
     misc_feature    complement(1454399..1455646)
                     /note="Rv3115"
     misc_feature    complement(1454863..1455646)
                     /note="Rv2666"
     misc_feature    1455984..1457265
                     /note="Rv1200"
     misc_feature    complement(1457262..1458216)
                     /note="Rv1201c"
     misc_feature    1458307..1459372
                     /note="Rv1202"
     misc_feature    complement(1459369..1459953)
                     /note="Rv1203c"
     misc_feature    complement(1459984..1461672)
                     /note="Rv1204c"
     misc_feature    1461767..1462330
                     /note="Rv1205"
     misc_feature    1462380..1464174
                     /note="Rv1206"
     misc_feature    1464240..1465197
                     /note="Rv1207"
     misc_feature    1465194..1466168
                     /note="Rv1208"
     misc_feature    1466207..1466577
                     /note="Rv1209"
     misc_feature    1466574..1467189
                     /note="Rv1210"
     misc_feature    1467297..1467525
                     /note="Rv1211"
     misc_feature    complement(1467553..1468715)
                     /note="Rv1212c"
     misc_feature    1468941..1470143
                     /note="Rv1213"
     misc_feature    complement(1470387..1470720)
                     /note="Rv1214c"
     misc_feature    complement(1470854..1472545)
                     /note="Rv1215c"
     misc_feature    complement(1472573..1473247)
                     /note="Rv1216c"
     misc_feature    complement(1473256..1474903)
                     /note="Rv1217c"
     misc_feature    complement(1474900..1475838)
                     /note="Rv1218c"
     misc_feature    complement(1475828..1476468)
                     /note="Rv1219c"
     misc_feature    complement(1476610..1477257)
                     /note="Rv1220c"
     misc_feature    1477520..1478293
                     /note="Rv1221"
     misc_feature    1478456..1478920
                     /note="Rv1222"
     misc_feature    1478990..1480577
                     /note="Rv1223"
     misc_feature    1480579..1480975
                     /note="Rv1224"
     misc_feature    complement(1481008..1481839)
                     /note="Rv1225c"
     misc_feature    complement(1481950..1483414)
                     /note="Rv1226c"
     misc_feature    complement(1483411..1483945)
                     /note="Rv1227c"
     misc_feature    1484040..1484599
                     /note="Rv1228"
     misc_feature    complement(1484899..1486073)
                     /note="Rv1229c"
     misc_feature    complement(1486086..1487323)
                     /note="Rv1230c"
     misc_feature    complement(1487448..1487990)
                     /note="Rv1231c"
     misc_feature    complement(1487987..1489296)
                     /note="Rv1232c"
     misc_feature    complement(1489358..1489954)
                     /note="Rv1233c"
     misc_feature    1490104..1490631
                     /note="Rv1234"
     misc_feature    1490652..1492060
                     /note="Rv1235"
     misc_feature    1492057..1492984
                     /note="Rv1236"
     misc_feature    1492989..1493813
                     /note="Rv1237"
     misc_feature    1493818..1494999
                     /note="Rv1238"
     misc_feature    complement(1495077..1496177)
                     /note="Rv1239c"
     misc_feature    1496348..1497337
                     /note="Rv1240"
     misc_feature    1497413..1497676
                     /note="Rv1241"
     misc_feature    1497673..1498104
                     /note="Rv1242"
     misc_feature    complement(1498127..1499827)
                     /note="Rv1243c"
     misc_feature    1500007..1500868
                     /note="Rv1244"
     misc_feature    complement(1500949..1501779)
                     /note="Rv1245c"
     misc_feature    complement(1501836..1502129)
                     /note="Rv1246c"
     misc_feature    complement(1502126..1502395)
                     /note="Rv1247c"
     misc_feature    complement(1502564..1506264)
                     /note="Rv1248c"
     misc_feature    complement(1506406..1507195)
                     /note="Rv1249c"
     misc_feature    1507392..1509138
                     /note="Rv1250"
     misc_feature    complement(1509041..1512466)
                     /note="Rv1251c"
     misc_feature    complement(1512522..1513131)
                     /note="Rv1252c"
     misc_feature    1513197..1514888
                     /note="Rv1253"
     misc_feature    1514885..1516037
                     /note="Rv1254"
     misc_feature    complement(1516006..1516614)
                     /note="Rv1255c"
     misc_feature    complement(1516614..1517831)
                     /note="Rv1256c"
     misc_feature    complement(1517945..1519314)
                     /note="Rv1257c"
     misc_feature    complement(1519311..1520571)
                     /note="Rv1258c"
     misc_feature    1520570..1521469
                     /note="Rv1259"
     misc_feature    1521471..1522589
                     /note="Rv1260"
     misc_feature    complement(1522715..1523164)
                     /note="Rv1261c"
     misc_feature    complement(1523169..1523603)
                     /note="Rv1262c"
     misc_feature    1523662..1525050
                     /note="Rv1263"
     misc_feature    1525125..1526319
                     /note="Rv1264"
     misc_feature    1526493..1527176
                     /note="Rv1265"
     misc_feature    complement(1527196..1529080)
                     /note="Rv1266c"
     misc_feature    complement(1532269..1532501)
                     /note="Rv1266c"
     misc_feature    complement(1532533..1533461)
                     /note="Rv1266c"
     misc_feature    complement(1533802..1534970)
                     /note="Rv1267c"
     misc_feature    complement(1535281..1535979)
                     /note="Rv1268c"
     misc_feature    complement(1536204..1536590)
                     /note="Rv1269c"
     misc_feature    complement(1536651..1537386)
                     /note="Rv1270c"
     misc_feature    complement(1537599..1537940)
                     /note="Rv1271c"
     misc_feature    complement(1538048..1539951)
                     /note="Rv1272c"
     misc_feature    complement(1539948..1541698)
                     /note="Rv1273c"
     misc_feature    1541845..1542402
                     /note="Rv1274"
     misc_feature    1542399..1542941
                     /note="Rv1275"
     misc_feature    complement(1543086..1543562)
                     /note="Rv1276c"
     misc_feature    1543812..1545066
                     /note="Rv1277"
     misc_feature    1545063..1547691
                     /note="Rv1278"
     misc_feature    1547712..1549301
                     /note="Rv1279"
     misc_feature    complement(1549318..1551093)
                     /note="Rv1280c"
     misc_feature    complement(1551086..1552928)
                     /note="Rv1281c"
     misc_feature    complement(1552925..1553800)
                     /note="Rv1282c"
     misc_feature    complement(1553797..1554774)
                     /note="Rv1283c"
     misc_feature    1554981..1555472
                     /note="Rv1284"
     misc_feature    1555566..1556565
                     /note="Rv1285"
     misc_feature    1556565..1558410
                     /note="Rv1286"
     misc_feature    1558464..1558949
                     /note="Rv1287"
     misc_feature    1559007..1560390
                     /note="Rv1288"
     misc_feature    1560439..1561071
                     /note="Rv1289"
     misc_feature    complement(1561269..1562832)
                     /note="Rv1290c"
     misc_feature    1562843..1563157
                     /note="Rv1290A"
     misc_feature    complement(1563284..1563619)
                     /note="Rv1291c"
     misc_feature    1564164..1565816
                     /note="Rv1292"
     misc_feature    1565813..1567158
                     /note="Rv1293"
     misc_feature    1567162..1568488
                     /note="Rv1294"
     misc_feature    1568485..1569570
                     /note="Rv1295"
     misc_feature    1569902..1570852
                     /note="Rv1296"
     misc_feature    1571109..1572920
                     /note="Rv1297"
     misc_feature    1573073..1573315
                     /note="Rv1298"
     misc_feature    1573405..1574480
                     /note="Rv1299"
     misc_feature    1574477..1575455
                     /note="Rv1300"
     misc_feature    1575471..1576125
                     /note="Rv1301"
     misc_feature    1576209..1577423
                     /note="Rv1302"
     misc_feature    1577680..1578165
                     /note="Rv1303"
     misc_feature    1578158..1578911
                     /note="Rv1304"
     misc_feature    1578960..1579205
                     /note="Rv1305"
     misc_feature    1579236..1579751
                     /note="Rv1306"
     misc_feature    1579758..1581099
                     /note="Rv1307"
     misc_feature    1581144..1582798
                     /note="Rv1308"
     misc_feature    1582805..1583722
                     /note="Rv1309"
     misc_feature    1583762..1585222
                     /note="Rv1310"
     misc_feature    1585236..1585601
                     /note="Rv1311"
     misc_feature    1585609..1586052
                     /note="Rv1312"
     misc_feature    complement(1586092..1587426)
                     /note="Rv3798"
     misc_feature    complement(1587593..1588175)
                     /note="Rv1314c"
     misc_feature    1588244..1589506
                     /note="Rv1315"
     misc_feature    1589788..1591311
                     /note="Rv6018_MT_H37Rv"
     misc_feature    1591598..1594738
                     /note="Rv6019_MT_H37Rv"
     misc_feature    1594846..1594957
                     /note="Rv6020_MT_H37Rv"
     misc_feature    complement(1595082..1595580)
                     /note="Rv1316c"
     misc_feature    complement(1595577..1597072)
                     /note="Rv1317c"
     misc_feature    complement(1597153..1598780)
                     /note="Rv1318c"
     misc_feature    complement(1598850..1599487)
                     /note="Rv1319c"
     misc_feature    1599539..1599865
                     /note="Rv3474"
     misc_feature    1599916..1600800
                     /note="Rv3475"
     misc_feature    complement(1603593..1605163)
                     /note="Rv1319c"
     misc_feature    complement(1605176..1606880)
                     /note="Rv1320c"
     misc_feature    1606942..1607624
                     /note="Rv1321"
     misc_feature    1607647..1607943
                     /note="Rv1322"
     misc_feature    complement(1607978..1608437)
                     /note="Rv1322A"
     misc_feature    1608528..1609698
                     /note="Rv1323"
     misc_feature    1609828..1610749
                     /note="Rv1324"
     misc_feature    complement(1610828..1612663)
                     /note="Rv1325c"
     misc_feature    complement(1612817..1615013)
                     /note="Rv1326c"
     misc_feature    complement(1615021..1617126)
                     /note="Rv1327c"
     misc_feature    1617265..1619856
                     /note="Rv1328"
     misc_feature    complement(1619896..1621893)
                     /note="Rv1329c"
     misc_feature    complement(1621917..1623264)
                     /note="Rv1330c"
     misc_feature    1623366..1623678
                     /note="Rv1331"
     misc_feature    1623638..1624294
                     /note="Rv1332"
     misc_feature    1624311..1625346
                     /note="Rv1333"
     misc_feature    1625354..1625794
                     /note="Rv1334"
     misc_feature    1625816..1626097
                     /note="Rv1335"
     misc_feature    1626107..1627081
                     /note="Rv1336"
     misc_feature    1627072..1627798
                     /note="Rv1337"
     misc_feature    1627795..1628611
                     /note="Rv1338"
     misc_feature    1628638..1629459
                     /note="Rv1339"
     misc_feature    1629476..1630255
                     /note="Rv1340"
     misc_feature    1630294..1630908
                     /note="Rv1341"
     misc_feature    complement(1630905..1631267)
                     /note="Rv1342c"
     misc_feature    complement(1631264..1631644)
                     /note="Rv1343c"
     misc_feature    1631689..1632009
                     /note="Rv1344"
     misc_feature    1632002..1633569
                     /note="Rv1345"
     misc_feature    1633569..1634730
                     /note="Rv1346"
     misc_feature    complement(1634697..1635329)
                     /note="Rv1347c"
     misc_feature    1635771..1638350
                     /note="Rv1348"
     misc_feature    1638347..1640091
                     /note="Rv1349"
     misc_feature    1640220..1640965
                     /note="Rv1350"
     misc_feature    1640962..1641291
                     /note="Rv1351"
     misc_feature    1641495..1641866
                     /note="Rv1352"
     misc_feature    complement(1641932..1642718)
                     /note="Rv1353c"
     misc_feature    complement(1642738..1644610)
                     /note="Rv1354c"
     misc_feature    complement(1644619..1646767)
                     /note="Rv1355c"
     misc_feature    complement(1646764..1647556)
                     /note="Rv1356c"
     misc_feature    complement(1648029..1648952)
                     /note="Rv1357c"
     misc_feature    1649348..1652830
                     /note="Rv1358"
     misc_feature    1652912..1653664
                     /note="Rv1359"
     misc_feature    1654087..1655110
                     /note="Rv1360"
     misc_feature    complement(1655183..1656376)
                     /note="Rv1361c"
     misc_feature    complement(1655280..1656375)
                     /note="Rv1196"
     misc_feature    complement(1656691..1657354)
                     /note="Rv1362c"
     misc_feature    complement(1657351..1658137)
                     /note="Rv1363c"
     misc_feature    complement(1658428..1660392)
                     /note="Rv1364c"
     misc_feature    complement(1660532..1660918)
                     /note="Rv1365c"
     misc_feature    1661139..1661961
                     /note="Rv1366"
     misc_feature    1661930..1662190
                     /note="Rv1366A"
     misc_feature    complement(1662262..1663395)
                     /note="Rv1367c"
     misc_feature    1663771..1664559
                     /note="Rv1368"
     misc_feature    complement(1664748..1665632)
                     /note="Rv3475"
     misc_feature    complement(1665683..1666009)
                     /note="Rv3474"
     misc_feature    1666113..1666727
                     /note="Rv1371"
     misc_feature    complement(1666770..1667654)
                     /note="Rv3475"
     misc_feature    complement(1667705..1668031)
                     /note="Rv3474"
     misc_feature    1668083..1668944
                     /note="Rv1371"
     misc_feature    1668941..1670122
                     /note="Rv1372"
     misc_feature    1670128..1671111
                     /note="Rv1373"
     misc_feature    complement(1671193..1671656)
                     /note="Rv1374c"
     misc_feature    1671959..1673282
                     /note="Rv1375"
     misc_feature    1673279..1674777
                     /note="Rv1376"
     misc_feature    complement(1674715..1675353)
                     /note="Rv1377c"
     misc_feature    complement(1675364..1676792)
                     /note="Rv1378c"
     misc_feature    1676791..1677372
                     /note="Rv1379"
     misc_feature    1677369..1678330
                     /note="Rv1380"
     misc_feature    1678327..1679622
                     /note="Rv1381"
     misc_feature    1679619..1680121
                     /note="Rv1382"
     misc_feature    1680118..1681249
                     /note="Rv1383"
     misc_feature    1681249..1684603
                     /note="Rv1384"
     misc_feature    1684600..1685428
                     /note="Rv1385"
     misc_feature    1685623..1685931
                     /note="Rv1386"
     misc_feature    1685928..1687549
                     /note="Rv1387"
     misc_feature    1687855..1688427
                     /note="Rv1388"
     misc_feature    1688562..1689188
                     /note="Rv1389"
     misc_feature    1689254..1689585
                     /note="Rv1390"
     misc_feature    1689602..1690858
                     /note="Rv1391"
     misc_feature    1690987..1692200
                     /note="Rv1392"
     misc_feature    complement(1692273..1693751)
                     /note="Rv1393c"
     misc_feature    complement(1693748..1695134)
                     /note="Rv1394c"
     misc_feature    1695217..1696253
                     /note="Rv1395"
     misc_feature    complement(1696299..1698099)
                     /note="Rv1396c"
     misc_feature    complement(1698355..1698756)
                     /note="Rv1397c"
     misc_feature    complement(1698753..1699010)
                     /note="Rv1398c"
     misc_feature    complement(1699093..1700053)
                     /note="Rv1399c"
     misc_feature    complement(1700078..1701041)
                     /note="Rv1400c"
     misc_feature    1701177..1701780
                     /note="Rv1401"
     misc_feature    1701861..1703829
                     /note="Rv1402"
     misc_feature    complement(1703847..1704671)
                     /note="Rv1403c"
     misc_feature    1704840..1705322
                     /note="Rv1404"
     misc_feature    complement(1705394..1706221)
                     /note="Rv1405c"
     misc_feature    1706419..1707357
                     /note="Rv1406"
     misc_feature    1707354..1708728
                     /note="Rv1407"
     misc_feature    1708753..1709452
                     /note="Rv1408"
     misc_feature    1709449..1710468
                     /note="Rv1409"
     misc_feature    complement(1710465..1712022)
                     /note="Rv1410c"
     misc_feature    complement(1712028..1712739)
                     /note="Rv1411c"
     misc_feature    1712824..1713429
                     /note="Rv1412"
     misc_feature    1713643..1714158
                     /note="Rv1413"
     misc_feature    1714148..1714549
                     /note="Rv1414"
     misc_feature    1714654..1715931
                     /note="Rv1415"
     misc_feature    1715928..1716410
                     /note="Rv1416"
     misc_feature    1716407..1716872
                     /note="Rv1417"
     misc_feature    1716897..1717583
                     /note="Rv1418"
     misc_feature    1717763..1718236
                     /note="Rv1419"
     misc_feature    1718300..1720243
                     /note="Rv1420"
     misc_feature    1720240..1721149
                     /note="Rv1421"
     misc_feature    1721146..1722178
                     /note="Rv1422"
     misc_feature    1722175..1723154
                     /note="Rv1423"
     misc_feature    complement(1723164..1723925)
                     /note="Rv1424c"
     misc_feature    1723929..1725312
                     /note="Rv1425"
     misc_feature    complement(1725334..1726598)
                     /note="Rv1426c"
     misc_feature    complement(1726598..1728205)
                     /note="Rv1427c"
     misc_feature    complement(1728209..1729038)
                     /note="Rv1428c"
     misc_feature    1729157..1730425
                     /note="Rv1429"
     misc_feature    1730668..1732254
                     /note="Rv1430"
     misc_feature    1732365..1734134
                     /note="Rv1431"
     misc_feature    1734131..1735557
                     /note="Rv1432"
     misc_feature    1735721..1736536
                     /note="Rv1433"
     misc_feature    1736543..1736687
                     /note="Rv1434"
     misc_feature    complement(1736635..1737265)
                     /note="Rv1435c"
     misc_feature    1737622..1738641
                     /note="Rv1436"
     misc_feature    1738644..1739886
                     /note="Rv1437"
     misc_feature    1739883..1740669
                     /note="Rv1438"
     misc_feature    complement(1741282..1741707)
                     /note="Rv1439c"
     misc_feature    1742159..1742392
                     /note="Rv1440"
     misc_feature    complement(1742531..1744051)
                     /note="Rv1441c"
     misc_feature    1744158..1746464
                     /note="Rv1442"
     misc_feature    complement(1746581..1747067)
                     /note="Rv1443c"
     misc_feature    complement(1747684..1748094)
                     /note="Rv1444c"
     misc_feature    complement(1748111..1748854)
                     /note="Rv1445c"
     misc_feature    complement(1748851..1749765)
                     /note="Rv1446c"
     misc_feature    complement(1749818..1751364)
                     /note="Rv1447c"
     misc_feature    complement(1751361..1752484)
                     /note="Rv1448c"
     misc_feature    complement(1752501..1754606)
                     /note="Rv1449c"
     misc_feature    1759808..1760735
                     /note="Rv1451"
     misc_feature    complement(1760784..1760957)
                     /note="Rv1452c"
     misc_feature    1764071..1765336
                     /note="Rv1453"
     misc_feature    complement(1765364..1766356)
                     /note="Rv1454c"
     misc_feature    1766376..1767239
                     /note="Rv1455"
     misc_feature    complement(1767189..1768123)
                     /note="Rv1456c"
     misc_feature    complement(1768235..1769021)
                     /note="Rv1457c"
     misc_feature    complement(1769018..1769959)
                     /note="Rv1458c"
     misc_feature    complement(1770168..1771943)
                     /note="Rv1459c"
     misc_feature    1771991..1772797
                     /note="Rv1460"
     misc_feature    1772794..1775352
                     /note="Rv1461"
     misc_feature    1775349..1776546
                     /note="Rv1462"
     misc_feature    1776543..1777344
                     /note="Rv1463"
     misc_feature    1777346..1778599
                     /note="Rv1464"
     misc_feature    1778596..1779089
                     /note="Rv1465"
     misc_feature    1779064..1779411
                     /note="Rv1466"
     misc_feature    complement(1779506..1781336)
                     /note="Rv1467c"
     misc_feature    complement(1781443..1782561)
                     /note="Rv1468c"
     misc_feature    complement(1782898..1783782)
                     /note="Rv3475"
     misc_feature    complement(1783833..1784159)
                     /note="Rv3474"
     misc_feature    1784211..1786139
                     /note="Rv1469"
     misc_feature    1786183..1786558
                     /note="Rv1470"
     misc_feature    1786574..1786945
                     /note="Rv1471"
     misc_feature    1786967..1787826
                     /note="Rv1472"
     misc_feature    1787862..1789496
                     /note="Rv1473"
     misc_feature    1789593..1789784
                     /note="Rv1473A"
     misc_feature    complement(1789853..1790416)
                     /note="Rv1474c"
     misc_feature    complement(1790427..1793263)
                     /note="Rv1475c"
     misc_feature    1793421..1793981
                     /note="Rv1476"
     misc_feature    1794207..1795627
                     /note="Rv1477"
     misc_feature    1795638..1796367
                     /note="Rv1478"
     misc_feature    1796506..1797640
                     /note="Rv1479"
     misc_feature    1797637..1798592
                     /note="Rv1480"
     misc_feature    1798603..1799611
                     /note="Rv1481"
     misc_feature    complement(1799684..1800526)
                     /note="Rv1482c"
     misc_feature    1800667..1801407
                     /note="Rv1483"
     misc_feature    1801430..1802239
                     /note="Rv1484"
     misc_feature    1802245..1803281
                     /note="Rv1485"
     misc_feature    complement(1803247..1804115)
                     /note="Rv1486c"
     misc_feature    1804173..1804607
                     /note="Rv1487"
     misc_feature    1804629..1805777
                     /note="Rv1488"
     misc_feature    1805787..1806143
                     /note="Rv1489"
     misc_feature    1806177..1806409
                     /note="Rv1489A"
     misc_feature    1806563..1807870
                     /note="Rv1490"
     misc_feature    complement(1808449..1809207)
                     /note="Rv1491c"
     misc_feature    1809400..1811249
                     /note="Rv1492"
     misc_feature    1811250..1813504
                     /note="Rv1493"
     misc_feature    1813518..1813820
                     /note="Rv1494"
     misc_feature    1813817..1814134
                     /note="Rv1495"
     misc_feature    1814131..1815140
                     /note="Rv1496"
     misc_feature    1815193..1816484
                     /note="Rv1497"
     misc_feature    complement(1816557..1817178)
                     /note="Rv1498c"
     misc_feature    complement(1817392..1817604)
                     /note="Rv1498A"
     misc_feature    1817665..1818064
                     /note="Rv1499"
     misc_feature    1818109..1819138
                     /note="Rv1500"
     misc_feature    1819150..1819972
                     /note="Rv1501"
     misc_feature    1820185..1821084
                     /note="Rv1502"
     misc_feature    complement(1821259..1822409)
                     /note="Rv1504c_MT_H37Rv"
     misc_feature    complement(1822546..1822668)
                     /note="Rv1505c"
     misc_feature    1822720..1823046
                     /note="Rv3474"
     misc_feature    1823097..1823981
                     /note="Rv3475"
     misc_feature    complement(1824024..1824570)
                     /note="Rv1505c"
     misc_feature    complement(1824567..1825067)
                     /note="Rv1506c"
     misc_feature    complement(1825358..1826054)
                     /note="Rv1507c"
     misc_feature    1825988..1826494
                     /note="Rv1507A"
     misc_feature    complement(1826730..1828532)
                     /note="Rv1508c"
     misc_feature    1828504..1828867
                     /note="Rv1508A"
     misc_feature    1828851..1829737
                     /note="Rv1509"
     misc_feature    1829947..1831246
                     /note="Rv1510"
     misc_feature    1831727..1832749
                     /note="Rv1511"
     misc_feature    1832746..1833714
                     /note="Rv1512"
     misc_feature    1833718..1834446
                     /note="Rv1513"
     misc_feature    complement(1834464..1835253)
                     /note="Rv1514c"
     misc_feature    complement(1835288..1836186)
                     /note="Rv1515c"
     misc_feature    complement(1836189..1837201)
                     /note="Rv1516c"
     misc_feature    1837533..1838299
                     /note="Rv1517"
     misc_feature    1838308..1839268
                     /note="Rv1518"
     misc_feature    1839398..1839667
                     /note="Rv1519"
     misc_feature    1839693..1840782
                     /note="Rv1520"
     misc_feature    1841016..1842768
                     /note="Rv1521"
     misc_feature    complement(1842887..1846333)
                     /note="Rv1522c"
     misc_feature    1846374..1847418
                     /note="Rv1523"
     misc_feature    1847448..1848694
                     /note="Rv1524"
     misc_feature    1848741..1849526
                     /note="Rv1525"
     misc_feature    complement(1849504..1850784)
                     /note="Rv1526c"
     misc_feature    complement(1850807..1857113)
                     /note="Rv1527c"
     misc_feature    complement(1858780..1865087)
                     /note="Rv1527c"
     misc_feature    complement(1865631..1866128)
                     /note="Rv1528c"
     misc_feature    1866180..1867934
                     /note="Rv1529"
     misc_feature    1868052..1869158
                     /note="Rv1530"
     misc_feature    1869155..1869721
                     /note="Rv1531"
     misc_feature    complement(1869798..1870232)
                     /note="Rv1532c"
     misc_feature    1870292..1871419
                     /note="Rv1533"
     misc_feature    1871416..1872095
                     /note="Rv1534"
     misc_feature    1872660..1872896
                     /note="Rv1535"
     misc_feature    1873203..1876336
                     /note="Rv1536"
     misc_feature    1876549..1877944
                     /note="Rv1537"
     misc_feature    complement(1877909..1878890)
                     /note="Rv1538c"
     misc_feature    1878942..1879550
                     /note="Rv1539"
     misc_feature    1879543..1880474
                     /note="Rv1540"
     misc_feature    complement(1880481..1881074)
                     /note="Rv1541c"
     misc_feature    complement(1881129..1881539)
                     /note="Rv1542c"
     misc_feature    1881767..1882796
                     /note="Rv1543"
     misc_feature    1882801..1883605
                     /note="Rv1544"
     misc_feature    1883627..1883854
                     /note="Rv1545"
     misc_feature    1884025..1884456
                     /note="Rv1546"
     misc_feature    1884524..1888085
                     /note="Rv1547"
     misc_feature    complement(1888134..1890170)
                     /note="Rv1548c"
     misc_feature    1890351..1890879
                     /note="Rv1549"
     misc_feature    1890557..1892275
                     /note="Rv1550"
     misc_feature    1892290..1894158
                     /note="Rv1551"
     misc_feature    1894529..1896284
                     /note="Rv1552"
     misc_feature    1896287..1897026
                     /note="Rv1553"
     misc_feature    1897037..1897417
                     /note="Rv1554"
     misc_feature    1897414..1897792
                     /note="Rv1555"
     misc_feature    1897861..1898474
                     /note="Rv1556"
     misc_feature    1900800..1901959
                     /note="Rv1557"
     misc_feature    1901969..1902416
                     /note="Rv1558"
     misc_feature    1902451..1903740
                     /note="Rv1559"
     misc_feature    1903778..1904002
                     /note="Rv1560"
     misc_feature    1904008..1904412
                     /note="Rv1561"
     misc_feature    1904602..1905936
                     /note="Rv3798"
     misc_feature    complement(1905941..1907629)
                     /note="Rv1562c"
     misc_feature    complement(1907622..1909920)
                     /note="Rv1563c"
     misc_feature    complement(1909924..1912092)
                     /note="Rv1564c"
     misc_feature    complement(1912131..1914321)
                     /note="Rv1565c"
     misc_feature    complement(1914420..1915112)
                     /note="Rv1566c"
     misc_feature    complement(1915353..1915637)
                     /note="Rv1567c"
     misc_feature    1915885..1917198
                     /note="Rv1568"
     misc_feature    1917195..1918355
                     /note="Rv1569"
     misc_feature    1918352..1919032
                     /note="Rv1570"
     misc_feature    1919032..1919542
                     /note="Rv1571"
     misc_feature    complement(1919688..1919792)
                     /note="Rv1572c"
     misc_feature    1919808..1920218
                     /note="Rv1573"
     misc_feature    1920285..1921165
                     /note="Rv1574"
     misc_feature    complement(1921155..1922579)
                     /note="Rv1576c"
     misc_feature    complement(1922587..1923099)
                     /note="Rv1577c"
     misc_feature    complement(1923277..1923743)
                     /note="Rv1578c"
     misc_feature    complement(1923824..1924138)
                     /note="Rv1579c"
     misc_feature    complement(1924135..1924407)
                     /note="Rv1580c"
     misc_feature    complement(1924421..1924817)
                     /note="Rv1581c"
     misc_feature    complement(1925013..1926430)
                     /note="Rv1582c"
     misc_feature    complement(1926430..1926828)
                     /note="Rv1583c"
     misc_feature    complement(1926825..1927046)
                     /note="Rv1584c"
     misc_feature    complement(1927102..1927617)
                     /note="Rv1585c"
     misc_feature    complement(1927614..1929023)
                     /note="Rv1586c"
     misc_feature    complement(1928680..1929681)
                     /note="Rv1587c"
     misc_feature    complement(1929032..1929915)
                     /note="Rv3467"
     misc_feature    complement(1929686..1930343)
                     /note="Rv3466"
     misc_feature    complement(1930067..1930383)
                     /note="Rv0095c"
     misc_feature    1930802..1931852
                     /note="Rv1589"
     misc_feature    1931853..1932092
                     /note="Rv1590"
     misc_feature    1932089..1932755
                     /note="Rv1591"
     misc_feature    complement(1932920..1934261)
                     /note="Rv1592c"
     misc_feature    complement(1934522..1935233)
                     /note="Rv1593c"
     misc_feature    1935282..1936332
                     /note="Rv1594"
     misc_feature    1936332..1937917
                     /note="Rv1595"
     misc_feature    1937917..1938775
                     /note="Rv1596"
     misc_feature    1938824..1939583
                     /note="Rv1597"
     misc_feature    complement(1939604..1940014)
                     /note="Rv1598c"
     misc_feature    1940114..1941433
                     /note="Rv1599"
     misc_feature    1941430..1942572
                     /note="Rv1600"
     misc_feature    1942569..1943204
                     /note="Rv1601"
     misc_feature    1943201..1943822
                     /note="Rv1602"
     misc_feature    1943832..1944570
                     /note="Rv1603"
     misc_feature    1944578..1945390
                     /note="Rv1604"
     misc_feature    1945392..1946196
                     /note="Rv1605"
     misc_feature    1946193..1946540
                     /note="Rv1606"
     misc_feature    1946721..1947803
                     /note="Rv1607"
     misc_feature    complement(1947838..1948302)
                     /note="Rv1608c"
     misc_feature    1948591..1950141
                     /note="Rv1609"
     misc_feature    1950131..1950838
                     /note="Rv1610"
     misc_feature    1950928..1951743
                     /note="Rv1611"
     misc_feature    1951817..1953050
                     /note="Rv1612"
     misc_feature    1953050..1953865
                     /note="Rv1613"
     misc_feature    1953865..1955273
                     /note="Rv1614"
     misc_feature    1955949..1956386
                     /note="Rv1615"
     misc_feature    1956379..1956778
                     /note="Rv1616"
     misc_feature    1956886..1958304
                     /note="Rv1617"
     misc_feature    1958312..1959214
                     /note="Rv1618"
     misc_feature    1959272..1960726
                     /note="Rv1619"
     misc_feature    complement(1960660..1962391)
                     /note="Rv1620c"
     misc_feature    complement(1962388..1963974)
                     /note="Rv1621c"
     misc_feature    complement(1964061..1965102)
                     /note="Rv1622c"
     misc_feature    complement(1965132..1966596)
                     /note="Rv1623c"
     misc_feature    complement(1966707..1967294)
                     /note="Rv1624c"
     misc_feature    complement(1967323..1968656)
                     /note="Rv1625c"
     misc_feature    1968891..1969509
                     /note="Rv1626"
     misc_feature    complement(1969577..1970786)
                     /note="Rv1627c"
     misc_feature    complement(1970783..1971274)
                     /note="Rv1628c"
     misc_feature    1971378..1974094
                     /note="Rv1629"
     misc_feature    1974262..1975708
                     /note="Rv1630"
     misc_feature    1975734..1976965
                     /note="Rv1631"
     misc_feature    complement(1977116..1977559)
                     /note="Rv1632c"
     misc_feature    1977804..1979901
                     /note="Rv1633"
     misc_feature    1979898..1981316
                     /note="Rv1634"
     misc_feature    complement(1981305..1982978)
                     /note="Rv1635c"
     misc_feature    1983187..1983627
                     /note="Rv1636"
     misc_feature    complement(1983634..1984376)
                     /note="Rv1637c"
     misc_feature    complement(1984479..1984600)
                     /note="Rv1637c"
     misc_feature    1984649..1987571
                     /note="Rv1638"
     misc_feature    complement(1987628..1987885)
                     /note="Rv1638A"
     misc_feature    complement(1987901..1989371)
                     /note="Rv1639c"
     misc_feature    complement(1989430..1992952)
                     /note="Rv1640c"
     misc_feature    1993190..1993795
                     /note="Rv1641"
     misc_feature    1993845..1994040
                     /note="Rv1642"
     misc_feature    1994102..1994491
                     /note="Rv1643"
     misc_feature    1994524..1995310
                     /note="Rv1644"
     misc_feature    complement(1995321..1996377)
                     /note="Rv1645c"
     misc_feature    1996687..1997619
                     /note="Rv1646"
     misc_feature    1997697..1998647
                     /note="Rv1647"
     misc_feature    1998654..1999462
                     /note="Rv1648"
     misc_feature    1999658..2000683
                     /note="Rv1649"
     misc_feature    2000683..2003186
                     /note="Rv1650"
     misc_feature    complement(2003280..2006341)
                     /note="Rv1651c"
     misc_feature    2006535..2007600
                     /note="Rv1652"
     misc_feature    2007597..2008812
                     /note="Rv1653"
     misc_feature    2008809..2009693
                     /note="Rv1654"
     misc_feature    2009690..2010892
                     /note="Rv1655"
     misc_feature    2010889..2011812
                     /note="Rv1656"
     misc_feature    2011809..2012321
                     /note="Rv1657"
     misc_feature    2012330..2013529
                     /note="Rv1658"
     misc_feature    2013609..2015023
                     /note="Rv1659"
     misc_feature    2015133..2016196
                     /note="Rv1660"
     misc_feature    2029773..2031914
                     /note="Rv1664"
     misc_feature    2031966..2032292
                     /note="Rv3474"
     misc_feature    2032343..2033227
                     /note="Rv3475"
     misc_feature    2033271..2034193
                     /note="Rv1664"
     misc_feature    2034340..2035403
                     /note="Rv1665"
     misc_feature    complement(2035386..2036682)
                     /note="Rv1666c"
     misc_feature    complement(2036697..2037350)
                     /note="Rv1667c"
     misc_feature    complement(2037344..2038473)
                     /note="Rv1668c"
     misc_feature    2039426..2039723
                     /note="Rv1669"
     misc_feature    complement(2039772..2041001)
                     /note="Rv3640c"
     misc_feature    2041229..2041578
                     /note="Rv1670"
     misc_feature    2041586..2041978
                     /note="Rv1671"
     misc_feature    complement(2041987..2043318)
                     /note="Rv1672c"
     misc_feature    complement(2043411..2044343)
                     /note="Rv1673c"
     misc_feature    complement(2044371..2045027)
                     /note="Rv1674c"
     misc_feature    complement(2045357..2046092)
                     /note="Rv1675c"
     misc_feature    2046164..2046870
                     /note="Rv1676"
     misc_feature    2046867..2047420
                     /note="Rv1677"
     misc_feature    2047521..2048424
                     /note="Rv1678"
     misc_feature    2048424..2049545
                     /note="Rv1679"
     misc_feature    2049554..2050380
                     /note="Rv1680"
     misc_feature    2050377..2051369
                     /note="Rv1681"
     misc_feature    2051530..2052447
                     /note="Rv1682"
     misc_feature    2052777..2055780
                     /note="Rv1683"
     misc_feature    2055773..2055997
                     /note="Rv1684"
     misc_feature    complement(2055963..2056586)
                     /note="Rv1685c"
     misc_feature    complement(2056588..2057268)
                     /note="Rv1686c"
     misc_feature    complement(2057340..2058107)
                     /note="Rv1687c"
     misc_feature    2058166..2058777
                     /note="Rv1688"
     misc_feature    2058789..2060063
                     /note="Rv1689"
     misc_feature    2060716..2061099
                     /note="Rv1690"
     misc_feature    2061138..2061890
                     /note="Rv1691"
     misc_feature    2061887..2062948
                     /note="Rv1692"
     misc_feature    2062945..2063121
                     /note="Rv1693"
     misc_feature    2063129..2063937
                     /note="Rv1694"
     misc_feature    2063937..2064861
                     /note="Rv1695"
     misc_feature    2064875..2066642
                     /note="Rv1696"
     misc_feature    2066738..2067919
                     /note="Rv1697"
     misc_feature    2067941..2068888
                     /note="Rv1698"
     misc_feature    2069028..2070788
                     /note="Rv1699"
     misc_feature    2070781..2071405
                     /note="Rv1700"
     misc_feature    2071402..2072339
                     /note="Rv1701"
     misc_feature    complement(2072413..2072628)
                     /note="Rv1702c"
     misc_feature    2072749..2073978
                     /note="Rv3640c"
     misc_feature    complement(2074024..2075185)
                     /note="Rv1702c"
     misc_feature    complement(2075741..2076490)
                     /note="Rv1703c"
     misc_feature    complement(2076396..2078068)
                     /note="Rv1704c"
     misc_feature    complement(2078109..2079266)
                     /note="Rv1705c"
     misc_feature    complement(2079307..2080503)
                     /note="Rv1706c"
     misc_feature    complement(2081107..2081274)
                     /note="Rv1706A"
     misc_feature    2081507..2082967
                     /note="Rv1707"
     misc_feature    2082985..2083942
                     /note="Rv1708"
     misc_feature    2083939..2084775
                     /note="Rv1709"
     misc_feature    2084772..2085470
                     /note="Rv1710"
     misc_feature    2085467..2086231
                     /note="Rv1711"
     misc_feature    2086228..2086921
                     /note="Rv1712"
     misc_feature    2086918..2088311
                     /note="Rv1713"
     misc_feature    2088488..2089298
                     /note="Rv1714"
     misc_feature    2089292..2090207
                     /note="Rv1715"
     misc_feature    2090210..2091041
                     /note="Rv1716"
     misc_feature    2091041..2091392
                     /note="Rv1717"
     misc_feature    2091445..2092263
                     /note="Rv1718"
     misc_feature    2092277..2093056
                     /note="Rv1719"
     misc_feature    2093486..2093661
                     /note="Rv3430c"
     misc_feature    complement(2093670..2094059)
                     /note="Rv1720c"
     misc_feature    complement(2094056..2094283)
                     /note="Rv1721c"
     misc_feature    2094501..2095986
                     /note="Rv1722"
     misc_feature    2095983..2097230
                     /note="Rv1723"
     misc_feature    complement(2097273..2097515)
                     /note="Rv1724c"
     misc_feature    complement(2097558..2098442)
                     /note="Rv3475"
     misc_feature    complement(2098493..2098819)
                     /note="Rv3474"
     misc_feature    complement(2098871..2099161)
                     /note="Rv1724c"
     misc_feature    complement(2099151..2099862)
                     /note="Rv1725c"
     misc_feature    2099965..2101354
                     /note="Rv1726"
     misc_feature    2101387..2101957
                     /note="Rv1727"
     misc_feature    complement(2101982..2102757)
                     /note="Rv1728c"
     misc_feature    complement(2102754..2103693)
                     /note="Rv1729c"
     misc_feature    complement(2104158..2105712)
                     /note="Rv1730c"
     misc_feature    2106144..2107701
                     /note="Rv1731"
     misc_feature    complement(2107711..2108260)
                     /note="Rv1732c"
     misc_feature    complement(2108324..2108957)
                     /note="Rv1733c"
     misc_feature    complement(2109245..2109487)
                     /note="Rv1734c"
     misc_feature    complement(2109762..2110260)
                     /note="Rv1735c"
     misc_feature    complement(2110624..2110856)
                     /note="Rv1735Ac"
     misc_feature    complement(2110955..2111677)
                     /note="Rv1736c"
     misc_feature    complement(2111780..2112249)
                     /note="Rv1736c"
     misc_feature    complement(2116838..2117608)
                     /note="Rv1736c"
     misc_feature    complement(2117605..2118793)
                     /note="Rv1737c"
     misc_feature    2119080..2119364
                     /note="Rv1738"
     misc_feature    complement(2119378..2121062)
                     /note="Rv1739c"
     misc_feature    2121130..2121342
                     /note="Rv1740"
     misc_feature    2121342..2121590
                     /note="Rv1741"
     misc_feature    2121598..2122336
                     /note="Rv1742"
     misc_feature    2122430..2124130
                     /note="Rv1743"
     misc_feature    complement(2124415..2124818)
                     /note="Rv1744c"
     misc_feature    complement(2124808..2125419)
                     /note="Rv1745c"
     misc_feature    2125567..2126999
                     /note="Rv1746"
     misc_feature    2127061..2129662
                     /note="Rv1747"
     misc_feature    2130035..2130767
                     /note="Rv1748"
     misc_feature    complement(2130764..2131321)
                     /note="Rv1749c"
     misc_feature    complement(2131405..2133003)
                     /note="Rv1750c"
     misc_feature    2133057..2134440
                     /note="Rv1751"
     misc_feature    2134567..2135018
                     /note="Rv1752"
     misc_feature    complement(2138168..2140058)
                     /note="Rv1753c"
     misc_feature    complement(2140262..2141918)
                     /note="Rv1754c"
     misc_feature    2141970..2142296
                     /note="Rv3474"
     misc_feature    2142347..2143231
                     /note="Rv3475"
     misc_feature    complement(2143506..2144351)
                     /note="Rv1755c"
     misc_feature    complement(2151229..2152113)
                     /note="Rv3475"
     misc_feature    complement(2152164..2152490)
                     /note="Rv3474"
     misc_feature    complement(2152773..2153594)
                     /note="Rv1755c"
     misc_feature    complement(2160494..2161378)
                     /note="Rv3475"
     misc_feature    complement(2161429..2161755)
                     /note="Rv3474"
     misc_feature    2161791..2162315
                     /note="Rv1758"
     misc_feature    complement(2162582..2165358)
                     /note="Rv1759c"
     misc_feature    2165572..2165898
                     /note="Rv3474"
     misc_feature    2165949..2166833
                     /note="Rv3475"
     misc_feature    2167294..2168809
                     /note="Rv1760"
     misc_feature    complement(2168819..2169202)
                     /note="Rv1761c"
     misc_feature    complement(2169202..2169864)
                     /note="Rv1762c"
     misc_feature    complement(2171391..2171526)
                     /note="Rv1762c"
     misc_feature    complement(2173378..2174380)
                     /note="Rv1765c"
     misc_feature    2174432..2174758
                     /note="Rv3474"
     misc_feature    2174809..2175693
                     /note="Rv3475"
     misc_feature    complement(2175734..2175833)
                     /note="Rv2015c"
     misc_feature    2176431..2176757
                     /note="Rv3474"
     misc_feature    2176808..2177692
                     /note="Rv3475"
     misc_feature    complement(2178278..2178493)
                     /note="Rv1765A"
     misc_feature    2178874..2179144
                     /note="Rv1766"
     misc_feature    2179213..2179572
                     /note="Rv1767"
     misc_feature    2179754..2181688
                     /note="Rv1768"
     misc_feature    2181844..2183090
                     /note="Rv1769"
     misc_feature    2183098..2184385
                     /note="Rv1770"
     misc_feature    2184382..2185669
                     /note="Rv1771"
     misc_feature    2185858..2186169
                     /note="Rv1772"
     misc_feature    complement(2186242..2186988)
                     /note="Rv1773c"
     misc_feature    2187054..2188396
                     /note="Rv1774"
     misc_feature    2188396..2189219
                     /note="Rv1775"
     misc_feature    complement(2189224..2189784)
                     /note="Rv1776c"
     misc_feature    2189885..2190153
                     /note="Rv1777"
     misc_feature    complement(2190196..2191080)
                     /note="Rv3475"
     misc_feature    complement(2191131..2191457)
                     /note="Rv3474"
     misc_feature    2191509..2192547
                     /note="Rv1777"
     misc_feature    complement(2192668..2193117)
                     /note="Rv1778c"
     misc_feature    complement(2193273..2195069)
                     /note="Rv1779c"
     misc_feature    2195289..2195852
                     /note="Rv1780"
     misc_feature    complement(2195892..2198068)
                     /note="Rv1781c"
     misc_feature    2198333..2199856
                     /note="Rv1782"
     misc_feature    2199853..2204032
                     /note="Rv1783"
     misc_feature    complement(2204047..2205228)
                     /note="Rv1785c"
     misc_feature    2205428..2205632
                     /note="Rv1786"
     misc_feature    2205902..2206999
                     /note="Rv1787"
     misc_feature    2207078..2207377
                     /note="Rv1788"
     misc_feature    2207391..2208585
                     /note="Rv1789"
     misc_feature    2209039..2210091
                     /note="Rv1790"
     misc_feature    2210521..2210820
                     /note="Rv1791"
     misc_feature    2210964..2211259
                     /note="Rv2347c"
     misc_feature    2211141..2211260
                     /note="Rv1792A"
     misc_feature    2211311..2211593
                     /note="Rv1198"
     misc_feature    2211683..2212585
                     /note="Rv1794"
     misc_feature    2212858..2214372
                     /note="Rv1795"
     misc_feature    2214353..2216109
                     /note="Rv1796"
     misc_feature    2216106..2217326
                     /note="Rv1797"
     misc_feature    2217323..2219155
                     /note="Rv1798"
     misc_feature    2219782..2219973
                     /note="Rv1799"
     misc_feature    2220076..2221070
                     /note="Rv1800"
     misc_feature    2221122..2221448
                     /note="Rv3474"
     misc_feature    2221499..2222383
                     /note="Rv3475"
     misc_feature    2222423..2223221
                     /note="Rv1800"
     misc_feature    2223273..2223599
                     /note="Rv3474"
     misc_feature    2223650..2224534
                     /note="Rv3475"
     misc_feature    2224575..2224761
                     /note="Rv1800"
     misc_feature    complement(2225125..2226009)
                     /note="Rv3475"
     misc_feature    complement(2226060..2226386)
                     /note="Rv3474"
     misc_feature    complement(2226441..2226668)
                     /note="Rv3474"
     misc_feature    complement(2226723..2226940)
                     /note="Rv3474"
     misc_feature    2227157..2228434
                     /note="Rv1801"
     misc_feature    2228546..2229940
                     /note="Rv1802"
     misc_feature    complement(2230088..2232008)
                     /note="Rv1803c"
     misc_feature    complement(2232189..2232515)
                     /note="Rv1804c"
     misc_feature    complement(2232579..2233463)
                     /note="Rv3475"
     misc_feature    complement(2233514..2233840)
                     /note="Rv3474"
     misc_feature    complement(2234212..2234559)
                     /note="Rv1805c"
     misc_feature    2234597..2234896
                     /note="Rv1806"
     misc_feature    2234911..2236122
                     /note="Rv1807"
     misc_feature    2236446..2237680
                     /note="Rv1808"
     misc_feature    2237812..2239218
                     /note="Rv1809"
     misc_feature    2239463..2239819
                     /note="Rv1810"
     misc_feature    2239973..2240677
                     /note="Rv1811"
     misc_feature    complement(2240687..2241890)
                     /note="Rv1812c"
     misc_feature    complement(2242212..2242643)
                     /note="Rv1813c"
     misc_feature    2243052..2243954
                     /note="Rv1814"
     misc_feature    2244059..2244725
                     /note="Rv1815"
     misc_feature    2244788..2245494
                     /note="Rv1816"
     misc_feature    2246206..2247653
                     /note="Rv1817"
     misc_feature    complement(2247793..2249395)
                     /note="Rv1818c"
     misc_feature    complement(2249530..2251450)
                     /note="Rv1819c"
     misc_feature    2251521..2253164
                     /note="Rv1820"
     misc_feature    2253179..2255606
                     /note="Rv1821"
     misc_feature    2255803..2256432
                     /note="Rv1822"
     misc_feature    2256425..2257351
                     /note="Rv1823"
     misc_feature    2257380..2257746
                     /note="Rv1824"
     misc_feature    2257763..2258641
                     /note="Rv1825"
     misc_feature    2258679..2259084
                     /note="Rv1826"
     misc_feature    2259324..2259814
                     /note="Rv1827"
     misc_feature    2259811..2260555
                     /note="Rv1828"
     misc_feature    2260674..2261168
                     /note="Rv1829"
     misc_feature    2261628..2262305
                     /note="Rv1830"
     misc_feature    2262358..2262615
                     /note="Rv1831"
     misc_feature    2262664..2265491
                     /note="Rv1832"
     misc_feature    complement(2265718..2266578)
                     /note="Rv1833c"
     misc_feature    2266619..2267485
                     /note="Rv1834"
     misc_feature    complement(2267490..2269380)
                     /note="Rv1835c"
     misc_feature    complement(2269396..2271429)
                     /note="Rv1836c"
     misc_feature    complement(2271606..2273858)
                     /note="Rv1837c"
     misc_feature    complement(2274134..2274530)
                     /note="Rv1838c"
     misc_feature    complement(2274527..2274791)
                     /note="Rv1839c"
     misc_feature    complement(2274850..2276400)
                     /note="Rv1840c"
     misc_feature    complement(2276563..2277613)
                     /note="Rv1841c"
     misc_feature    complement(2277613..2278981)
                     /note="Rv1842c"
     misc_feature    complement(2279155..2280595)
                     /note="Rv1843c"
     misc_feature    complement(2280629..2282086)
                     /note="Rv1844c"
     misc_feature    complement(2282116..2283066)
                     /note="Rv1845c"
     misc_feature    complement(2283081..2283498)
                     /note="Rv1846c"
     misc_feature    2283776..2284198
                     /note="Rv1847"
     misc_feature    2284247..2284549
                     /note="Rv1848"
     misc_feature    2284546..2284860
                     /note="Rv1849"
     misc_feature    2284863..2286594
                     /note="Rv1850"
     misc_feature    2286594..2287231
                     /note="Rv1851"
     misc_feature    2287242..2287918
                     /note="Rv1852"
     misc_feature    2287926..2288552
                     /note="Rv1853"
     misc_feature    complement(2288555..2289949)
                     /note="Rv1854c"
     misc_feature    complement(2290091..2291020)
                     /note="Rv1855c"
     misc_feature    complement(2291059..2291736)
                     /note="Rv1856c"
     misc_feature    2291898..2292683
                     /note="Rv1857"
     misc_feature    2292686..2293480
                     /note="Rv1858"
     misc_feature    2293487..2294598
                     /note="Rv1859"
     misc_feature    2294651..2295628
                     /note="Rv1860"
     misc_feature    2296080..2296385
                     /note="Rv1861"
     misc_feature    2296460..2297500
                     /note="Rv1862"
     misc_feature    complement(2297507..2298277)
                     /note="Rv1863c"
     misc_feature    complement(2298270..2299025)
                     /note="Rv1864c"
     misc_feature    complement(2299022..2299889)
                     /note="Rv1865c"
     misc_feature    2300063..2302399
                     /note="Rv1866"
     misc_feature    2302861..2304346
                     /note="Rv1867"
     misc_feature    2304446..2306545
                     /note="Rv1868"
     misc_feature    complement(2306559..2307794)
                     /note="Rv1869c"
     misc_feature    complement(2307894..2308529)
                     /note="Rv1870c"
     misc_feature    complement(2308594..2308985)
                     /note="Rv1871c"
     misc_feature    complement(2309008..2310252)
                     /note="Rv1872c"
     misc_feature    2310286..2310724
                     /note="Rv1873"
     misc_feature    2310797..2311484
                     /note="Rv1874"
     misc_feature    2311495..2311938
                     /note="Rv1875"
     misc_feature    2312454..2312936
                     /note="Rv1876"
     misc_feature    2313021..2315088
                     /note="Rv1877"
     misc_feature    2315143..2316495
                     /note="Rv1878"
     misc_feature    2316498..2317634
                     /note="Rv1879"
     misc_feature    complement(2317662..2318979)
                     /note="Rv1880c"
     misc_feature    complement(2319029..2319451)
                     /note="Rv1881c"
     misc_feature    complement(2319493..2320326)
                     /note="Rv1882c"
     misc_feature    complement(2320354..2320830)
                     /note="Rv1883c"
     misc_feature    complement(2320869..2321399)
                     /note="Rv1884c"
     misc_feature    complement(2321411..2322010)
                     /note="Rv1885c"
     misc_feature    complement(2322028..2323006)
                     /note="Rv1886c"
     misc_feature    2323397..2324543
                     /note="Rv1887"
     misc_feature    complement(2324675..2325234)
                     /note="Rv1888c"
     misc_feature    complement(2325599..2325772)
                     /note="Rv1888A"
     misc_feature    complement(2325816..2326172)
                     /note="Rv1889c"
     misc_feature    complement(2326231..2326842)
                     /note="Rv1890c"
     misc_feature    2326896..2327304
                     /note="Rv1891"
     misc_feature    2327321..2327632
                     /note="Rv1892"
     misc_feature    2327642..2327860
                     /note="Rv1893"
     misc_feature    complement(2327895..2329029)
                     /note="Rv1894c"
     misc_feature    2329681..2330842
                     /note="Rv1895"
     misc_feature    complement(2330702..2331613)
                     /note="Rv1896c"
     misc_feature    complement(2331618..2332049)
                     /note="Rv1897c"
     misc_feature    2332107..2332415
                     /note="Rv1898"
     misc_feature    complement(2332381..2333457)
                     /note="Rv1899c"
     misc_feature    complement(2333457..2334845)
                     /note="Rv1900c"
     misc_feature    2334874..2336168
                     /note="Rv1901"
     misc_feature    complement(2336220..2337488)
                     /note="Rv1902c"
     misc_feature    2337578..2337982
                     /note="Rv1903"
     misc_feature    2338168..2338599
                     /note="Rv1904"
     misc_feature    complement(2338647..2339609)
                     /note="Rv1905c"
     misc_feature    complement(2339639..2340112)
                     /note="Rv1906c"
     misc_feature    complement(2340452..2341099)
                     /note="Rv1907c"
     misc_feature    complement(2341106..2343331)
                     /note="Rv1908c"
     misc_feature    complement(2343370..2343813)
                     /note="Rv1909c"
     misc_feature    complement(2343927..2344520)
                     /note="Rv1910c"
     misc_feature    complement(2344603..2345208)
                     /note="Rv1911c"
     misc_feature    complement(2345308..2346312)
                     /note="Rv1912c"
     misc_feature    2346412..2347166
                     /note="Rv1913"
     misc_feature    complement(2347144..2347551)
                     /note="Rv1914c"
     misc_feature    2347686..2348790
                     /note="Rv1915"
     misc_feature    2348790..2349987
                     /note="Rv1916"
     misc_feature    2351278..2351631
                     /note="Rv3222c"
     misc_feature    2352627..2352808
                     /note="Rv3222c"
     misc_feature    complement(2356690..2358543)
                     /note="Rv1917c"
     misc_feature    complement(2362885..2364351)
                     /note="Rv1917c"
     misc_feature    complement(2364691..2367658)
                     /note="Rv1918c"
     misc_feature    complement(2368108..2368573)
                     /note="Rv1919c"
     misc_feature    2368671..2369534
                     /note="Rv1920"
     misc_feature    complement(2369572..2370844)
                     /note="Rv1921c"
     misc_feature    2371117..2372232
                     /note="Rv1922"
     misc_feature    2372223..2373567
                     /note="Rv1923"
     misc_feature    complement(2373604..2373984)
                     /note="Rv1924c"
     misc_feature    2374141..2376006
                     /note="Rv1925"
     misc_feature    complement(2376014..2376493)
                     /note="Rv1926c"
     misc_feature    2376731..2377506
                     /note="Rv1927"
     misc_feature    complement(2377510..2378277)
                     /note="Rv1928c"
     misc_feature    complement(2378322..2378966)
                     /note="Rv1929c"
     misc_feature    complement(2378978..2379503)
                     /note="Rv1930c"
     misc_feature    complement(2379521..2380300)
                     /note="Rv1931c"
     misc_feature    2380433..2380930
                     /note="Rv1932"
     misc_feature    complement(2380927..2382018)
                     /note="Rv1933c"
     misc_feature    complement(2382020..2383249)
                     /note="Rv1934c"
     misc_feature    complement(2383264..2384220)
                     /note="Rv1935c"
     misc_feature    2384446..2385555
                     /note="Rv1936"
     misc_feature    2385558..2388079
                     /note="Rv1937"
     misc_feature    2388092..2389161
                     /note="Rv1938"
     misc_feature    2389158..2389675
                     /note="Rv1939"
     misc_feature    2389672..2390733
                     /note="Rv1940"
     misc_feature    2390730..2391502
                     /note="Rv1941"
     misc_feature    complement(2391712..2392041)
                     /note="Rv1942c"
     misc_feature    complement(2392038..2392415)
                     /note="Rv1943c"
     misc_feature    complement(2392412..2393003)
                     /note="Rv1944c"
     misc_feature    2392975..2393974
                     /note="Rv1148c"
     misc_feature    2393058..2393974
                     /note="Rv1945"
     misc_feature    2393997..2394495
                     /note="Rv1148c"
     misc_feature    2394001..2394495
                     /note="Rv1945"
     misc_feature    complement(2394650..2395102)
                     /note="Rv1946c"
     misc_feature    2395166..2395567
                     /note="Rv1947"
     misc_feature    complement(2395856..2396206)
                     /note="Rv1948c"
     misc_feature    complement(2396217..2397173)
                     /note="Rv1949c"
     misc_feature    complement(2397140..2397332)
                     /note="Rv1950c"
     misc_feature    complement(2397333..2397629)
                     /note="Rv1951c"
     misc_feature    2397870..2398085
                     /note="Rv1952"
     misc_feature    2398082..2398393
                     /note="Rv1953"
     misc_feature    complement(2398367..2398890)
                     /note="Rv1954c"
     misc_feature    2398421..2398724
                     /note="Rv1954A"
     misc_feature    2398889..2399242
                     /note="Rv1955"
     misc_feature    2399284..2399733
                     /note="Rv1956"
     misc_feature    2399730..2400275
                     /note="Rv1957"
     misc_feature    complement(2400164..2400778)
                     /note="Rv1958c"
     misc_feature    complement(2400828..2401124)
                     /note="Rv1959c"
     misc_feature    complement(2401121..2401372)
                     /note="Rv1960c"
     misc_feature    2401359..2401856
                     /note="Rv1961"
     misc_feature    complement(2402016..2402425)
                     /note="Rv1962c"
     misc_feature    complement(2402429..2402701)
                     /note="Rv1962A"
     misc_feature    complement(2402734..2403965)
                     /note="Rv1963c"
     misc_feature    2404864..2405661
                     /note="Rv1964"
     misc_feature    2405671..2406489
                     /note="Rv1965"
     misc_feature    2406494..2407772
                     /note="Rv1966"
     misc_feature    2407769..2408799
                     /note="Rv1967"
     misc_feature    2408796..2410032
                     /note="Rv1968"
     misc_feature    2410029..2411304
                     /note="Rv1969"
     misc_feature    2411301..2412434
                     /note="Rv1970"
     misc_feature    2412435..2413750
                     /note="Rv1971"
     misc_feature    2413772..2414347
                     /note="Rv1972"
     misc_feature    2414344..2414826
                     /note="Rv1973"
     misc_feature    2414839..2415216
                     /note="Rv1974"
     misc_feature    2415232..2415899
                     /note="Rv1975"
     misc_feature    complement(2416026..2416432)
                     /note="Rv1976c"
     misc_feature    2421432..2422479
                     /note="Rv1977"
     misc_feature    2422587..2423436
                     /note="Rv1978"
     misc_feature    complement(2423399..2424845)
                     /note="Rv1979c"
     misc_feature    complement(2425024..2425710)
                     /note="Rv1980c"
     misc_feature    complement(2425901..2426869)
                     /note="Rv1981c"
     misc_feature    complement(2427096..2427515)
                     /note="Rv1982c"
     misc_feature    complement(2427524..2427784)
                     /note="Rv1982A"
     misc_feature    2427927..2429607
                     /note="Rv1983"
     misc_feature    complement(2429595..2430250)
                     /note="Rv1984c"
     misc_feature    2430365..2430595
                     /note="Rv1984A"
     misc_feature    complement(2430680..2431593)
                     /note="Rv1985c"
     misc_feature    2431702..2432303
                     /note="Rv1986"
     misc_feature    2432719..2433147
                     /note="Rv1987"
     misc_feature    2433373..2433912
                     /note="Rv1988"
     misc_feature    complement(2434432..2434992)
                     /note="Rv1989c"
     misc_feature    complement(2434989..2435330)
                     /note="Rv1990c"
     misc_feature    complement(2435575..2435910)
                     /note="Rv1990A"
     misc_feature    complement(2435999..2436343)
                     /note="Rv1991c"
     misc_feature    complement(2436337..2436585)
                     /note="Rv1991A"
     misc_feature    complement(2436685..2439003)
                     /note="Rv1992c"
     misc_feature    complement(2439000..2439272)
                     /note="Rv1993c"
     misc_feature    complement(2439325..2439681)
                     /note="Rv1994c"
     misc_feature    2439838..2440605
                     /note="Rv1995"
     misc_feature    2440701..2441656
                     /note="Rv1996"
     misc_feature    2441858..2444576
                     /note="Rv1997"
     misc_feature    complement(2444645..2445423)
                     /note="Rv1998c"
     misc_feature    complement(2445520..2446844)
                     /note="Rv1999c"
     misc_feature    2446915..2448529
                     /note="Rv2000"
     misc_feature    2448539..2449291
                     /note="Rv2001"
     misc_feature    2449367..2450149
                     /note="Rv2002"
     misc_feature    complement(2450272..2451130)
                     /note="Rv2003c"
     misc_feature    complement(2451190..2452686)
                     /note="Rv2004c"
     misc_feature    complement(2452708..2453595)
                     /note="Rv2005c"
     misc_feature    2453714..2457702
                     /note="Rv2006"
     misc_feature    complement(2457801..2458145)
                     /note="Rv2007c"
     misc_feature    complement(2458334..2459663)
                     /note="Rv2008c"
     misc_feature    2459751..2459993
                     /note="Rv2009"
     misc_feature    2459994..2460392
                     /note="Rv2010"
     misc_feature    complement(2460594..2461026)
                     /note="Rv2011c"
     misc_feature    2461067..2461561
                     /note="Rv2012"
     misc_feature    2462065..2462414
                     /note="Rv3636"
     misc_feature    2462800..2462976
                     /note="Rv3637"
     misc_feature    2462974..2463730
                     /note="Rv3638"
     misc_feature    2464314..2464808
                     /note="Rv2013"
     misc_feature    2464762..2465353
                     /note="Rv2014"
     misc_feature    complement(2465481..2465852)
                     /note="Rv2015c"
     misc_feature    complement(2465675..2465852)
                     /note="Rv1765c"
     misc_feature    complement(2465895..2466779)
                     /note="Rv3475"
     misc_feature    complement(2466830..2467156)
                     /note="Rv3474"
     misc_feature    complement(2467208..2468095)
                     /note="Rv2015c"
     misc_feature    complement(2468363..2469226)
                     /note="Rv1041c"
     misc_feature    complement(2468883..2469290)
                     /note="Rv1042c"
     misc_feature    2469423..2469624
                     /note="Rv2016"
     misc_feature    complement(2469667..2470551)
                     /note="Rv3475"
     misc_feature    complement(2470602..2470928)
                     /note="Rv3474"
     misc_feature    2470977..2471356
                     /note="Rv2016"
     misc_feature    2471353..2472394
                     /note="Rv2017"
     misc_feature    2472636..2473355
                     /note="Rv2018"
     misc_feature    2473345..2473445
                     /note="Rv2019"
     misc_feature    2473496..2473822
                     /note="Rv3474"
     misc_feature    2473873..2474757
                     /note="Rv3475"
     misc_feature    2474800..2475119
                     /note="Rv2019"
     misc_feature    complement(2475135..2475435)
                     /note="Rv2020c"
     misc_feature    complement(2475521..2475833)
                     /note="Rv2021c"
     misc_feature    complement(2475842..2476448)
                     /note="Rv2022c"
     misc_feature    2478061..2478387
                     /note="Rv3474"
     misc_feature    2478438..2479322
                     /note="Rv3475"
     misc_feature    complement(2485967..2486967)
                     /note="Rv2025c"
     misc_feature    complement(2487082..2487969)
                     /note="Rv2026c"
     misc_feature    complement(2488009..2489730)
                     /note="Rv2027c"
     misc_feature    complement(2489791..2490631)
                     /note="Rv2028c"
     misc_feature    complement(2490628..2491647)
                     /note="Rv2029c"
     misc_feature    complement(2491664..2493710)
                     /note="Rv2030c"
     misc_feature    complement(2493722..2494158)
                     /note="Rv2031c"
     misc_feature    2494355..2495352
                     /note="Rv2032"
     misc_feature    complement(2495468..2496310)
                     /note="Rv2033c"
     misc_feature    2496522..2496845
                     /note="Rv2034"
     misc_feature    2496842..2497331
                     /note="Rv2035"
     misc_feature    2497328..2497969
                     /note="Rv2036"
     misc_feature    complement(2497976..2498950)
                     /note="Rv2037c"
     misc_feature    complement(2498952..2500025)
                     /note="Rv2038c"
     misc_feature    complement(2500028..2500870)
                     /note="Rv2039c"
     misc_feature    complement(2500857..2501760)
                     /note="Rv2040c"
     misc_feature    complement(2501757..2503082)
                     /note="Rv2041c"
     misc_feature    complement(2503120..2503918)
                     /note="Rv2042c"
     misc_feature    complement(2503918..2504479)
                     /note="Rv2043c"
     misc_feature    complement(2504520..2504837)
                     /note="Rv2044c"
     misc_feature    complement(2504923..2506462)
                     /note="Rv2045c"
     misc_feature    2506511..2507167
                     /note="Rv2046"
     misc_feature    complement(2507204..2509776)
                     /note="Rv2047c"
     misc_feature    complement(2509781..2522293)
                     /note="Rv2048c"
     misc_feature    complement(2522600..2522824)
                     /note="Rv2049c"
     misc_feature    2523128..2523464
                     /note="Rv2050"
     misc_feature    complement(2523439..2526069)
                     /note="Rv2051c"
     misc_feature    complement(2526228..2527833)
                     /note="Rv2052c"
     misc_feature    complement(2527838..2528365)
                     /note="Rv2053c"
     misc_feature    2528441..2529154
                     /note="Rv2054"
     misc_feature    complement(2529403..2529672)
                     /note="Rv2055c"
     misc_feature    complement(2529673..2529978)
                     /note="Rv2056c"
     misc_feature    complement(2529980..2530144)
                     /note="Rv2057c"
     misc_feature    complement(2530144..2530380)
                     /note="Rv2058c"
     misc_feature    2530493..2532032
                     /note="Rv2059"
     misc_feature    2531602..2532003
                     /note="Rv2060"
     misc_feature    complement(2532004..2532409)
                     /note="Rv2061c"
     misc_feature    complement(2532494..2536079)
                     /note="Rv2062c"
     misc_feature    2536158..2536390
                     /note="Rv2063"
     misc_feature    2536383..2536793
                     /note="Rv2063A"
     misc_feature    2537881..2538507
                     /note="Rv2065"
     misc_feature    2538504..2540032
                     /note="Rv2066"
     misc_feature    complement(2539978..2541201)
                     /note="Rv2067c"
     misc_feature    complement(2541217..2542140)
                     /note="Rv2068c"
     misc_feature    2542275..2542832
                     /note="Rv2069"
     misc_feature    complement(2542822..2543557)
                     /note="Rv2070c"
     misc_feature    complement(2543554..2544309)
                     /note="Rv2071c"
     misc_feature    complement(2544306..2545479)
                     /note="Rv2072c"
     misc_feature    complement(2545547..2546296)
                     /note="Rv2073c"
     misc_feature    2546326..2546739
                     /note="Rv2074"
     misc_feature    complement(2546749..2548212)
                     /note="Rv2075c"
     misc_feature    complement(2548370..2548621)
                     /note="Rv2076c"
     misc_feature    complement(2548656..2549627)
                     /note="Rv2077c"
     misc_feature    complement(2549628..2549927)
                     /note="Rv2077A"
     misc_feature    2550061..2550387
                     /note="Rv3474"
     misc_feature    2550438..2551322
                     /note="Rv3475"
     misc_feature    complement(2551543..2551713)
                     /note="Rv2077Bc"
     misc_feature    2551750..2552064
                     /note="Rv2078"
     misc_feature    2552046..2554018
                     /note="Rv2079"
     misc_feature    2553999..2554562
                     /note="Rv2080"
     misc_feature    complement(2557375..2557805)
                     /note="Rv2081c"
     misc_feature    2558816..2559811
                     /note="Rv2082"
     misc_feature    complement(2561493..2561922)
                     /note="Rv2081c"
     misc_feature    2564299..2565243
                     /note="Rv2083"
     misc_feature    2565236..2566383
                     /note="Rv2084"
     misc_feature    2567745..2568051
                     /note="Rv2085"
     misc_feature    2568030..2568636
                     /note="Rv2086"
     misc_feature    complement(2570974..2572105)
                     /note="Rv2089c"
     misc_feature    2572154..2572394
                     /note="Rv2090"
     misc_feature    2572176..2572337
                     /note="Rv2090"
     misc_feature    2572233..2573392
                     /note="Rv2090"
     misc_feature    2572290..2572451
                     /note="Rv2090"
     misc_feature    2572347..2572451
                     /note="Rv2090"
     misc_feature    complement(2573396..2574130)
                     /note="Rv2091c"
     misc_feature    complement(2574172..2576894)
                     /note="Rv2092c"
     misc_feature    complement(2577012..2577939)
                     /note="Rv2093c"
     misc_feature    complement(2577956..2578207)
                     /note="Rv2094c"
     misc_feature    complement(2578275..2579227)
                     /note="Rv2095c"
     misc_feature    complement(2579224..2580222)
                     /note="Rv2096c"
     misc_feature    complement(2580231..2581591)
                     /note="Rv2097c"
     misc_feature    complement(2581643..2582823)
                     /note="Rv2098c"
     misc_feature    complement(2582829..2583129)
                     /note="Rv2099c"
     misc_feature    2583312..2584968
                     /note="Rv2100"
     misc_feature    2585168..2588213
                     /note="Rv2101"
     misc_feature    2588323..2589039
                     /note="Rv2102"
     misc_feature    complement(2589018..2589452)
                     /note="Rv2103c"
     misc_feature    complement(2589459..2589713)
                     /note="Rv2104c"
     misc_feature    2590403..2590729
                     /note="Rv3474"
     misc_feature    2590780..2591664
                     /note="Rv3475"
     misc_feature    2591884..2592210
                     /note="Rv3474"
     misc_feature    2592261..2593145
                     /note="Rv3475"
     misc_feature    complement(2594299..2595183)
                     /note="Rv3475"
     misc_feature    complement(2595234..2595560)
                     /note="Rv3474"
     misc_feature    complement(2596475..2597359)
                     /note="Rv3475"
     misc_feature    complement(2597410..2597736)
                     /note="Rv3474"
     misc_feature    2597944..2598243
                     /note="Rv2107"
     misc_feature    2598299..2599030
                     /note="Rv2108"
     misc_feature    complement(2599573..2600319)
                     /note="Rv2109c"
     misc_feature    complement(2600316..2601191)
                     /note="Rv2110c"
     misc_feature    complement(2601188..2601382)
                     /note="Rv2111c"
     misc_feature    complement(2601495..2603151)
                     /note="Rv2112c"
     misc_feature    complement(2603142..2603265)
                     /note="Rv2112c"
     misc_feature    complement(2603199..2603322)
                     /note="Rv2112c"
     misc_feature    complement(2603256..2603379)
                     /note="Rv2112c"
     misc_feature    complement(2603313..2603436)
                     /note="Rv2112c"
     misc_feature    complement(2603370..2603493)
                     /note="Rv2112c"
     misc_feature    complement(2603427..2603560)
                     /note="Rv2112c"
     misc_feature    2603621..2604815
                     /note="Rv2113"
     misc_feature    2604826..2605449
                     /note="Rv2114"
     misc_feature    complement(2605453..2607284)
                     /note="Rv2115c"
     misc_feature    2607565..2608135
                     /note="Rv2116"
     misc_feature    2608143..2608437
                     /note="Rv2117"
     misc_feature    complement(2608466..2609309)
                     /note="Rv2118c"
     misc_feature    2609383..2610219
                     /note="Rv2119"
     misc_feature    complement(2610242..2610726)
                     /note="Rv2120c"
     misc_feature    complement(2610805..2611659)
                     /note="Rv2121c"
     misc_feature    complement(2611662..2611943)
                     /note="Rv2122c"
     misc_feature    2612070..2613491
                     /note="Rv2123"
     misc_feature    complement(2613488..2617068)
                     /note="Rv2124c"
     misc_feature    2617295..2618175
                     /note="Rv2125"
     misc_feature    complement(2618206..2619297)
                     /note="Rv2126c"
     misc_feature    2619623..2621094
                     /note="Rv2127"
     misc_feature    2621094..2621298
                     /note="Rv2128"
     misc_feature    complement(2621319..2622200)
                     /note="Rv2129c"
     misc_feature    complement(2622226..2623470)
                     /note="Rv2130c"
     misc_feature    complement(2623528..2624334)
                     /note="Rv2131c"
     misc_feature    2624425..2624655
                     /note="Rv2132"
     misc_feature    complement(2624865..2625656)
                     /note="Rv2133c"
     misc_feature    complement(2625667..2626254)
                     /note="Rv2134c"
     misc_feature    complement(2626318..2627029)
                     /note="Rv2135c"
     misc_feature    complement(2627026..2627857)
                     /note="Rv2136c"
     misc_feature    complement(2627921..2628334)
                     /note="Rv2137c"
     misc_feature    2628349..2629425
                     /note="Rv2138"
     misc_feature    2629739..2630813
                     /note="Rv2139"
     misc_feature    complement(2630818..2631349)
                     /note="Rv2140c"
     misc_feature    complement(2631398..2632745)
                     /note="Rv2141c"
     misc_feature    complement(2633506..2633823)
                     /note="Rv2142c"
     misc_feature    complement(2633820..2634038)
                     /note="Rv2142A"
     misc_feature    2634296..2635355
                     /note="Rv2143"
     misc_feature    complement(2635485..2635843)
                     /note="Rv2144c"
     misc_feature    complement(2635938..2636721)
                     /note="Rv2145c"
     misc_feature    complement(2636991..2637283)
                     /note="Rv2146c"
     misc_feature    complement(2637446..2638171)
                     /note="Rv2147c"
     misc_feature    complement(2638168..2638945)
                     /note="Rv2148c"
     misc_feature    complement(2638951..2639706)
                     /note="Rv2149c"
     misc_feature    complement(2639718..2640858)
                     /note="Rv2150c"
     misc_feature    complement(2641032..2641976)
                     /note="Rv2151c"
     misc_feature    complement(2641973..2643457)
                     /note="Rv2152c"
     misc_feature    complement(2643454..2644692)
                     /note="Rv2153c"
     misc_feature    complement(2644689..2646265)
                     /note="Rv2154c"
     misc_feature    complement(2646277..2647738)
                     /note="Rv2155c"
     misc_feature    complement(2647740..2648821)
                     /note="Rv2156c"
     misc_feature    complement(2648818..2650353)
                     /note="Rv2157c"
     misc_feature    complement(2650350..2651957)
                     /note="Rv2158c"
     misc_feature    complement(2651980..2653015)
                     /note="Rv2159c"
     misc_feature    complement(2653012..2653359)
                     /note="Rv2160A"
     misc_feature    complement(2653627..2654493)
                     /note="Rv2161c"
     misc_feature    complement(2656636..2658679)
                     /note="Rv2163c"
     misc_feature    complement(2658676..2659836)
                     /note="Rv2164c"
     misc_feature    complement(2659833..2661027)
                     /note="Rv2165c"
     misc_feature    complement(2661029..2661461)
                     /note="Rv2166c"
     misc_feature    complement(2661762..2662646)
                     /note="Rv3475"
     misc_feature    complement(2662697..2663023)
                     /note="Rv3474"
     misc_feature    complement(2663168..2663574)
                     /note="Rv2169c"
     misc_feature    2663840..2664460
                     /note="Rv2170"
     misc_feature    2664556..2665239
                     /note="Rv2171"
     misc_feature    complement(2665236..2666142)
                     /note="Rv2172c"
     misc_feature    2666454..2667513
                     /note="Rv2173"
     misc_feature    2667517..2669073
                     /note="Rv2174"
     misc_feature    complement(2669060..2669502)
                     /note="Rv2175c"
     misc_feature    2669557..2670756
                     /note="Rv2176"
     misc_feature    complement(2670899..2671564)
                     /note="Rv2177c"
     misc_feature    complement(2671949..2673338)
                     /note="Rv2178c"
     misc_feature    complement(2673429..2673935)
                     /note="Rv2179c"
     misc_feature    complement(2673945..2674832)
                     /note="Rv2180c"
     misc_feature    2674920..2676207
                     /note="Rv2181"
     misc_feature    complement(2676208..2676954)
                     /note="Rv2182c"
     misc_feature    complement(2677040..2677435)
                     /note="Rv2183c"
     misc_feature    complement(2677432..2678572)
                     /note="Rv2184c"
     misc_feature    complement(2678692..2679126)
                     /note="Rv2185c"
     misc_feature    complement(2679231..2679621)
                     /note="Rv2186c"
     misc_feature    2679787..2681591
                     /note="Rv2187"
     misc_feature    complement(2681622..2682781)
                     /note="Rv2188c"
     misc_feature    complement(2682878..2683652)
                     /note="Rv2189c"
     misc_feature    complement(2683747..2684904)
                     /note="Rv2190c"
     misc_feature    complement(2685090..2685369)
                     /note="Rv2190Ac"
     misc_feature    2685453..2687401
                     /note="Rv2191"
     misc_feature    complement(2687276..2688390)
                     /note="Rv2192c"
     misc_feature    2688548..2689159
                     /note="Rv2193"
     misc_feature    2689200..2690044
                     /note="Rv2194"
     misc_feature    2691327..2692979
                     /note="Rv2196"
     misc_feature    complement(2693498..2694143)
                     /note="Rv2197c"
     misc_feature    complement(2694143..2695043)
                     /note="Rv2198c"
     misc_feature    complement(2695229..2695648)
                     /note="Rv2199c"
     misc_feature    complement(2695656..2696753)
                     /note="Rv2200c"
     misc_feature    2696999..2698959
                     /note="Rv2201"
     misc_feature    complement(2699057..2700032)
                     /note="Rv2202c"
     misc_feature    2700236..2700928
                     /note="Rv2203"
     misc_feature    complement(2700936..2701292)
                     /note="Rv2204c"
     misc_feature    complement(2701392..2702469)
                     /note="Rv2205c"
     misc_feature    2702630..2703344
                     /note="Rv2206"
     misc_feature    2703423..2704509
                     /note="Rv2207"
     misc_feature    2704506..2705255
                     /note="Rv2208"
     misc_feature    2705413..2706955
                     /note="Rv2209"
     misc_feature    complement(2706881..2707989)
                     /note="Rv2210c"
     misc_feature    complement(2708061..2709200)
                     /note="Rv2211c"
     misc_feature    2709209..2710347
                     /note="Rv2212"
     misc_feature    2710359..2711908
                     /note="Rv2213"
     misc_feature    complement(2711946..2713725)
                     /note="Rv2214c"
     misc_feature    2713989..2715663
                     /note="Rv2215"
     misc_feature    2715663..2716568
                     /note="Rv2216"
     misc_feature    2716621..2717313
                     /note="Rv2217"
     misc_feature    2717310..2718245
                     /note="Rv2218"
     misc_feature    2718272..2719024
                     /note="Rv2219"
     misc_feature    complement(2719031..2719453)
                     /note="Rv2219A"
     misc_feature    2719653..2721093
                     /note="Rv2220"
     misc_feature    complement(2721411..2724407)
                     /note="Rv2221c"
     misc_feature    complement(2724456..2725801)
                     /note="Rv2222c"
     misc_feature    complement(2725896..2727460)
                     /note="Rv2223c"
     misc_feature    complement(2727522..2729084)
                     /note="Rv2224c"
     misc_feature    2729804..2730649
                     /note="Rv2225"
     misc_feature    2730894..2732435
                     /note="Rv2226"
     misc_feature    2732993..2733695
                     /note="Rv2227"
     misc_feature    complement(2733707..2734803)
                     /note="Rv2228c"
     misc_feature    complement(2734800..2735537)
                     /note="Rv2229c"
     misc_feature    complement(2735534..2736675)
                     /note="Rv2230c"
     misc_feature    complement(2736672..2737766)
                     /note="Rv2231c"
     misc_feature    complement(2737803..2738222)
                     /note="Rv2231Ac"
     misc_feature    complement(2738274..2738450)
                     /note="Rv2231B"
     misc_feature    2738345..2739220
                     /note="Rv2232"
     misc_feature    2739213..2739704
                     /note="Rv2234"
     misc_feature    2739704..2740519
                     /note="Rv2235"
     misc_feature    complement(2740501..2741443)
                     /note="Rv2236c"
     misc_feature    2741557..2742326
                     /note="Rv2237"
     misc_feature    complement(2742421..2742657)
                     /note="Rv2237A"
     misc_feature    complement(2742785..2743251)
                     /note="Rv2238c"
     misc_feature    complement(2743251..2743727)
                     /note="Rv2239c"
     misc_feature    complement(2743765..2744355)
                     /note="Rv2240c"
     misc_feature    2744614..2747322
                     /note="Rv2241"
     misc_feature    2747382..2748626
                     /note="Rv2242"
     misc_feature    2748865..2749775
                     /note="Rv2243"
     misc_feature    2749851..2750198
                     /note="Rv2244"
     misc_feature    2750195..2751445
                     /note="Rv2245"
     misc_feature    2751476..2752797
                     /note="Rv2246"
     misc_feature    2752828..2754249
                     /note="Rv2247"
     misc_feature    2754445..2755261
                     /note="Rv2248"
     misc_feature    complement(2755344..2756895)
                     /note="Rv2249c"
     misc_feature    complement(2756889..2757459)
                     /note="Rv2250c"
     misc_feature    2757507..2759098
                     /note="Rv2251"
     misc_feature    2759095..2760024
                     /note="Rv2252"
     misc_feature    2760090..2760593
                     /note="Rv2253"
     misc_feature    complement(2760626..2761081)
                     /note="Rv2254c"
     misc_feature    complement(2764035..2764153)
                     /note="Rv2255c"
     misc_feature    2764074..2764292
                     /note="Rv2255A"
     misc_feature    complement(2764321..2764854)
                     /note="Rv2256c"
     misc_feature    complement(2764984..2765803)
                     /note="Rv2257c"
     misc_feature    complement(2765817..2766881)
                     /note="Rv2258c"
     misc_feature    2767444..2768529
                     /note="Rv2259"
     misc_feature    2768529..2769165
                     /note="Rv2260"
     misc_feature    complement(2769242..2769665)
                     /note="Rv2261c"
     misc_feature    complement(2769671..2770755)
                     /note="Rv2262c"
     misc_feature    2770844..2771797
                     /note="Rv2263"
     misc_feature    complement(2771775..2773558)
                     /note="Rv2264c"
     misc_feature    2773909..2775138
                     /note="Rv2265"
     misc_feature    2775313..2776602
                     /note="Rv2266"
     misc_feature    complement(2776856..2778022)
                     /note="Rv2267c"
     misc_feature    complement(2778019..2779489)
                     /note="Rv2268c"
     misc_feature    complement(2779502..2779834)
                     /note="Rv2269c"
     misc_feature    2779911..2780438
                     /note="Rv2270"
     misc_feature    2780545..2780844
                     /note="Rv2271"
     misc_feature    2780950..2781323
                     /note="Rv2272"
     misc_feature    2781320..2781649
                     /note="Rv2273"
     misc_feature    complement(2781706..2782024)
                     /note="Rv2274c"
     misc_feature    complement(2782058..2782306)
                     /note="Rv2274A"
     misc_feature    2782102..2782974
                     /note="Rv2275"
     misc_feature    2782971..2784161
                     /note="Rv2276"
     misc_feature    complement(2784347..2785254)
                     /note="Rv2277c"
     misc_feature    2785290..2785621
                     /note="Rv3474"
     misc_feature    2785672..2786556
                     /note="Rv3475"
     misc_feature    2786790..2788171
                     /note="Rv2280"
     misc_feature    2788406..2790065
                     /note="Rv2281"
     misc_feature    complement(2790172..2791112)
                     /note="Rv2282c"
     misc_feature    complement(2791210..2792094)
                     /note="Rv3475"
     misc_feature    complement(2792145..2792471)
                     /note="Rv3474"
     misc_feature    2792535..2792729
                     /note="Rv2283"
     misc_feature    2792739..2794035
                     /note="Rv2284"
     misc_feature    2794068..2795407
                     /note="Rv2285"
     misc_feature    complement(2795474..2796166)
                     /note="Rv2286c"
     misc_feature    2796300..2797932
                     /note="Rv2287"
     misc_feature    2797929..2798306
                     /note="Rv2288"
     misc_feature    2798276..2799060
                     /note="Rv2289"
     misc_feature    2799204..2799720
                     /note="Rv2290"
     misc_feature    2799780..2800634
                     /note="Rv2291"
     misc_feature    complement(2800635..2800859)
                     /note="Rv2292c"
     misc_feature    complement(2800898..2801639)
                     /note="Rv2293c"
     misc_feature    2801876..2802202
                     /note="Rv3474"
     misc_feature    2803663..2804415
                     /note="Rv3475"
     misc_feature    2804571..2805794
                     /note="Rv2294"
     misc_feature    2806017..2806655
                     /note="Rv2295"
     misc_feature    2806749..2807651
                     /note="Rv2296"
     misc_feature    2807683..2808135
                     /note="Rv2297"
     misc_feature    2808327..2809301
                     /note="Rv2298"
     misc_feature    complement(2809307..2811252)
                     /note="Rv2299c"
     misc_feature    complement(2811326..2812260)
                     /note="Rv2300c"
     misc_feature    2812267..2812959
                     /note="Rv2301"
     misc_feature    2813065..2813307
                     /note="Rv2302"
     misc_feature    complement(2813349..2814272)
                     /note="Rv2303c"
     misc_feature    complement(2814269..2814478)
                     /note="Rv2304c"
     misc_feature    2815063..2816359
                     /note="Rv2305"
     misc_feature    2816369..2816968
                     /note="Rv2306A"
     misc_feature    2816755..2817190
                     /note="Rv2306B"
     misc_feature    complement(2817119..2817965)
                     /note="Rv2307c"
     misc_feature    complement(2818497..2818688)
                     /note="Rv2307A"
     misc_feature    complement(2818774..2819205)
                     /note="Rv2307B"
     misc_feature    complement(2819298..2819480)
                     /note="Rv2307D"
     misc_feature    2819691..2820407
                     /note="Rv2308"
     misc_feature    complement(2821117..2821574)
                     /note="Rv2309c"
     misc_feature    complement(2821753..2821920)
                     /note="Rv2309Xc"
     misc_feature    2822321..2822608
                     /note="Rv2309A"
     misc_feature    2822711..2823055
                     /note="Rv2310"
     misc_feature    2823160..2823684
                     /note="Rv2311"
     misc_feature    2823762..2824031
                     /note="Rv2312"
     misc_feature    complement(2824328..2825186)
                     /note="Rv2313c"
     misc_feature    complement(2825197..2826569)
                     /note="Rv2314c"
     misc_feature    complement(2826572..2828087)
                     /note="Rv2315c"
     misc_feature    2828121..2828994
                     /note="Rv2316"
     misc_feature    2828981..2829805
                     /note="Rv2317"
     misc_feature    2829802..2831125
                     /note="Rv2318"
     misc_feature    complement(2831133..2832012)
                     /note="Rv2319c"
     misc_feature    complement(2832009..2833439)
                     /note="Rv2320c"
     misc_feature    complement(2833440..2833990)
                     /note="Rv2321c"
     misc_feature    complement(2833990..2834655)
                     /note="Rv2322c"
     misc_feature    complement(2834652..2835560)
                     /note="Rv2323c"
     misc_feature    2835625..2836071
                     /note="Rv2324"
     misc_feature    complement(2836300..2837149)
                     /note="Rv2325c"
     misc_feature    complement(2837146..2839242)
                     /note="Rv2326c"
     misc_feature    2839283..2839774
                     /note="Rv2327"
     misc_feature    2840027..2841176
                     /note="Rv2328"
     misc_feature    complement(2841211..2842759)
                     /note="Rv2329c"
     misc_feature    complement(2842993..2843529)
                     /note="Rv2330c"
     misc_feature    2843604..2843990
                     /note="Rv2331"
     misc_feature    2844047..2844385
                     /note="Rv2331A"
     misc_feature    2844415..2846062
                     /note="Rv2332"
     misc_feature    complement(2846016..2847637)
                     /note="Rv2333c"
     misc_feature    2848112..2849046
                     /note="Rv2334"
     misc_feature    2849050..2849740
                     /note="Rv2335"
     misc_feature    2850234..2850560
                     /note="Rv3474"
     misc_feature    2850611..2851495
                     /note="Rv3475"
     misc_feature    2851536..2852482
                     /note="Rv2336"
     misc_feature    complement(2852546..2853664)
                     /note="Rv2337c"
     misc_feature    complement(2853784..2854740)
                     /note="Rv2338c"
     misc_feature    2855372..2858272
                     /note="Rv2339"
     misc_feature    complement(2858360..2859602)
                     /note="Rv2340c"
     misc_feature    2860297..2860716
                     /note="Rv2341"
     misc_feature    2860973..2861230
                     /note="Rv2342"
     misc_feature    complement(2861234..2863155)
                     /note="Rv2343c"
     misc_feature    complement(2863160..2864455)
                     /note="Rv2344c"
     misc_feature    2864524..2866506
                     /note="Rv2345"
     misc_feature    complement(2866591..2866875)
                     /note="Rv1198"
     misc_feature    complement(2866593..2866875)
                     /note="Rv3619c"
     misc_feature    complement(2866926..2867222)
                     /note="Rv1197"
     misc_feature    complement(2866927..2867045)
                     /note="Rv1792A"
     misc_feature    complement(2866928..2867222)
                     /note="Rv3620c"
     misc_feature    complement(2867046..2867222)
                     /note="Rv1792"
     misc_feature    complement(2867876..2869402)
                     /note="Rv2349c"
     misc_feature    complement(2869485..2871024)
                     /note="Rv2350c"
     misc_feature    complement(2871322..2872206)
                     /note="Rv3475"
     misc_feature    complement(2872257..2872583)
                     /note="Rv3474"
     misc_feature    complement(2872635..2874140)
                     /note="Rv2351c"
     misc_feature    complement(2874989..2876164)
                     /note="Rv2352c"
     misc_feature    complement(2876228..2877112)
                     /note="Rv3475"
     misc_feature    complement(2877163..2877489)
                     /note="Rv3474"
     misc_feature    complement(2878499..2879704)
                     /note="Rv2352c"
     misc_feature    2881937..2882263
                     /note="Rv3474"
     misc_feature    2882314..2883198
                     /note="Rv3475"
     misc_feature    complement(2883243..2883498)
                     /note="Rv2352c"
     misc_feature    complement(2883928..2884978)
                     /note="Rv2353c"
     misc_feature    complement(2884910..2885012)
                     /note="Rv2353c"
     misc_feature    2885840..2886166
                     /note="Rv3474"
     misc_feature    2886217..2887101
                     /note="Rv3475"
     misc_feature    complement(2887927..2889775)
                     /note="Rv2356c"
     misc_feature    complement(2890153..2890326)
                     /note="Rv0257"
     misc_feature    complement(2890513..2892361)
                     /note="Rv2356c"
     misc_feature    complement(2892499..2893893)
                     /note="Rv2357c"
     misc_feature    2894075..2894482
                     /note="Rv2358"
     misc_feature    2894479..2894871
                     /note="Rv2359"
     misc_feature    complement(2894979..2895407)
                     /note="Rv2360c"
     misc_feature    complement(2895407..2896297)
                     /note="Rv2361c"
     misc_feature    complement(2896290..2897087)
                     /note="Rv2362c"
     misc_feature    2897149..2898606
                     /note="Rv2363"
     misc_feature    complement(2898603..2899510)
                     /note="Rv2364c"
     misc_feature    complement(2899584..2899925)
                     /note="Rv2365c"
     misc_feature    complement(2899897..2901206)
                     /note="Rv2366c"
     misc_feature    complement(2901203..2901753)
                     /note="Rv2367c"
     misc_feature    complement(2901757..2902816)
                     /note="Rv2368c"
     misc_feature    complement(2902788..2903090)
                     /note="Rv2369c"
     misc_feature    complement(2903087..2904401)
                     /note="Rv2370c"
     misc_feature    2904598..2904783
                     /note="Rv2371"
     misc_feature    complement(2904883..2905672)
                     /note="Rv2372c"
     misc_feature    complement(2905686..2906834)
                     /note="Rv2373c"
     misc_feature    complement(2906909..2907941)
                     /note="Rv2374c"
     misc_feature    2908113..2908430
                     /note="Rv2375"
     misc_feature    complement(2908457..2908963)
                     /note="Rv2376c"
     misc_feature    complement(2909063..2909278)
                     /note="Rv2377c"
     misc_feature    complement(2909256..2910553)
                     /note="Rv2378c"
     misc_feature    complement(2910550..2914941)
                     /note="Rv2379c"
     misc_feature    complement(2914923..2919975)
                     /note="Rv2380c"
     misc_feature    complement(2920115..2923133)
                     /note="Rv2381c"
     misc_feature    complement(2923133..2924471)
                     /note="Rv2382c"
     misc_feature    complement(2924461..2928714)
                     /note="Rv2383c"
     misc_feature    2928813..2930511
                     /note="Rv2384"
     misc_feature    2930607..2931528
                     /note="Rv2385"
     misc_feature    complement(2931532..2932886)
                     /note="Rv2386c"
     misc_feature    2933341..2933550
                     /note="Rv2386A"
     misc_feature    2933648..2934904
                     /note="Rv2387"
     misc_feature    complement(2934901..2936032)
                     /note="Rv2388c"
     misc_feature    complement(2936138..2936602)
                     /note="Rv2389c"
     misc_feature    complement(2936599..2936923)
                     /note="Rv2390c"
     misc_feature    complement(2936966..2937850)
                     /note="Rv3475"
     misc_feature    complement(2937901..2938227)
                     /note="Rv3474"
     misc_feature    complement(2938279..2938515)
                     /note="Rv2390c"
     misc_feature    2938930..2940623
                     /note="Rv2391"
     misc_feature    2940620..2941385
                     /note="Rv2392"
     misc_feature    2941666..2942506
                     /note="Rv2393"
     misc_feature    2942543..2944476
                     /note="Rv2394"
     misc_feature    2944607..2946612
                     /note="Rv2395"
     misc_feature    2946761..2946976
                     /note="Rv2395A"
     misc_feature    2947094..2947259
                     /note="Rv2395B"
     misc_feature    complement(2948902..2949960)
                     /note="Rv2397c"
     misc_feature    complement(2949977..2950795)
                     /note="Rv2398c"
     misc_feature    complement(2950792..2951644)
                     /note="Rv2399c"
     misc_feature    complement(2951641..2952711)
                     /note="Rv2400c"
     misc_feature    2952725..2953054
                     /note="Rv2401"
     misc_feature    complement(2953039..2953242)
                     /note="Rv2401A"
     misc_feature    2953526..2955454
                     /note="Rv2402"
     misc_feature    2955606..2956940
                     /note="Rv3798"
     misc_feature    complement(2956990..2957745)
                     /note="Rv2403c"
     misc_feature    complement(2957742..2959703)
                     /note="Rv2404c"
     misc_feature    2959724..2960293
                     /note="Rv2405"
     misc_feature    complement(2960522..2960950)
                     /note="Rv2406c"
     misc_feature    2961210..2962052
                     /note="Rv2407"
     misc_feature    2962824..2963543
                     /note="Rv2408"
     misc_feature    complement(2963301..2964142)
                     /note="Rv2409c"
     misc_feature    complement(2964142..2965120)
                     /note="Rv2410c"
     misc_feature    complement(2965120..2966778)
                     /note="Rv2411c"
     misc_feature    2966888..2967148
                     /note="Rv2412"
     misc_feature    complement(2967164..2968119)
                     /note="Rv2413c"
     misc_feature    complement(2968150..2969697)
                     /note="Rv2414c"
     misc_feature    complement(2969712..2970609)
                     /note="Rv2415c"
     misc_feature    complement(2970950..2972164)
                     /note="Rv2416c"
     misc_feature    complement(2972304..2973150)
                     /note="Rv2417c"
     misc_feature    complement(2973231..2973974)
                     /note="Rv2418c"
     misc_feature    complement(2973964..2974636)
                     /note="Rv2419c"
     misc_feature    complement(2974641..2975016)
                     /note="Rv2420c"
     misc_feature    complement(2975013..2975648)
                     /note="Rv2421c"
     misc_feature    2975952..2976224
                     /note="Rv2422"
     misc_feature    2976466..2977513
                     /note="Rv2423"
     misc_feature    2977650..2978753
                     /note="Rv3798"
     misc_feature    complement(2980382..2981383)
                     /note="Rv2424c"
     misc_feature    complement(2981472..2982916)
                     /note="Rv2425c"
     misc_feature    complement(2982916..2983791)
                     /note="Rv2426c"
     misc_feature    complement(2983838..2985085)
                     /note="Rv2427c"
     misc_feature    complement(2985474..2985668)
                     /note="Rv2427Ac"
     misc_feature    2985801..2986388
                     /note="Rv2428"
     misc_feature    2986414..2986947
                     /note="Rv2429"
     misc_feature    complement(2986944..2987528)
                     /note="Rv2430c"
     misc_feature    complement(2987575..2987874)
                     /note="Rv2431c"
     misc_feature    complement(2988045..2988459)
                     /note="Rv2432c"
     misc_feature    complement(2988456..2988746)
                     /note="Rv2433c"
     misc_feature    complement(2988727..2990173)
                     /note="Rv2434c"
     misc_feature    complement(2990170..2992367)
                     /note="Rv2435c"
     misc_feature    2992848..2993763
                     /note="Rv2436"
     misc_feature    2993995..2994414
                     /note="Rv2437"
     misc_feature    complement(2994411..2996451)
                     /note="Rv2438c"
     misc_feature    2996329..2996609
                     /note="Rv2438A"
     misc_feature    complement(2996739..2997869)
                     /note="Rv2439c"
     misc_feature    complement(2997869..2999308)
                     /note="Rv2440c"
     misc_feature    complement(2999394..2999654)
                     /note="Rv2441c"
     misc_feature    complement(2999669..2999984)
                     /note="Rv2442c"
     misc_feature    3000332..3001809
                     /note="Rv2443"
     misc_feature    complement(3001748..3004612)
                     /note="Rv2444c"
     misc_feature    complement(3004944..3005354)
                     /note="Rv2445c"
     misc_feature    complement(3005397..3005768)
                     /note="Rv2446c"
     misc_feature    complement(3005765..3007230)
                     /note="Rv2447c"
     misc_feature    complement(3007227..3009863)
                     /note="Rv2448c"
     misc_feature    complement(3009953..3011216)
                     /note="Rv2449c"
     misc_feature    complement(3011306..3011824)
                     /note="Rv2450c"
     misc_feature    3011914..3012312
                     /note="Rv2451"
     misc_feature    complement(3012500..3012646)
                     /note="Rv2452c"
     misc_feature    complement(3012670..3013277)
                     /note="Rv2453c"
     misc_feature    complement(3013279..3014404)
                     /note="Rv2454c"
     misc_feature    complement(3014401..3016367)
                     /note="Rv2455c"
     misc_feature    complement(3016600..3017857)
                     /note="Rv2456c"
     misc_feature    complement(3017873..3019155)
                     /note="Rv2457c"
     misc_feature    3019446..3020354
                     /note="Rv2458"
     misc_feature    3020521..3022050
                     /note="Rv2459"
     misc_feature    complement(3022201..3022846)
                     /note="Rv2460c"
     misc_feature    complement(3022843..3023445)
                     /note="Rv2461c"
     misc_feature    complement(3023562..3024964)
                     /note="Rv2462c"
     misc_feature    3025328..3026512
                     /note="Rv2463"
     misc_feature    complement(3026532..3027340)
                     /note="Rv2464c"
     misc_feature    complement(3027346..3027834)
                     /note="Rv2465c"
     misc_feature    complement(3027938..3028559)
                     /note="Rv2466c"
     misc_feature    3028661..3031250
                     /note="Rv2467"
     misc_feature    complement(3031323..3031827)
                     /note="Rv2468c"
     misc_feature    complement(3031778..3032012)
                     /note="Rv2468A"
     misc_feature    complement(3032048..3032716)
                     /note="Rv2469c"
     misc_feature    3032860..3033246
                     /note="Rv2470"
     misc_feature    3033246..3034893
                     /note="Rv2471"
     misc_feature    3034961..3035254
                     /note="Rv2472"
     misc_feature    3035257..3035973
                     /note="Rv2473"
     misc_feature    complement(3036005..3036658)
                     /note="Rv2474c"
     misc_feature    complement(3036664..3037080)
                     /note="Rv2475c"
     misc_feature    complement(3037077..3041957)
                     /note="Rv2476c"
     misc_feature    complement(3042061..3043739)
                     /note="Rv2477c"
     misc_feature    complement(3043820..3044305)
                     /note="Rv2478c"
     misc_feature    complement(3044354..3045238)
                     /note="Rv3475"
     misc_feature    complement(3045289..3045615)
                     /note="Rv3474"
     misc_feature    complement(3046273..3046596)
                     /note="Rv2481c"
     misc_feature    complement(3046612..3048984)
                     /note="Rv2482c"
     misc_feature    complement(3048981..3050730)
                     /note="Rv2483c"
     misc_feature    complement(3050727..3052205)
                     /note="Rv2484c"
     misc_feature    complement(3052434..3053701)
                     /note="Rv2485c"
     misc_feature    3054064..3054836
                     /note="Rv2486"
     misc_feature    complement(3056991..3059090)
                     /note="Rv2487c"
     misc_feature    complement(3063386..3066808)
                     /note="Rv2488c"
     misc_feature    complement(3066776..3067075)
                     /note="Rv2489c"
     misc_feature    complement(3067184..3072186)
                     /note="Rv2490c"
     misc_feature    3072615..3073240
                     /note="Rv2491"
     misc_feature    3073230..3073830
                     /note="Rv2492"
     misc_feature    3073877..3074203
                     /note="Rv3474"
     misc_feature    3074254..3075138
                     /note="Rv3475"
     misc_feature    3075175..3075340
                     /note="Rv2492"
     misc_feature    3075393..3075614
                     /note="Rv2493"
     misc_feature    3075620..3076045
                     /note="Rv2494"
     misc_feature    complement(3076068..3077249)
                     /note="Rv2495c"
     misc_feature    complement(3077246..3078292)
                     /note="Rv2496c"
     misc_feature    complement(3078303..3079406)
                     /note="Rv2497c"
     misc_feature    complement(3079669..3080490)
                     /note="Rv2498c"
     misc_feature    complement(3080487..3081047)
                     /note="Rv2499c"
     misc_feature    complement(3081044..3082234)
                     /note="Rv2500c"
     misc_feature    complement(3082239..3084204)
                     /note="Rv2501c"
     misc_feature    complement(3084209..3085798)
                     /note="Rv2502c"
     misc_feature    complement(3085795..3086451)
                     /note="Rv2503c"
     misc_feature    complement(3086448..3087201)
                     /note="Rv2504c"
     misc_feature    complement(3087284..3088946)
                     /note="Rv2505c"
     misc_feature    3089062..3089711
                     /note="Rv2506"
     misc_feature    3089790..3090611
                     /note="Rv2507"
     misc_feature    complement(3090608..3091947)
                     /note="Rv2508c"
     misc_feature    3092033..3092839
                     /note="Rv2509"
     misc_feature    complement(3092843..3094444)
                     /note="Rv2510c"
     misc_feature    3094512..3095159
                     /note="Rv2511"
     misc_feature    3095866..3096051
                     /note="Rv2512A"
     misc_feature    3096073..3096287
                     /note="Rv2513"
     misc_feature    3100591..3100804
                     /note="Rv2513"
     misc_feature    complement(3101099..3101560)
                     /note="Rv2514c"
     misc_feature    complement(3101566..3102814)
                     /note="Rv2515c"
     misc_feature    complement(3102935..3103740)
                     /note="Rv2516c"
     misc_feature    complement(3103737..3103988)
                     /note="Rv2517c"
     misc_feature    complement(3104336..3105566)
                     /note="Rv2518c"
     misc_feature    3106016..3107494
                     /note="Rv2519"
     misc_feature    3107916..3108390
                     /note="Rv2521"
     misc_feature    complement(3108362..3109774)
                     /note="Rv2522c"
     misc_feature    complement(3109771..3110164)
                     /note="Rv2523c"
     misc_feature    complement(3110357..3119587)
                     /note="Rv2524c"
     misc_feature    complement(3120109..3120831)
                     /note="Rv2525c"
     misc_feature    3121348..3121575
                     /note="Rv2526"
     misc_feature    3121572..3121973
                     /note="Rv2527"
     misc_feature    complement(3122008..3122928)
                     /note="Rv2528c"
     misc_feature    3123132..3124525
                     /note="Rv2529"
     misc_feature    complement(3124526..3124945)
                     /note="Rv2530c"
     misc_feature    complement(3124942..3125166)
                     /note="Rv2530A"
     misc_feature    complement(3125197..3128043)
                     /note="Rv2531c"
     misc_feature    complement(3128115..3128516)
                     /note="Rv2532c"
     misc_feature    complement(3128516..3128987)
                     /note="Rv2533c"
     misc_feature    complement(3128990..3129553)
                     /note="Rv2534c"
     misc_feature    complement(3129563..3130687)
                     /note="Rv2535c"
     misc_feature    3130721..3131417
                     /note="Rv2536"
     misc_feature    complement(3131421..3131865)
                     /note="Rv2537c"
     misc_feature    complement(3131862..3132950)
                     /note="Rv2538c"
     misc_feature    complement(3132947..3133479)
                     /note="Rv2539c"
     misc_feature    complement(3133483..3134695)
                     /note="Rv2540c"
     misc_feature    3134710..3135118
                     /note="Rv2541"
     misc_feature    3135415..3136627
                     /note="Rv2542"
     misc_feature    3136754..3137414
                     /note="Rv2543"
     misc_feature    3138723..3139376
                     /note="Rv2544"
     misc_feature    3138724..3139382
                     /note="Rv2543"
     misc_feature    3139379..3140041
                     /note="Rv2544"
     misc_feature    3140038..3140316
                     /note="Rv2545"
     misc_feature    3140409..3140824
                     /note="Rv2546"
     misc_feature    3140863..3141120
                     /note="Rv2547"
     misc_feature    3141117..3141494
                     /note="Rv2548"
     misc_feature    complement(3141510..3141884)
                     /note="Rv2548A"
     misc_feature    complement(3141984..3142379)
                     /note="Rv2549c"
     misc_feature    complement(3142376..3142621)
                     /note="Rv2550c"
     misc_feature    complement(3143032..3143452)
                     /note="Rv2551c"
     misc_feature    complement(3143464..3144274)
                     /note="Rv2552c"
     misc_feature    complement(3144271..3145529)
                     /note="Rv2553c"
     misc_feature    complement(3145522..3146034)
                     /note="Rv2554c"
     misc_feature    complement(3146035..3148751)
                     /note="Rv2555c"
     misc_feature    complement(3148842..3149233)
                     /note="Rv2556c"
     misc_feature    3149340..3150014
                     /note="Rv2557"
     misc_feature    3150099..3150809
                     /note="Rv2558"
     misc_feature    complement(3150839..3152197)
                     /note="Rv2559c"
     misc_feature    3152343..3153322
                     /note="Rv2560"
     misc_feature    3153680..3153973
                     /note="Rv2561"
     misc_feature    3154029..3154418
                     /note="Rv2562"
     misc_feature    3154561..3155610
                     /note="Rv2563"
     misc_feature    3155613..3156607
                     /note="Rv2564"
     misc_feature    3156884..3158635
                     /note="Rv2565"
     misc_feature    3158646..3162068
                     /note="Rv2566"
     misc_feature    3162068..3164723
                     /note="Rv2567"
     misc_feature    complement(3164720..3165745)
                     /note="Rv2568c"
     misc_feature    complement(3165738..3166685)
                     /note="Rv2569c"
     misc_feature    3166789..3167178
                     /note="Rv2570"
     misc_feature    complement(3167170..3168239)
                     /note="Rv2571c"
     misc_feature    complement(3168292..3170086)
                     /note="Rv2572c"
     misc_feature    3170239..3171071
                     /note="Rv2573"
     misc_feature    3171094..3171603
                     /note="Rv2574"
     misc_feature    3171633..3172515
                     /note="Rv2575"
     misc_feature    complement(3172521..3172985)
                     /note="Rv2576c"
     misc_feature    3173213..3174801
                     /note="Rv2577"
     misc_feature    complement(3174806..3175828)
                     /note="Rv2578c"
     misc_feature    3175936..3176838
                     /note="Rv2579"
     misc_feature    complement(3177118..3178390)
                     /note="Rv2580c"
     misc_feature    complement(3178387..3179062)
                     /note="Rv2581c"
     misc_feature    3179113..3180044
                     /note="Rv2582"
     misc_feature    complement(3180130..3182505)
                     /note="Rv2583c"
     misc_feature    complement(3182536..3183210)
                     /note="Rv2584c"
     misc_feature    complement(3183314..3184996)
                     /note="Rv2585c"
     misc_feature    complement(3185002..3186331)
                     /note="Rv2586c"
     misc_feature    complement(3186335..3188058)
                     /note="Rv2587c"
     misc_feature    complement(3188168..3188516)
                     /note="Rv2588c"
     misc_feature    3188683..3190032
                     /note="Rv2589"
     misc_feature    3190194..3193700
                     /note="Rv2590"
     misc_feature    3193874..3195532
                     /note="Rv2591"
     misc_feature    complement(3195549..3196584)
                     /note="Rv2592c"
     misc_feature    complement(3196581..3197171)
                     /note="Rv2593c"
     misc_feature    complement(3197168..3197734)
                     /note="Rv2594c"
     misc_feature    3197843..3198088
                     /note="Rv2595"
     misc_feature    3198085..3198489
                     /note="Rv2596"
     misc_feature    3198706..3199329
                     /note="Rv2597"
     misc_feature    3199340..3199834
                     /note="Rv2598"
     misc_feature    3199831..3200265
                     /note="Rv2599"
     misc_feature    3200347..3200750
                     /note="Rv2600"
     misc_feature    3200747..3202317
                     /note="Rv2601"
     misc_feature    3202429..3202719
                     /note="Rv2601A"
     misc_feature    3202706..3203148
                     /note="Rv2602"
     misc_feature    complement(3203169..3203925)
                     /note="Rv2603c"
     misc_feature    complement(3204058..3204654)
                     /note="Rv2604c"
     misc_feature    complement(3204662..3205509)
                     /note="Rv2605c"
     misc_feature    complement(3205538..3206437)
                     /note="Rv2606c"
     misc_feature    3206565..3207241
                     /note="Rv2607"
     misc_feature    3207415..3209159
                     /note="Rv2608"
     misc_feature    complement(3209181..3210237)
                     /note="Rv2609c"
     misc_feature    complement(3210237..3211373)
                     /note="Rv2610c"
     misc_feature    complement(3211384..3212334)
                     /note="Rv2611c"
     misc_feature    complement(3212331..3212986)
                     /note="Rv2612c"
     misc_feature    complement(3212983..3213571)
                     /note="Rv2613c"
     misc_feature    complement(3213564..3215642)
                     /note="Rv2614c"
     misc_feature    3215752..3215978
                     /note="Rv2614A"
     misc_feature    complement(3216219..3217501)
                     /note="Rv2615c"
     misc_feature    complement(3216779..3217501)
                     /note="Rv0980c"
     misc_feature    complement(3216869..3217501)
                     /note="Rv0978c"
     misc_feature    3217847..3218349
                     /note="Rv2616"
     misc_feature    complement(3218366..3218809)
                     /note="Rv2617c"
     misc_feature    3218956..3219634
                     /note="Rv2618"
     misc_feature    complement(3219619..3219972)
                     /note="Rv2619c"
     misc_feature    complement(3219985..3220410)
                     /note="Rv2620c"
     misc_feature    complement(3220407..3221081)
                     /note="Rv2621c"
     misc_feature    3221160..3221981
                     /note="Rv2622"
     misc_feature    3222117..3223010
                     /note="Rv2623"
     misc_feature    complement(3223013..3223831)
                     /note="Rv2624c"
     misc_feature    complement(3223846..3225027)
                     /note="Rv2625c"
     misc_feature    complement(3225086..3225519)
                     /note="Rv2626c"
     misc_feature    3225900..3227129
                     /note="Rv3640c"
     misc_feature    complement(3227439..3228680)
                     /note="Rv2627c"
     misc_feature    3228990..3229352
                     /note="Rv2628"
     misc_feature    3229701..3230825
                     /note="Rv2629"
     misc_feature    3230827..3231367
                     /note="Rv2630"
     misc_feature    3231507..3232806
                     /note="Rv2631"
     misc_feature    complement(3232845..3233126)
                     /note="Rv2632c"
     misc_feature    complement(3233273..3233759)
                     /note="Rv2633c"
     misc_feature    complement(3234044..3234554)
                     /note="Rv2634c"
     misc_feature    complement(3234209..3236536)
                     /note="Rv2634c"
     misc_feature    3236565..3236807
                     /note="Rv2635"
     misc_feature    3236808..3237487
                     /note="Rv2636"
     misc_feature    3237684..3238340
                     /note="Rv2637"
     misc_feature    3238503..3238951
                     /note="Rv2638"
     misc_feature    complement(3239126..3239458)
                     /note="Rv2639c"
     misc_feature    complement(3239578..3239937)
                     /note="Rv2640c"
     misc_feature    3240039..3240497
                     /note="Rv2641"
     misc_feature    3240634..3241014
                     /note="Rv2642"
     misc_feature    3241011..3242513
                     /note="Rv2643"
     misc_feature    3242517..3242940
                     /note="Rv2643A"
     misc_feature    complement(3242640..3242958)
                     /note="Rv2644c"
     misc_feature    3244232..3244663
                     /note="Rv2645"
     misc_feature    3244660..3245659
                     /note="Rv2646"
     misc_feature    3245769..3246137
                     /note="Rv2647"
     misc_feature    3246270..3246596
                     /note="Rv3474"
     misc_feature    3246647..3247531
                     /note="Rv3475"
     misc_feature    complement(3247906..3249346)
                     /note="Rv2650c"
     misc_feature    complement(3249354..3249890)
                     /note="Rv2651c"
     misc_feature    complement(3250044..3250674)
                     /note="Rv2652c"
     misc_feature    complement(3250706..3251032)
                     /note="Rv2653c"
     misc_feature    complement(3251112..3251357)
                     /note="Rv2654c"
     misc_feature    complement(3251354..3252781)
                     /note="Rv2655c"
     misc_feature    complement(3252783..3253175)
                     /note="Rv2656c"
     misc_feature    complement(3253172..3253432)
                     /note="Rv2657c"
     misc_feature    complement(3253449..3253811)
                     /note="Rv2658c"
     misc_feature    complement(3253814..3254941)
                     /note="Rv2659c"
     misc_feature    complement(3255334..3255723)
                     /note="Rv2661c"
     misc_feature    3258114..3258872
                     /note="Rv2667"
     misc_feature    3258951..3259473
                     /note="Rv2668"
     misc_feature    3259502..3259972
                     /note="Rv2669"
     misc_feature    complement(3259950..3261059)
                     /note="Rv2670c"
     misc_feature    3261058..3261834
                     /note="Rv2671"
     misc_feature    3261901..3263490
                     /note="Rv2672"
     misc_feature    3263513..3264815
                     /note="Rv2673"
     misc_feature    3265094..3265504
                     /note="Rv2674"
     misc_feature    complement(3265572..3266324)
                     /note="Rv2675c"
     misc_feature    complement(3266321..3267017)
                     /note="Rv2676c"
     misc_feature    complement(3267023..3268383)
                     /note="Rv2677c"
     misc_feature    complement(3268380..3269456)
                     /note="Rv2678c"
     misc_feature    3269509..3270341
                     /note="Rv2679"
     misc_feature    3270807..3271440
                     /note="Rv2680"
     misc_feature    3271442..3272759
                     /note="Rv2681"
     misc_feature    complement(3272756..3274673)
                     /note="Rv2682c"
     misc_feature    3274817..3275316
                     /note="Rv2683"
     misc_feature    3275321..3276610
                     /note="Rv2684"
     misc_feature    3276690..3277977
                     /note="Rv2685"
     misc_feature    complement(3277993..3278751)
                     /note="Rv2686c"
     misc_feature    complement(3278748..3279463)
                     /note="Rv2687c"
     misc_feature    complement(3279460..3280369)
                     /note="Rv2688c"
     misc_feature    complement(3280565..3281790)
                     /note="Rv2689c"
     misc_feature    complement(3281964..3283938)
                     /note="Rv2690c"
     misc_feature    3284073..3284757
                     /note="Rv2691"
     misc_feature    3284754..3285416
                     /note="Rv2692"
     misc_feature    complement(3285427..3286098)
                     /note="Rv2693c"
     misc_feature    complement(3286129..3286497)
                     /note="Rv2694c"
     misc_feature    3286646..3287354
                     /note="Rv2695"
     misc_feature    complement(3287560..3288340)
                     /note="Rv2696c"
     misc_feature    complement(3288416..3288882)
                     /note="Rv2697c"
     misc_feature    3288908..3289393
                     /note="Rv2698"
     misc_feature    complement(3289398..3289700)
                     /note="Rv2699c"
     misc_feature    3289938..3290588
                     /note="Rv2700"
     misc_feature    complement(3290598..3291470)
                     /note="Rv2701c"
     misc_feature    3291593..3292392
                     /note="Rv2702"
     misc_feature    3292572..3294159
                     /note="Rv2703"
     misc_feature    3294196..3294624
                     /note="Rv2704"
     misc_feature    complement(3294552..3294941)
                     /note="Rv2705c"
     misc_feature    complement(3294938..3295195)
                     /note="Rv2706c"
     misc_feature    3295311..3296286
                     /note="Rv2707"
     misc_feature    complement(3296287..3296535)
                     /note="Rv2708c"
     misc_feature    3296578..3297033
                     /note="Rv2709"
     misc_feature    3297209..3298182
                     /note="Rv2710"
     misc_feature    3298315..3299007
                     /note="Rv2711"
     misc_feature    complement(3299020..3300078)
                     /note="Rv2712c"
     misc_feature    3300191..3301606
                     /note="Rv2713"
     misc_feature    3301824..3302798
                     /note="Rv2714"
     misc_feature    3302857..3303883
                     /note="Rv2715"
     misc_feature    3303932..3304619
                     /note="Rv2716"
     misc_feature    complement(3304628..3305123)
                     /note="Rv2717c"
     misc_feature    complement(3305176..3305655)
                     /note="Rv2718c"
     misc_feature    complement(3305818..3306317)
                     /note="Rv2719c"
     misc_feature    3306568..3307278
                     /note="Rv2720"
     misc_feature    complement(3307300..3309399)
                     /note="Rv2721c"
     misc_feature    3309415..3309663
                     /note="Rv2722"
     misc_feature    3309689..3310883
                     /note="Rv2723"
     misc_feature    complement(3310912..3312073)
                     /note="Rv2724c"
     misc_feature    complement(3312209..3313698)
                     /note="Rv2725c"
     misc_feature    complement(3313715..3314584)
                     /note="Rv2726c"
     misc_feature    complement(3314609..3315555)
                     /note="Rv2727c"
     misc_feature    complement(3315552..3316247)
                     /note="Rv2728c"
     misc_feature    complement(3316356..3317262)
                     /note="Rv2729c"
     misc_feature    3317329..3317807
                     /note="Rv2730"
     misc_feature    3317815..3319168
                     /note="Rv2731"
     misc_feature    complement(3319165..3319780)
                     /note="Rv2732c"
     misc_feature    complement(3319777..3321322)
                     /note="Rv2733c"
     misc_feature    3321619..3322473
                     /note="Rv2734"
     misc_feature    complement(3322358..3323350)
                     /note="Rv2735c"
     misc_feature    complement(3323360..3323887)
                     /note="Rv2736c"
     misc_feature    complement(3323853..3326225)
                     /note="Rv2737c"
     misc_feature    3326420..3326593
                     /note="Rv2737A"
     misc_feature    complement(3326607..3326813)
                     /note="Rv2738c"
     misc_feature    complement(3326824..3327991)
                     /note="Rv2739c"
     misc_feature    3328035..3328484
                     /note="Rv2740"
     misc_feature    complement(3330447..3331306)
                     /note="Rv2742c"
     misc_feature    complement(3331379..3332191)
                     /note="Rv2743c"
     misc_feature    complement(3332210..3333022)
                     /note="Rv2744c"
     misc_feature    complement(3333152..3333490)
                     /note="Rv2745c"
     misc_feature    complement(3333561..3334190)
                     /note="Rv2746c"
     misc_feature    3334221..3334750
                     /note="Rv2747"
     misc_feature    complement(3334819..3337472)
                     /note="Rv2748c"
     misc_feature    3337471..3337785
                     /note="Rv2749"
     misc_feature    3337782..3338600
                     /note="Rv2750"
     misc_feature    3338604..3339495
                     /note="Rv2751"
     misc_feature    complement(3339482..3341158)
                     /note="Rv2752c"
     misc_feature    complement(3341189..3342091)
                     /note="Rv2753c"
     misc_feature    complement(3342160..3342912)
                     /note="Rv2754c"
     misc_feature    complement(3343156..3343433)
                     /note="Rv2755c"
     misc_feature    complement(3343430..3345054)
                     /note="Rv2756c"
     misc_feature    complement(3345141..3345560)
                     /note="Rv2757c"
     misc_feature    complement(3345557..3345823)
                     /note="Rv2758c"
     misc_feature    complement(3345849..3346246)
                     /note="Rv2759c"
     misc_feature    complement(3346243..3346512)
                     /note="Rv2760c"
     misc_feature    complement(3346522..3347616)
                     /note="Rv2761c"
     misc_feature    complement(3347613..3348032)
                     /note="Rv2762c"
     misc_feature    complement(3348106..3348287)
                     /note="Rv3222c"
     misc_feature    complement(3349283..3349636)
                     /note="Rv3222c"
     misc_feature    complement(3349633..3350114)
                     /note="Rv2763c"
     misc_feature    complement(3350186..3350978)
                     /note="Rv2764c"
     misc_feature    3351143..3351880
                     /note="Rv2765"
     misc_feature    complement(3352095..3352881)
                     /note="Rv2766c"
     misc_feature    complement(3352878..3353231)
                     /note="Rv2767c"
     misc_feature    complement(3353405..3354591)
                     /note="Rv2768c"
     misc_feature    complement(3354671..3355499)
                     /note="Rv2769c"
     misc_feature    complement(3355823..3356972)
                     /note="Rv2770c"
     misc_feature    complement(3357096..3357549)
                     /note="Rv2771c"
     misc_feature    complement(3357635..3358108)
                     /note="Rv2772c"
     misc_feature    complement(3358120..3358857)
                     /note="Rv2773c"
     misc_feature    complement(3358868..3359274)
                     /note="Rv2774c"
     misc_feature    3359427..3359730
                     /note="Rv2775"
     misc_feature    3359779..3360105
                     /note="Rv3474"
     misc_feature    3360156..3361040
                     /note="Rv3475"
     misc_feature    3361083..3361250
                     /note="Rv2775"
     misc_feature    complement(3361254..3362184)
                     /note="Rv2776c"
     misc_feature    complement(3362366..3363440)
                     /note="Rv2777c"
     misc_feature    complement(3363598..3364070)
                     /note="Rv2778c"
     misc_feature    complement(3364102..3364641)
                     /note="Rv2779c"
     misc_feature    3364707..3365822
                     /note="Rv2780"
     misc_feature    complement(3365837..3366871)
                     /note="Rv2781c"
     misc_feature    complement(3366932..3368249)
                     /note="Rv2782c"
     misc_feature    complement(3368227..3370487)
                     /note="Rv2783c"
     misc_feature    complement(3370841..3371356)
                     /note="Rv2784c"
     misc_feature    complement(3371369..3371638)
                     /note="Rv2785c"
     misc_feature    complement(3371796..3372791)
                     /note="Rv2786c"
     misc_feature    3373002..3374767
                     /note="Rv2787"
     misc_feature    3374852..3375538
                     /note="Rv2788"
     misc_feature    complement(3375602..3376836)
                     /note="Rv2789c"
     misc_feature    complement(3376862..3378067)
                     /note="Rv2790c"
     misc_feature    complement(3378093..3378221)
                     /note="Rv3827c"
     misc_feature    complement(3378100..3379482)
                     /note="Rv2791c"
     misc_feature    complement(3379486..3380063)
                     /note="Rv2792c"
     misc_feature    complement(3381857..3382832)
                     /note="Rv2795c"
     misc_feature    complement(3382977..3383543)
                     /note="Rv2796c"
     misc_feature    complement(3384139..3385827)
                     /note="Rv2797c"
     misc_feature    complement(3388700..3389056)
                     /note="Rv2801c"
     misc_feature    complement(3389040..3389270)
                     /note="Rv2801A"
     misc_feature    complement(3389313..3390356)
                     /note="Rv2802c"
     misc_feature    3390735..3391056
                     /note="Rv2803"
     misc_feature    complement(3391232..3391863)
                     /note="Rv2804c"
     misc_feature    3391634..3392041
                     /note="Rv2805"
     misc_feature    3392038..3392229
                     /note="Rv2806"
     misc_feature    complement(3396202..3397086)
                     /note="Rv3475"
     misc_feature    3397678..3397935
                     /note="Rv2808"
     misc_feature    3398040..3398351
                     /note="Rv2809"
     misc_feature    complement(3405458..3406342)
                     /note="Rv3475"
     misc_feature    complement(3406393..3406719)
                     /note="Rv3474"
     misc_feature    complement(3408890..3409216)
                     /note="Rv3474"
     misc_feature    complement(3411553..3411894)
                     /note="Rv2816c"
     misc_feature    complement(3411895..3412911)
                     /note="Rv2817c"
     misc_feature    complement(3414168..3415297)
                     /note="Rv2819c"
     misc_feature    complement(3415294..3415867)
                     /note="Rv2820c"
     misc_feature    complement(3417989..3418330)
                     /note="Rv2816c"
     misc_feature    complement(3418331..3419347)
                     /note="Rv2817c"
     misc_feature    complement(3421578..3422462)
                     /note="Rv3475"
     misc_feature    complement(3422513..3422839)
                     /note="Rv3474"
     misc_feature    complement(3423729..3424640)
                     /note="Rv2820c"
     misc_feature    complement(3424621..3425331)
                     /note="Rv2821c"
     misc_feature    complement(3425717..3428158)
                     /note="Rv2823c"
     misc_feature    complement(3428155..3429099)
                     /note="Rv2824c"
     misc_feature    complement(3432768..3433037)
                     /note="Rv2828A"
     misc_feature    complement(3433058..3433449)
                     /note="Rv2829c"
     misc_feature    complement(3433447..3433662)
                     /note="Rv2830c"
     misc_feature    3433709..3434460
                     /note="Rv2831"
     misc_feature    complement(3434539..3435623)
                     /note="Rv2832c"
     misc_feature    complement(3435616..3436926)
                     /note="Rv2833c"
     misc_feature    complement(3436929..3437756)
                     /note="Rv2834c"
     misc_feature    complement(3437753..3438667)
                     /note="Rv2835c"
     misc_feature    complement(3438754..3440074)
                     /note="Rv2836c"
     misc_feature    complement(3440081..3441099)
                     /note="Rv2837c"
     misc_feature    complement(3441074..3441629)
                     /note="Rv2838c"
     misc_feature    complement(3441629..3444339)
                     /note="Rv2839c"
     misc_feature    complement(3444426..3444727)
                     /note="Rv2840c"
     misc_feature    complement(3444854..3445897)
                     /note="Rv2841c"
     misc_feature    complement(3445894..3446445)
                     /note="Rv2842c"
     misc_feature    3446640..3447186
                     /note="Rv2843"
     misc_feature    3447183..3447671
                     /note="Rv2844"
     misc_feature    complement(3447672..3449422)
                     /note="Rv2845c"
     misc_feature    complement(3449511..3451103)
                     /note="Rv2846c"
     misc_feature    complement(3451126..3452343)
                     /note="Rv2847c"
     misc_feature    complement(3452892..3454269)
                     /note="Rv2848c"
     misc_feature    complement(3454269..3454892)
                     /note="Rv2849c"
     misc_feature    complement(3454913..3456806)
                     /note="Rv2850c"
     misc_feature    complement(3456803..3457276)
                     /note="Rv2851c"
     misc_feature    complement(3457335..3458816)
                     /note="Rv2852c"
     misc_feature    3459023..3460899
                     /note="Rv2853"
     misc_feature    3460936..3461977
                     /note="Rv2854"
     misc_feature    3461990..3463372
                     /note="Rv2855"
     misc_feature    3463472..3464591
                     /note="Rv2856"
     misc_feature    3464657..3464989
                     /note="Rv2856A"
     misc_feature    3465001..3465217
                     /note="Rv2856B"
     misc_feature    complement(3465373..3466149)
                     /note="Rv2857c"
     misc_feature    complement(3466146..3467513)
                     /note="Rv2858c"
     misc_feature    complement(3467510..3468426)
                     /note="Rv2859c"
     misc_feature    complement(3468633..3470008)
                     /note="Rv2860c"
     misc_feature    complement(3470168..3471028)
                     /note="Rv2861c"
     misc_feature    complement(3471070..3471654)
                     /note="Rv2862c"
     misc_feature    3471758..3472006
                     /note="Rv2862A"
     misc_feature    3472003..3472383
                     /note="Rv2863"
     misc_feature    complement(3472465..3474278)
                     /note="Rv2864c"
     misc_feature    3474551..3474833
                     /note="Rv2865"
     misc_feature    3474837..3475100
                     /note="Rv2866"
     misc_feature    complement(3475474..3476329)
                     /note="Rv2867c"
     misc_feature    complement(3476385..3477549)
                     /note="Rv2868c"
     misc_feature    complement(3477566..3478780)
                     /note="Rv2869c"
     misc_feature    complement(3478788..3480031)
                     /note="Rv2870c"
     misc_feature    3480158..3480415
                     /note="Rv2871"
     misc_feature    3480402..3480845
                     /note="Rv2872"
     misc_feature    3480925..3481587
                     /note="Rv2873"
     misc_feature    3481683..3481874
                     /note="Rv2873A"
     misc_feature    3481867..3483954
                     /note="Rv2874"
     misc_feature    3484050..3484631
                     /note="Rv2875"
     misc_feature    3484683..3484997
                     /note="Rv2876"
     misc_feature    complement(3485028..3485892)
                     /note="Rv2877c"
     misc_feature    complement(3485897..3486418)
                     /note="Rv2878c"
     misc_feature    complement(3486718..3487813)
                     /note="Rv2879c_MT_H37Rv"
     misc_feature    complement(3487836..3488756)
                     /note="Rv2881c"
     misc_feature    complement(3488779..3489336)
                     /note="Rv2882c"
     misc_feature    complement(3489739..3490527)
                     /note="Rv2883c"
     misc_feature    3490762..3491522
                     /note="Rv2884"
     misc_feature    complement(3491537..3491823)
                     /note="Rv0829"
     misc_feature    complement(3492920..3493807)
                     /note="Rv2886c"
     misc_feature    3493806..3494225
                     /note="Rv2887"
     misc_feature    complement(3494239..3495662)
                     /note="Rv2888c"
     misc_feature    complement(3495669..3496484)
                     /note="Rv2889c"
     misc_feature    complement(3496496..3497361)
                     /note="Rv2890c"
     misc_feature    3497651..3498402
                     /note="Rv2891"
     misc_feature    complement(3498179..3499407)
                     /note="Rv2892c"
     misc_feature    3499809..3500786
                     /note="Rv2893"
     misc_feature    complement(3500783..3501680)
                     /note="Rv2894c"
     misc_feature    complement(3501771..3502625)
                     /note="Rv2895c"
     misc_feature    complement(3502658..3503827)
                     /note="Rv2896c"
     misc_feature    complement(3503824..3505336)
                     /note="Rv2897c"
     misc_feature    complement(3505336..3505722)
                     /note="Rv2898c"
     misc_feature    complement(3505970..3506802)
                     /note="Rv2899c"
     misc_feature    complement(3506802..3509144)
                     /note="Rv2900c"
     misc_feature    complement(3509202..3509507)
                     /note="Rv2901c"
     misc_feature    complement(3509561..3510355)
                     /note="Rv2902c"
     misc_feature    complement(3510369..3511253)
                     /note="Rv2903c"
     misc_feature    complement(3511311..3511652)
                     /note="Rv2904c"
     misc_feature    3512027..3512972
                     /note="Rv2905"
     misc_feature    complement(3513065..3513757)
                     /note="Rv2906c"
     misc_feature    complement(3513761..3514291)
                     /note="Rv2907c"
     misc_feature    complement(3514305..3514547)
                     /note="Rv2908c"
     misc_feature    complement(3514555..3515043)
                     /note="Rv2909c"
     misc_feature    complement(3515228..3515672)
                     /note="Rv2910c"
     misc_feature    3515741..3516616
                     /note="Rv2911"
     misc_feature    complement(3516676..3517264)
                     /note="Rv2912c"
     misc_feature    complement(3517266..3519104)
                     /note="Rv2913c"
     misc_feature    complement(3519173..3520930)
                     /note="Rv2914c"
     misc_feature    complement(3520974..3522087)
                     /note="Rv2915c"
     misc_feature    complement(3522115..3523696)
                     /note="Rv2916c"
     misc_feature    3523774..3525656
                     /note="Rv2917"
     misc_feature    complement(3525667..3528100)
                     /note="Rv2918c"
     misc_feature    complement(3528159..3528498)
                     /note="Rv2919c"
     misc_feature    complement(3528495..3529931)
                     /note="Rv2920c"
     misc_feature    complement(3531487..3532758)
                     /note="Rv2921c"
     misc_feature    complement(3532808..3536426)
                     /note="Rv2922c"
     misc_feature    complement(3536438..3536719)
                     /note="Rv2922A"
     misc_feature    complement(3536706..3537119)
                     /note="Rv2923c"
     misc_feature    complement(3537221..3538090)
                     /note="Rv2924c"
     misc_feature    complement(3538451..3539174)
                     /note="Rv2925c"
     misc_feature    complement(3539171..3539794)
                     /note="Rv2926c"
     misc_feature    complement(3539845..3540582)
                     /note="Rv2927c"
     misc_feature    3540821..3541606
                     /note="Rv2928"
     misc_feature    3541593..3541905
                     /note="Rv2929"
     misc_feature    3542321..3544073
                     /note="Rv2930"
     misc_feature    3544070..3549709
                     /note="Rv2931"
     misc_feature    3549706..3554331
                     /note="Rv2932"
     misc_feature    3554328..3560908
                     /note="Rv2933"
     misc_feature    3560905..3566397
                     /note="Rv2934"
     misc_feature    3566403..3570873
                     /note="Rv2935"
     misc_feature    3570884..3571879
                     /note="Rv2936"
     misc_feature    3571876..3572746
                     /note="Rv2937"
     misc_feature    3572743..3573573
                     /note="Rv2938"
     misc_feature    3573620..3574893
                     /note="Rv2939"
     misc_feature    complement(3575056..3581393)
                     /note="Rv2940c"
     misc_feature    3582015..3583763
                     /note="Rv2941"
     misc_feature    3583756..3586521
                     /note="Rv2942"
     misc_feature    3587154..3588396
                     /note="Rv2943"
     misc_feature    3588396..3589197
                     /note="Rv2944_MT_H37Rv"
     misc_feature    complement(3589315..3590018)
                     /note="Rv2945c"
     misc_feature    complement(3590823..3595679)
                     /note="Rv2946c"
     misc_feature    complement(3595676..3597185)
                     /note="Rv2947c"
     misc_feature    complement(3597182..3599299)
                     /note="Rv2948c"
     misc_feature    complement(3599316..3599915)
                     /note="Rv2949c"
     misc_feature    complement(3599941..3601801)
                     /note="Rv2950c"
     misc_feature    complement(3602449..3603594)
                     /note="Rv2951c"
     misc_feature    3603787..3604599
                     /note="Rv2952"
     misc_feature    3604625..3605881
                     /note="Rv2953"
     misc_feature    complement(3606013..3606739)
                     /note="Rv2954c"
     misc_feature    complement(3606928..3607893)
                     /note="Rv2955c"
     misc_feature    3608016..3608747
                     /note="Rv2956"
     misc_feature    3608818..3609647
                     /note="Rv2957"
     misc_feature    3611185..3611538
                     /note="Rv3222c"
     misc_feature    3612534..3612715
                     /note="Rv3222c"
     misc_feature    complement(3613035..3614324)
                     /note="Rv2958c"
     misc_feature    complement(3614425..3615163)
                     /note="Rv2959c"
     misc_feature    complement(3615278..3615526)
                     /note="Rv2960c"
     misc_feature    3615608..3615997
                     /note="Rv2961"
     misc_feature    complement(3616098..3617447)
                     /note="Rv2962c"
     misc_feature    3617561..3618783
                     /note="Rv2963"
     misc_feature    3618856..3619789
                     /note="Rv2964"
     misc_feature    complement(3619862..3620070)
                     /note="Rv3639c"
     misc_feature    3620432..3620617
                     /note="Rv2964B"
     misc_feature    complement(3620661..3621146)
                     /note="Rv2965c"
     misc_feature    complement(3621232..3621799)
                     /note="Rv2966c"
     misc_feature    complement(3621995..3625381)
                     /note="Rv2967c"
     misc_feature    complement(3625406..3626038)
                     /note="Rv2968c"
     misc_feature    complement(3626044..3626811)
                     /note="Rv2969c"
     misc_feature    complement(3626908..3628038)
                     /note="Rv2970c"
     misc_feature    3628269..3628439
                     /note="Rv2970A"
     misc_feature    3628436..3629288
                     /note="Rv2971"
     misc_feature    complement(3629362..3630075)
                     /note="Rv2972c"
     misc_feature    complement(3630072..3632285)
                     /note="Rv2973c"
     misc_feature    complement(3632288..3633702)
                     /note="Rv2974c"
     misc_feature    complement(3633699..3633953)
                     /note="Rv2975c"
     misc_feature    3634195..3634389
                     /note="Rv2975A"
     misc_feature    complement(3634412..3635096)
                     /note="Rv2976c"
     misc_feature    complement(3635129..3636132)
                     /note="Rv2977c"
     misc_feature    complement(3636122..3636250)
                     /note="Rv3827c"
     misc_feature    complement(3636129..3637512)
                     /note="Rv2978c"
     misc_feature    complement(3637512..3638098)
                     /note="Rv2979c"
     misc_feature    3638310..3638855
                     /note="Rv2980"
     misc_feature    complement(3640268..3641390)
                     /note="Rv2981c"
     misc_feature    complement(3641468..3642474)
                     /note="Rv2982c"
     misc_feature    3642593..3643237
                     /note="Rv2983"
     misc_feature    3643329..3645557
                     /note="Rv2984"
     misc_feature    3645640..3646595
                     /note="Rv2985"
     misc_feature    complement(3646653..3647297)
                     /note="Rv2986c"
     misc_feature    complement(3647510..3648106)
                     /note="Rv2987c"
     misc_feature    complement(3648131..3649552)
                     /note="Rv2988c"
     misc_feature    3649624..3650325
                     /note="Rv2989"
     misc_feature    complement(3650336..3651196)
                     /note="Rv2990c"
     misc_feature    3651460..3651952
                     /note="Rv2991"
     misc_feature    complement(3652284..3653756)
                     /note="Rv2992c"
     misc_feature    complement(3653753..3654475)
                     /note="Rv2993c"
     misc_feature    3655031..3656372
                     /note="Rv2994"
     misc_feature    complement(3656224..3657234)
                     /note="Rv2995c"
     misc_feature    complement(3657249..3658838)
                     /note="Rv2996c"
     misc_feature    3658868..3660310
                     /note="Rv2997"
     misc_feature    3660584..3661046
                     /note="Rv2998"
     misc_feature    complement(3660994..3661198)
                     /note="Rv2998A"
     misc_feature    3661373..3662346
                     /note="Rv2999"
     misc_feature    3662391..3663050
                     /note="Rv3000"
     misc_feature    complement(3663364..3664371)
                     /note="Rv3001c"
     misc_feature    complement(3664409..3664917)
                     /note="Rv3002c"
     misc_feature    complement(3664917..3666774)
                     /note="Rv3003c"
     misc_feature    3667140..3667480
                     /note="Rv3004"
     misc_feature    complement(3667487..3668326)
                     /note="Rv3005c"
     misc_feature    3668503..3669624
                     /note="Rv3006"
     misc_feature    complement(3669630..3670245)
                     /note="Rv3007c"
     misc_feature    3670439..3671062
                     /note="Rv3008"
     misc_feature    complement(3671059..3672590)
                     /note="Rv3009c"
     misc_feature    complement(3672620..3673652)
                     /note="Rv3010c"
     misc_feature    complement(3673748..3675232)
                     /note="Rv3011c"
     misc_feature    complement(3675229..3675528)
                     /note="Rv3012c"
     misc_feature    3675613..3676269
                     /note="Rv3013"
     misc_feature    complement(3676343..3678422)
                     /note="Rv3014c"
     misc_feature    complement(3678453..3679466)
                     /note="Rv3015c"
     misc_feature    3679560..3680190
                     /note="Rv3016"
     misc_feature    complement(3680294..3680656)
                     /note="Rv3017c"
     misc_feature    complement(3680743..3681135)
                     /note="Rv3021c"
     misc_feature    3681187..3681513
                     /note="Rv3474"
     misc_feature    3681564..3682448
                     /note="Rv3475"
     misc_feature    complement(3682491..3683424)
                     /note="Rv3018c"
     misc_feature    complement(3682825..3683424)
                     /note="Rv3021c"
     misc_feature    complement(3683892..3684182)
                     /note="Rv3019c"
     misc_feature    complement(3684217..3684510)
                     /note="Rv3020c"
     misc_feature    complement(3684557..3685009)
                     /note="Rv3018c"
     misc_feature    complement(3685270..3685864)
                     /note="Rv3018c"
     misc_feature    complement(3686229..3687113)
                     /note="Rv3475"
     misc_feature    complement(3687164..3687490)
                     /note="Rv3474"
     misc_feature    complement(3690577..3690867)
                     /note="Rv3019c"
     misc_feature    3690954..3691280
                     /note="Rv3474"
     misc_feature    3691331..3692215
                     /note="Rv3475"
     misc_feature    complement(3692270..3692563)
                     /note="Rv3020c"
     misc_feature    complement(3692610..3693918)
                     /note="Rv3021c"
     misc_feature    complement(3693324..3693918)
                     /note="Rv3018c"
     misc_feature    complement(3693915..3694232)
                     /note="Rv3022A"
     misc_feature    complement(3694613..3695863)
                     /note="Rv3115"
     misc_feature    complement(3695077..3695863)
                     /note="Rv2666"
     misc_feature    complement(3696026..3697128)
                     /note="Rv3024c"
     misc_feature    complement(3697126..3698308)
                     /note="Rv3025c"
     misc_feature    complement(3698405..3699321)
                     /note="Rv3026c"
     misc_feature    complement(3699318..3700163)
                     /note="Rv3027c"
     misc_feature    complement(3700319..3701276)
                     /note="Rv3028c"
     misc_feature    complement(3701315..3702115)
                     /note="Rv3029c"
     misc_feature    3702346..3703171
                     /note="Rv3030"
     misc_feature    3703168..3704752
                     /note="Rv3031"
     misc_feature    3704784..3706028
                     /note="Rv3032"
     misc_feature    3706178..3706568
                     /note="Rv3032A"
     misc_feature    3706747..3707295
                     /note="Rv3033"
     misc_feature    complement(3707386..3708288)
                     /note="Rv3034c"
     misc_feature    3708746..3709828
                     /note="Rv3035"
     misc_feature    complement(3709825..3710508)
                     /note="Rv3036c"
     misc_feature    complement(3710582..3711658)
                     /note="Rv3037c"
     misc_feature    complement(3711793..3712777)
                     /note="Rv3038c"
     misc_feature    complement(3712788..3713556)
                     /note="Rv3039c"
     misc_feature    complement(3713565..3714432)
                     /note="Rv3040c"
     misc_feature    complement(3714429..3715294)
                     /note="Rv3041c"
     misc_feature    complement(3715309..3716538)
                     /note="Rv3042c"
     misc_feature    complement(3716576..3718299)
                     /note="Rv3043c"
     misc_feature    3718515..3719594
                     /note="Rv3044"
     misc_feature    3719664..3720706
                     /note="Rv3045"
     misc_feature    complement(3720695..3721070)
                     /note="Rv3046c"
     misc_feature    complement(3721405..3721689)
                     /note="Rv3047c"
     misc_feature    complement(3721787..3722768)
                     /note="Rv3048c"
     misc_feature    complement(3722899..3724473)
                     /note="Rv3049c"
     misc_feature    complement(3724607..3725347)
                     /note="Rv3050c"
     misc_feature    complement(3725475..3727567)
                     /note="Rv3051c"
     misc_feature    complement(3727633..3728085)
                     /note="Rv3052c"
     misc_feature    complement(3728120..3728359)
                     /note="Rv3053c"
     misc_feature    complement(3728836..3729390)
                     /note="Rv3054c"
     misc_feature    3729483..3730098
                     /note="Rv3055"
     misc_feature    3730108..3731155
                     /note="Rv3056"
     misc_feature    complement(3731209..3732073)
                     /note="Rv3057c"
     misc_feature    complement(3732137..3732787)
                     /note="Rv3058c"
     misc_feature    3732903..3734382
                     /note="Rv3059"
     misc_feature    complement(3735154..3736628)
                     /note="Rv3060c"
     misc_feature    complement(3736745..3738922)
                     /note="Rv3061c"
     misc_feature    3739079..3740602
                     /note="Rv3062"
     misc_feature    3740738..3743016
                     /note="Rv3063"
     misc_feature    complement(3743322..3743750)
                     /note="Rv3064c"
     misc_feature    3743887..3744210
                     /note="Rv3065"
     misc_feature    3744207..3744815
                     /note="Rv3066"
     misc_feature    3744928..3745338
                     /note="Rv3067"
     misc_feature    complement(3745479..3747125)
                     /note="Rv3068c"
     misc_feature    3747198..3747596
                     /note="Rv3069"
     misc_feature    3747593..3747973
                     /note="Rv3070"
     misc_feature    3747970..3749080
                     /note="Rv3071"
     misc_feature    complement(3750896..3751367)
                     /note="Rv3072c"
     misc_feature    complement(3751374..3751730)
                     /note="Rv3073c"
     misc_feature    3751825..3753102
                     /note="Rv3074"
     misc_feature    complement(3753099..3754023)
                     /note="Rv3075c"
     misc_feature    3754122..3754602
                     /note="Rv3076"
     misc_feature    3754595..3756409
                     /note="Rv3077"
     misc_feature    3756410..3756813
                     /note="Rv3078"
     misc_feature    complement(3756829..3757658)
                     /note="Rv3079c"
     misc_feature    complement(3757717..3761056)
                     /note="Rv3080c"
     misc_feature    3761108..3762346
                     /note="Rv3081"
     misc_feature    complement(3762472..3763494)
                     /note="Rv3082c"
     misc_feature    3763572..3765060
                     /note="Rv3083"
     misc_feature    3765066..3765992
                     /note="Rv3084"
     misc_feature    3765989..3766820
                     /note="Rv3085"
     misc_feature    3766852..3767958
                     /note="Rv3086"
     misc_feature    3767996..3769414
                     /note="Rv3087"
     misc_feature    3769411..3770835
                     /note="Rv3088"
     misc_feature    3770832..3772347
                     /note="Rv3089"
     misc_feature    3773287..3774175
                     /note="Rv3090"
     misc_feature    3774193..3775887
                     /note="Rv3091"
     misc_feature    complement(3775894..3776815)
                     /note="Rv3092c"
     misc_feature    complement(3776841..3777850)
                     /note="Rv3093c"
     misc_feature    complement(3777847..3778977)
                     /note="Rv3094c"
     misc_feature    3779059..3779539
                     /note="Rv3095"
     misc_feature    3779637..3780776
                     /note="Rv3096"
     misc_feature    complement(3780868..3782190)
                     /note="Rv3097c"
     misc_feature    complement(3782311..3782560)
                     /note="Rv3098c"
     misc_feature    3784093..3784248
                     /note="Rv3098B"
     misc_feature    3784242..3784562
                     /note="Rv3098A"
     misc_feature    complement(3785054..3785909)
                     /note="Rv3099c"
     misc_feature    complement(3785946..3786428)
                     /note="Rv3100c"
     misc_feature    complement(3786431..3787325)
                     /note="Rv3101c"
     misc_feature    complement(3787326..3788016)
                     /note="Rv3102c"
     misc_feature    complement(3788060..3788497)
                     /note="Rv3103c"
     misc_feature    complement(3788499..3789426)
                     /note="Rv3104c"
     misc_feature    complement(3789416..3790553)
                     /note="Rv3105c"
     misc_feature    3790658..3792029
                     /note="Rv3106"
     misc_feature    complement(3792030..3793614)
                     /note="Rv3107c"
     misc_feature    3793713..3794153
                     /note="Rv3108"
     misc_feature    3796276..3797355
                     /note="Rv3109"
     misc_feature    3797406..3797801
                     /note="Rv3110"
     misc_feature    3797798..3798310
                     /note="Rv3111"
     misc_feature    3798327..3798578
                     /note="Rv3112"
     misc_feature    3798702..3799014
                     /note="Rv3113"
     misc_feature    3799058..3799384
                     /note="Rv3474"
     misc_feature    3799435..3800319
                     /note="Rv3475"
     misc_feature    3800453..3800779
                     /note="Rv3474"
     misc_feature    3800830..3801714
                     /note="Rv3475"
     misc_feature    3801757..3802128
                     /note="Rv3113"
     misc_feature    3802145..3802675
                     /note="Rv3114"
     misc_feature    3802837..3803624
                     /note="Rv2666"
     misc_feature    3804166..3805335
                     /note="Rv3116"
     misc_feature    3805364..3806197
                     /note="Rv3117"
     misc_feature    3806199..3806501
                     /note="Rv3118"
     misc_feature    3806522..3806965
                     /note="Rv3119"
     misc_feature    3806962..3807564
                     /note="Rv3120"
     misc_feature    3807900..3809104
                     /note="Rv3121"
     misc_feature    complement(3809408..3810292)
                     /note="Rv3475"
     misc_feature    complement(3810343..3810669)
                     /note="Rv3474"
     misc_feature    3810844..3811317
                     /note="Rv3122"
     misc_feature    3811327..3811822
                     /note="Rv3123"
     misc_feature    3812266..3813136
                     /note="Rv3124"
     misc_feature    complement(3813237..3814412)
                     /note="Rv3125c"
     misc_feature    complement(3814509..3814681)
                     /note="Rv3108"
     misc_feature    complement(3814569..3814883)
                     /note="Rv3126c"
     misc_feature    3814908..3815942
                     /note="Rv3127"
     misc_feature    complement(3815929..3816672)
                     /note="Rv3128c_MT_H37Rv"
     misc_feature    complement(3816715..3817599)
                     /note="Rv3475"
     misc_feature    complement(3817650..3817976)
                     /note="Rv3474"
     misc_feature    complement(3818028..3818515)
                     /note="Rv3128c_MT_H37Rv"
     misc_feature    complement(3818558..3819442)
                     /note="Rv3475"
     misc_feature    complement(3819493..3819819)
                     /note="Rv3474"
     misc_feature    3820138..3820470
                     /note="Rv3129"
     misc_feature    complement(3820453..3821845)
                     /note="Rv3130c"
     misc_feature    3822030..3823031
                     /note="Rv3131"
     misc_feature    complement(3823011..3824751)
                     /note="Rv3132c"
     misc_feature    complement(3824748..3825402)
                     /note="Rv3133c"
     misc_feature    complement(3825430..3826238)
                     /note="Rv3134c"
     misc_feature    3826825..3827165
                     /note="Rv3135"
     misc_feature    3827883..3828223
                     /note="Rv3135"
     misc_feature    3829689..3830831
                     /note="Rv3136"
     misc_feature    complement(3830840..3831172)
                     /note="Rv3136A"
     misc_feature    3831291..3832073
                     /note="Rv3137"
     misc_feature    3832093..3833181
                     /note="Rv3138"
     misc_feature    3833262..3834669
                     /note="Rv3139"
     misc_feature    3834690..3835899
                     /note="Rv3140"
     misc_feature    3835999..3836970
                     /note="Rv3141"
     misc_feature    complement(3837022..3837450)
                     /note="Rv3142c"
     misc_feature    3837561..3837962
                     /note="Rv3143"
     misc_feature    complement(3837995..3839226)
                     /note="Rv3144c"
     misc_feature    3839591..3839977
                     /note="Rv3145"
     misc_feature    3839986..3840541
                     /note="Rv3146"
     misc_feature    3840538..3841248
                     /note="Rv3147"
     misc_feature    3841248..3842572
                     /note="Rv3148"
     misc_feature    3842569..3843328
                     /note="Rv3149"
     misc_feature    3843325..3844671
                     /note="Rv3150"
     misc_feature    3844668..3847097
                     /note="Rv3151"
     misc_feature    3847213..3848446
                     /note="Rv3152"
     misc_feature    3848439..3849076
                     /note="Rv3153"
     misc_feature    3849073..3849866
                     /note="Rv3154"
     misc_feature    3849863..3850162
                     /note="Rv3155"
     misc_feature    3850173..3852074
                     /note="Rv3156"
     misc_feature    3852071..3853735
                     /note="Rv3157"
     misc_feature    3853732..3855327
                     /note="Rv3158"
     misc_feature    complement(3855333..3857103)
                     /note="Rv3159c"
     misc_feature    complement(3863750..3864392)
                     /note="Rv3160c"
     misc_feature    complement(3864403..3865554)
                     /note="Rv3161c"
     misc_feature    complement(3865624..3866067)
                     /note="Rv3162c"
     misc_feature    complement(3866064..3867336)
                     /note="Rv3163c"
     misc_feature    complement(3867366..3868329)
                     /note="Rv3164c"
     misc_feature    complement(3868337..3868819)
                     /note="Rv3165c"
     misc_feature    complement(3868816..3869777)
                     /note="Rv3166c"
     misc_feature    complement(3869857..3870484)
                     /note="Rv3167c"
     misc_feature    3870529..3871669
                     /note="Rv3168"
     misc_feature    3871669..3872793
                     /note="Rv3169"
     misc_feature    3872936..3874282
                     /note="Rv3170"
     misc_feature    complement(3874277..3875176)
                     /note="Rv3171c"
     misc_feature    complement(3875313..3875796)
                     /note="Rv3172c"
     misc_feature    complement(3875875..3876479)
                     /note="Rv3173c"
     misc_feature    3876572..3877279
                     /note="Rv3174"
     misc_feature    3877308..3878788
                     /note="Rv3175"
     misc_feature    complement(3878785..3879741)
                     /note="Rv3176c"
     misc_feature    3879888..3880751
                     /note="Rv3177"
     misc_feature    3880882..3881241
                     /note="Rv3178"
     misc_feature    3881842..3882168
                     /note="Rv3474"
     misc_feature    3882219..3883103
                     /note="Rv3475"
     misc_feature    3883422..3884712
                     /note="Rv3179"
     misc_feature    complement(3885047..3885932)
                     /note="Rv3475"
     misc_feature    complement(3885983..3886309)
                     /note="Rv3474"
     misc_feature    complement(3886418..3886852)
                     /note="Rv3180c"
     misc_feature    complement(3886855..3887309)
                     /note="Rv3181c"
     misc_feature    3887542..3887886
                     /note="Rv3182"
     misc_feature    3887883..3888212
                     /note="Rv3183"
     misc_feature    complement(3888350..3889234)
                     /note="Rv3475"
     misc_feature    complement(3889285..3889611)
                     /note="Rv3474"
     misc_feature    3889807..3890133
                     /note="Rv3474"
     misc_feature    3890184..3891069
                     /note="Rv3475"
     misc_feature    3891291..3891617
                     /note="Rv3474"
     misc_feature    3891668..3892552
                     /note="Rv3475"
     misc_feature    3892826..3893175
                     /note="Rv3188"
     misc_feature    3893172..3893796
                     /note="Rv3189"
     misc_feature    complement(3896314..3897352)
                     /note="Rv3191c"
     misc_feature    3898570..3899031
                     /note="Rv3192"
     misc_feature    complement(3899201..3902182)
                     /note="Rv3193c"
     misc_feature    complement(3902274..3903297)
                     /note="Rv3194c"
     misc_feature    3903375..3904795
                     /note="Rv3195"
     misc_feature    3904801..3905701
                     /note="Rv3196"
     misc_feature    complement(3905710..3905910)
                     /note="Rv3196A"
     misc_feature    3906058..3907401
                     /note="Rv3197"
     misc_feature    complement(3907435..3907713)
                     /note="Rv3197A"
     misc_feature    complement(3908146..3910248)
                     /note="Rv3198c"
     misc_feature    3910372..3910626
                     /note="Rv3198A"
     misc_feature    complement(3910639..3911581)
                     /note="Rv3199c"
     misc_feature    complement(3911697..3912769)
                     /note="Rv3200c"
     misc_feature    complement(3912831..3916141)
                     /note="Rv3201c"
     misc_feature    complement(3916138..3919310)
                     /note="Rv3202c"
     misc_feature    3919399..3919608
                     /note="Rv3202A"
     misc_feature    3919639..3920425
                     /note="Rv3203"
     misc_feature    3920428..3920733
                     /note="Rv3204"
     misc_feature    complement(3920740..3921620)
                     /note="Rv3205c"
     misc_feature    complement(3921647..3922829)
                     /note="Rv3206c"
     misc_feature    complement(3922920..3923777)
                     /note="Rv3207c"
     misc_feature    3924123..3924810
                     /note="Rv3208"
     misc_feature    complement(3924797..3925069)
                     /note="Rv3208A"
     misc_feature    3925394..3925954
                     /note="Rv3209"
     misc_feature    complement(3925964..3926659)
                     /note="Rv3210c"
     misc_feature    3926918..3928508
                     /note="Rv3211"
     misc_feature    3928521..3929744
                     /note="Rv3212"
     misc_feature    complement(3929820..3930624)
                     /note="Rv3213c"
     misc_feature    3930778..3931389
                     /note="Rv3214"
     misc_feature    3931386..3932504
                     /note="Rv3215"
     misc_feature    3932652..3932985
                     /note="Rv3216"
     misc_feature    complement(3932937..3933368)
                     /note="Rv3217c"
     misc_feature    3933602..3934567
                     /note="Rv3218"
     misc_feature    3934860..3935114
                     /note="Rv3219"
     misc_feature    complement(3935177..3936682)
                     /note="Rv3220c"
     misc_feature    complement(3936699..3936914)
                     /note="Rv3221c"
     misc_feature    complement(3937201..3937506)
                     /note="Rv3221A"
     misc_feature    complement(3937503..3937683)
                     /note="Rv3222c"
     misc_feature    complement(3937757..3937938)
                     /note="Rv3222c"
     misc_feature    complement(3938934..3939287)
                     /note="Rv3222c"
     misc_feature    complement(3939284..3939936)
                     /note="Rv3223c"
     misc_feature    3940236..3941085
                     /note="Rv3224"
     misc_feature    3941021..3941209
                     /note="Rv3224A"
     misc_feature    3941187..3941408
                     /note="Rv3224B"
     misc_feature    complement(3941405..3942830)
                     /note="Rv3225c"
     misc_feature    complement(3942954..3943714)
                     /note="Rv3226c"
     misc_feature    3943769..3945121
                     /note="Rv3227"
     misc_feature    3945118..3946111
                     /note="Rv3228"
     misc_feature    complement(3946144..3947427)
                     /note="Rv3229c"
     misc_feature    complement(3947505..3948647)
                     /note="Rv3230c"
     misc_feature    complement(3948757..3949266)
                     /note="Rv3231c"
     misc_feature    complement(3949263..3950150)
                     /note="Rv3232c"
     misc_feature    complement(3950174..3950764)
                     /note="Rv3233c"
     misc_feature    complement(3950767..3951583)
                     /note="Rv3234c"
     misc_feature    3951694..3952335
                     /note="Rv3235"
     misc_feature    complement(3952353..3953510)
                     /note="Rv3236c"
     misc_feature    complement(3953515..3953997)
                     /note="Rv3237c"
     misc_feature    complement(3954058..3954792)
                     /note="Rv3238c"
     misc_feature    complement(3954851..3957997)
                     /note="Rv3239c"
     misc_feature    complement(3958076..3960925)
                     /note="Rv3240c"
     misc_feature    complement(3961004..3961648)
                     /note="Rv3241c"
     misc_feature    complement(3961964..3962605)
                     /note="Rv3242c"
     misc_feature    complement(3962643..3963485)
                     /note="Rv3243c"
     misc_feature    complement(3963553..3965304)
                     /note="Rv3244c"
     misc_feature    complement(3965304..3967007)
                     /note="Rv3245c"
     misc_feature    complement(3967057..3967743)
                     /note="Rv3246c"
     misc_feature    complement(3967813..3968457)
                     /note="Rv3247c"
     misc_feature    complement(3968554..3970041)
                     /note="Rv3248c"
     misc_feature    complement(3970146..3970781)
                     /note="Rv3249c"
     misc_feature    complement(3970778..3970960)
                     /note="Rv3250c"
     misc_feature    complement(3970965..3971132)
                     /note="Rv3251c"
     misc_feature    complement(3971132..3972382)
                     /note="Rv3252c"
     misc_feature    complement(3972491..3973978)
                     /note="Rv3253c"
     misc_feature    3974069..3975457
                     /note="Rv3254"
     misc_feature    complement(3975435..3976661)
                     /note="Rv3255c"
     misc_feature    complement(3976669..3977709)
                     /note="Rv3256c"
     misc_feature    complement(3977706..3979103)
                     /note="Rv3257c"
     misc_feature    complement(3979205..3979696)
                     /note="Rv3258c"
     misc_feature    3979819..3980238
                     /note="Rv3259"
     misc_feature    complement(3980266..3980535)
                     /note="Rv3260c"
     misc_feature    3980937..3981932
                     /note="Rv3261"
     misc_feature    3981929..3983275
                     /note="Rv3262"
     misc_feature    3983571..3985232
                     /note="Rv3263"
     misc_feature    complement(3985292..3986371)
                     /note="Rv3264c"
     misc_feature    complement(3986373..3987266)
                     /note="Rv3265c"
     misc_feature    complement(3987277..3988191)
                     /note="Rv3266c"
     misc_feature    3988267..3989763
                     /note="Rv3267"
     misc_feature    3989802..3990491
                     /note="Rv3268"
     misc_feature    3990616..3990897
                     /note="Rv3269"
     misc_feature    3990908..3993064
                     /note="Rv3270"
     misc_feature    complement(3993061..3993729)
                     /note="Rv3271c"
     misc_feature    3993830..3995014
                     /note="Rv3272"
     misc_feature    3995019..3997313
                     /note="Rv3273"
     misc_feature    complement(3997302..3998471)
                     /note="Rv3274c"
     misc_feature    complement(3998496..3999020)
                     /note="Rv3275c"
     misc_feature    complement(3999017..4000306)
                     /note="Rv3276c"
     misc_feature    4000260..4001078
                     /note="Rv3277"
     misc_feature    complement(4001033..4001551)
                     /note="Rv3278c"
     misc_feature    complement(4001594..4002394)
                     /note="Rv3279c"
     misc_feature    4002444..4004090
                     /note="Rv3280"
     misc_feature    4004538..4005206
                     /note="Rv3282"
     misc_feature    4005247..4006140
                     /note="Rv3283"
     misc_feature    4006137..4006568
                     /note="Rv3284"
     misc_feature    4006676..4008478
                     /note="Rv3285"
     misc_feature    complement(4008488..4009273)
                     /note="Rv3286c"
     misc_feature    complement(4009270..4009707)
                     /note="Rv3287c"
     misc_feature    complement(4009905..4010318)
                     /note="Rv3288c"
     misc_feature    complement(4010353..4010730)
                     /note="Rv3289c"
     misc_feature    complement(4010764..4012113)
                     /note="Rv3290c"
     misc_feature    complement(4012164..4012616)
                     /note="Rv3291c"
     misc_feature    4012647..4013894
                     /note="Rv3292"
     misc_feature    4013921..4015405
                     /note="Rv3293"
     misc_feature    complement(4015505..4016314)
                     /note="Rv3294c"
     misc_feature    4016385..4017050
                     /note="Rv3295"
     misc_feature    4017094..4021635
                     /note="Rv3296"
     misc_feature    4021639..4022406
                     /note="Rv3297"
     misc_feature    complement(4022429..4023343)
                     /note="Rv3298c"
     misc_feature    complement(4023370..4026282)
                     /note="Rv3299c"
     misc_feature    complement(4026302..4027219)
                     /note="Rv3300c"
     misc_feature    complement(4027231..4027896)
                     /note="Rv3301c"
     misc_feature    complement(4028004..4029761)
                     /note="Rv3302c"
     misc_feature    complement(4029776..4030447)
                     /note="Rv3303c"
     misc_feature    complement(4030447..4031037)
                     /note="Rv3213c"
     misc_feature    4031191..4031802
                     /note="Rv3214"
     misc_feature    4031799..4032917
                     /note="Rv3215"
     misc_feature    4033065..4033397
                     /note="Rv3216"
     misc_feature    complement(4033349..4033780)
                     /note="Rv3217c"
     misc_feature    4034013..4034978
                     /note="Rv3218"
     misc_feature    4035258..4035512
                     /note="Rv3219"
     misc_feature    complement(4035574..4037079)
                     /note="Rv3220c"
     misc_feature    complement(4037096..4037311)
                     /note="Rv3221c"
     misc_feature    complement(4037596..4037901)
                     /note="Rv3221A"
     misc_feature    complement(4037898..4038449)
                     /note="Rv3222c"
     misc_feature    complement(4038446..4039096)
                     /note="Rv3223c"
     misc_feature    4039396..4040244
                     /note="Rv3224"
     misc_feature    4040180..4040368
                     /note="Rv3224A"
     misc_feature    4040346..4040564
                     /note="Rv3224B"
     misc_feature    complement(4040561..4041985)
                     /note="Rv3225c"
     misc_feature    complement(4042109..4042867)
                     /note="Rv3226c"
     misc_feature    4042922..4044274
                     /note="Rv3227"
     misc_feature    4044271..4045264
                     /note="Rv3228"
     misc_feature    complement(4045297..4046581)
                     /note="Rv3229c"
     misc_feature    complement(4046659..4047803)
                     /note="Rv3230c"
     misc_feature    complement(4047914..4048423)
                     /note="Rv3231c"
     misc_feature    complement(4048420..4049307)
                     /note="Rv3232c"
     misc_feature    complement(4049331..4049925)
                     /note="Rv3233c"
     misc_feature    complement(4049928..4050748)
                     /note="Rv3234c"
     misc_feature    4050859..4051500
                     /note="Rv3235"
     misc_feature    complement(4051518..4052682)
                     /note="Rv3236c"
     misc_feature    complement(4052687..4053169)
                     /note="Rv3237c"
     misc_feature    complement(4053230..4053964)
                     /note="Rv3238c"
     misc_feature    complement(4056140..4058733)
                     /note="Rv3239c"
     misc_feature    complement(4058812..4061663)
                     /note="Rv3240c"
     misc_feature    complement(4061742..4062386)
                     /note="Rv3241c"
     misc_feature    complement(4062702..4063343)
                     /note="Rv3242c"
     misc_feature    complement(4063381..4064223)
                     /note="Rv3243c"
     misc_feature    complement(4064291..4066052)
                     /note="Rv3244c"
     misc_feature    complement(4066052..4067757)
                     /note="Rv3245c"
     misc_feature    complement(4067808..4068494)
                     /note="Rv3246c"
     misc_feature    complement(4068567..4069215)
                     /note="Rv3247c"
     misc_feature    complement(4069312..4070800)
                     /note="Rv3248c"
     misc_feature    complement(4070905..4071540)
                     /note="Rv3249c"
     misc_feature    complement(4071537..4071719)
                     /note="Rv3250c"
     misc_feature    complement(4071724..4071891)
                     /note="Rv3251c"
     misc_feature    complement(4071891..4073142)
                     /note="Rv3252c"
     misc_feature    complement(4073251..4074739)
                     /note="Rv3253c"
     misc_feature    4074830..4076218
                     /note="Rv3254"
     misc_feature    complement(4076196..4077426)
                     /note="Rv3255c"
     misc_feature    complement(4077434..4078475)
                     /note="Rv3256c"
     misc_feature    complement(4078472..4079869)
                     /note="Rv3257c"
     misc_feature    complement(4079971..4080465)
                     /note="Rv3258c"
     misc_feature    4080588..4081008
                     /note="Rv3259"
     misc_feature    complement(4081036..4081305)
                     /note="Rv3260c"
     misc_feature    4081707..4082707
                     /note="Rv3261"
     misc_feature    4082704..4084051
                     /note="Rv3262"
     misc_feature    4084348..4086014
                     /note="Rv3263"
     misc_feature    complement(4086074..4087153)
                     /note="Rv3264c"
     misc_feature    complement(4087155..4088060)
                     /note="Rv3265c"
     misc_feature    complement(4088071..4088985)
                     /note="Rv3266c"
     misc_feature    4089061..4090558
                     /note="Rv3267"
     misc_feature    4090597..4091286
                     /note="Rv3268"
     misc_feature    4091411..4091694
                     /note="Rv3269"
     misc_feature    4091705..4093867
                     /note="Rv3270"
     misc_feature    complement(4094605..4095261)
                     /note="Rv3466"
     misc_feature    complement(4097074..4097742)
                     /note="Rv3271c"
     misc_feature    4097843..4099027
                     /note="Rv3272"
     misc_feature    4099032..4101330
                     /note="Rv3273"
     misc_feature    complement(4101319..4102491)
                     /note="Rv3274c"
     misc_feature    complement(4102517..4103042)
                     /note="Rv3275c"
     misc_feature    4104310..4105128
                     /note="Rv3277"
     misc_feature    complement(4105083..4105602)
                     /note="Rv3278c"
     misc_feature    complement(4105645..4106446)
                     /note="Rv3279c"
     misc_feature    4106496..4108145
                     /note="Rv3280"
     misc_feature    4108165..4108685
                     /note="Rv3281"
     misc_feature    4108682..4109350
                     /note="Rv3282"
     misc_feature    4109391..4110287
                     /note="Rv3283"
     misc_feature    4110284..4110715
                     /note="Rv3284"
     misc_feature    4110823..4112625
                     /note="Rv3285"
     misc_feature    complement(4112635..4113420)
                     /note="Rv3286c"
     misc_feature    complement(4113417..4113854)
                     /note="Rv3287c"
     misc_feature    complement(4114052..4114465)
                     /note="Rv3288c"
     misc_feature    complement(4114500..4114877)
                     /note="Rv3289c"
     misc_feature    complement(4114911..4116262)
                     /note="Rv3290c"
     misc_feature    complement(4116313..4116766)
                     /note="Rv3291c"
     misc_feature    4116797..4118045
                     /note="Rv3292"
     misc_feature    4118072..4119557
                     /note="Rv3293"
     misc_feature    complement(4119657..4120328)
                     /note="Rv3294c"
     misc_feature    4121142..4121807
                     /note="Rv3295"
     misc_feature    4121851..4126398
                     /note="Rv3296"
     misc_feature    4126402..4127169
                     /note="Rv3297"
     misc_feature    complement(4127192..4128106)
                     /note="Rv3298c"
     misc_feature    complement(4128133..4131047)
                     /note="Rv3299c"
     misc_feature    complement(4131067..4131984)
                     /note="Rv3300c"
     misc_feature    complement(4131996..4132661)
                     /note="Rv3301c"
     misc_feature    complement(4132769..4134526)
                     /note="Rv3302c"
     misc_feature    complement(4134541..4136022)
                     /note="Rv3303c"
     misc_feature    4136225..4136704
                     /note="Rv3304"
     misc_feature    complement(4136723..4137892)
                     /note="Rv3305c"
     misc_feature    complement(4137889..4139073)
                     /note="Rv3306c"
     misc_feature    4139138..4139944
                     /note="Rv3307"
     misc_feature    4139948..4141552
                     /note="Rv3308"
     misc_feature    complement(4141554..4142177)
                     /note="Rv3309c"
     misc_feature    4142282..4143181
                     /note="Rv3310"
     misc_feature    4143205..4144467
                     /note="Rv3311"
     misc_feature    complement(4144488..4145414)
                     /note="Rv3312c"
     misc_feature    complement(4145789..4146100)
                     /note="Rv3312A"
     misc_feature    complement(4146171..4147268)
                     /note="Rv3313c"
     misc_feature    complement(4147268..4148551)
                     /note="Rv3314c"
     misc_feature    complement(4148548..4148949)
                     /note="Rv3315c"
     misc_feature    4149186..4149524
                     /note="Rv3316"
     misc_feature    4149521..4149955
                     /note="Rv3317"
     misc_feature    complement(4150017..4151751)
                     /note="Rv3299c"
     misc_feature    complement(4151771..4152688)
                     /note="Rv3300c"
     misc_feature    complement(4152700..4153365)
                     /note="Rv3301c"
     misc_feature    complement(4153473..4155230)
                     /note="Rv3302c"
     misc_feature    complement(4155245..4156726)
                     /note="Rv3303c"
     misc_feature    4156929..4157408
                     /note="Rv3304"
     misc_feature    complement(4157427..4158596)
                     /note="Rv3305c"
     misc_feature    complement(4158593..4159777)
                     /note="Rv3306c"
     misc_feature    4159842..4160648
                     /note="Rv3307"
     misc_feature    4160652..4162256
                     /note="Rv3308"
     misc_feature    complement(4162258..4162881)
                     /note="Rv3309c"
     misc_feature    4162986..4163885
                     /note="Rv3310"
     misc_feature    4163909..4165171
                     /note="Rv3311"
     misc_feature    complement(4165192..4166118)
                     /note="Rv3312c"
     misc_feature    complement(4166493..4166804)
                     /note="Rv3312A"
     misc_feature    complement(4166875..4167972)
                     /note="Rv3313c"
     misc_feature    complement(4167972..4169255)
                     /note="Rv3314c"
     misc_feature    complement(4169252..4169653)
                     /note="Rv3315c"
     misc_feature    4169890..4170228
                     /note="Rv3316"
     misc_feature    4170225..4170659
                     /note="Rv3317"
     misc_feature    complement(4170721..4172459)
                     /note="Rv3299c"
     misc_feature    complement(4172479..4173401)
                     /note="Rv3300c"
     misc_feature    complement(4173413..4174078)
                     /note="Rv3301c"
     misc_feature    complement(4174186..4175944)
                     /note="Rv3302c"
     misc_feature    complement(4175959..4177442)
                     /note="Rv3303c"
     misc_feature    4178167..4178650
                     /note="Rv3304"
     misc_feature    complement(4178669..4179841)
                     /note="Rv3305c"
     misc_feature    complement(4179838..4181022)
                     /note="Rv3306c"
     misc_feature    4181087..4181893
                     /note="Rv3307"
     misc_feature    4181897..4183506
                     /note="Rv3308"
     misc_feature    complement(4183508..4184131)
                     /note="Rv3309c"
     misc_feature    4184236..4185135
                     /note="Rv3310"
     misc_feature    4185159..4186423
                     /note="Rv3311"
     misc_feature    complement(4186444..4187101)
                     /note="Rv3312c"
     misc_feature    complement(4189971..4190247)
                     /note="Rv3312c"
     misc_feature    complement(4190622..4190933)
                     /note="Rv3312A"
     misc_feature    complement(4191004..4192101)
                     /note="Rv3313c"
     misc_feature    complement(4192101..4193385)
                     /note="Rv3314c"
     misc_feature    complement(4193382..4193783)
                     /note="Rv3315c"
     misc_feature    4194020..4194359
                     /note="Rv3316"
     misc_feature    4194356..4194790
                     /note="Rv3317"
     misc_feature    4194919..4196695
                     /note="Rv3318"
     misc_feature    4196695..4197490
                     /note="Rv3319"
     misc_feature    complement(4197569..4197997)
                     /note="Rv3320c"
     misc_feature    complement(4198001..4198244)
                     /note="Rv3321c"
     misc_feature    complement(4198367..4198984)
                     /note="Rv3322c"
     misc_feature    complement(4198981..4199647)
                     /note="Rv3323c"
     misc_feature    complement(4199648..4200181)
                     /note="Rv3324c"
     misc_feature    complement(4201016..4201119)
                     /note="Rv3475"
     misc_feature    complement(4202711..4203016)
                     /note="Rv3474"
     misc_feature    complement(4210530..4211414)
                     /note="Rv3475"
     misc_feature    complement(4213504..4213821)
                     /note="Rv3475"
     misc_feature    4216929..4218247
                     /note="Rv3329"
     misc_feature    4218316..4219533
                     /note="Rv3330"
     misc_feature    4219629..4221139
                     /note="Rv3331"
     misc_feature    4221136..4222288
                     /note="Rv3332"
     misc_feature    complement(4222479..4223324)
                     /note="Rv3333c"
     misc_feature    4223800..4224240
                     /note="Rv3334"
     misc_feature    complement(4224274..4225143)
                     /note="Rv3335c"
     misc_feature    complement(4225164..4226176)
                     /note="Rv3336c"
     misc_feature    4226201..4226592
                     /note="Rv3337"
     misc_feature    4226451..4227098
                     /note="Rv3338"
     misc_feature    complement(4227165..4228396)
                     /note="Rv3339c"
     misc_feature    4228679..4230030
                     /note="Rv3340"
     misc_feature    4230042..4231181
                     /note="Rv3341"
     misc_feature    4231178..4231910
                     /note="Rv3342"
     misc_feature    complement(4231919..4235348)
                     /note="Rv3343c"
     misc_feature    complement(4246910..4248209)
                     /note="Rv3343c"
     misc_feature    complement(4248258..4249292)
                     /note="Rv3344c"
     misc_feature    complement(4254986..4255243)
                     /note="Rv3346c"
     misc_feature    complement(4255499..4262997)
                     /note="Rv3347c"
     misc_feature    complement(4263654..4266743)
                     /note="Rv3347c"
     misc_feature    4267324..4267815
                     /note="Rv3844"
     misc_feature    complement(4267852..4268592)
                     /note="Rv3349c"
     misc_feature    complement(4269512..4280735)
                     /note="Rv3350c"
     misc_feature    complement(4280979..4281773)
                     /note="Rv3351c"
     misc_feature    complement(4281855..4282226)
                     /note="Rv3352c"
     misc_feature    complement(4282371..4282631)
                     /note="Rv3353c"
     misc_feature    4282746..4283135
                     /note="Rv3354"
     misc_feature    complement(4283149..4283443)
                     /note="Rv3355c"
     misc_feature    complement(4283440..4284286)
                     /note="Rv3356c"
     misc_feature    4284410..4284685
                     /note="Rv3357"
     misc_feature    4284682..4284941
                     /note="Rv3358"
     misc_feature    4284984..4286177
                     /note="Rv3359"
     misc_feature    4286294..4286662
                     /note="Rv3360"
     misc_feature    complement(4286659..4287210)
                     /note="Rv3361c"
     misc_feature    complement(4287217..4287798)
                     /note="Rv3362c"
     misc_feature    complement(4287779..4288147)
                     /note="Rv3363c"
     misc_feature    complement(4288125..4288517)
                     /note="Rv3364c"
     misc_feature    complement(4288514..4291149)
                     /note="Rv3365c"
     misc_feature    4291385..4291849
                     /note="Rv3366"
     misc_feature    4292216..4294008
                     /note="Rv3367"
     misc_feature    complement(4294009..4294654)
                     /note="Rv3368c"
     misc_feature    4294653..4295087
                     /note="Rv3369"
     misc_feature    complement(4295176..4298428)
                     /note="Rv3370c"
     misc_feature    4298620..4299963
                     /note="Rv3371"
     misc_feature    4300005..4301180
                     /note="Rv3372"
     misc_feature    4301234..4301338
                     /note="Rv3372A"
     misc_feature    4301417..4302058
                     /note="Rv3373"
     misc_feature    4302059..4302307
                     /note="Rv3374"
     misc_feature    4302312..4303739
                     /note="Rv3375"
     misc_feature    4303848..4304504
                     /note="Rv3376"
     misc_feature    complement(4304544..4306049)
                     /note="Rv3377c"
     misc_feature    complement(4306054..4306944)
                     /note="Rv3378c"
     misc_feature    complement(4306953..4308564)
                     /note="Rv3379c"
     misc_feature    complement(4308799..4309684)
                     /note="Rv3475"
     misc_feature    complement(4309735..4310061)
                     /note="Rv3474"
     misc_feature    complement(4310148..4311137)
                     /note="Rv3382c"
     misc_feature    complement(4311137..4311530)
                     /note="Rv3383c"
     misc_feature    4311582..4311908
                     /note="Rv3474"
     misc_feature    4311959..4312842
                     /note="Rv3475"
     misc_feature    complement(4312883..4313550)
                     /note="Rv3383c"
     misc_feature    4314080..4315309
                     /note="Rv3640c"
     misc_feature    complement(4321077..4321951)
                     /note="Rv3389c"
     misc_feature    4322025..4322735
                     /note="Rv3390"
     misc_feature    4322782..4324734
                     /note="Rv3391"
     misc_feature    complement(4324735..4325602)
                     /note="Rv3392c"
     misc_feature    4325626..4326554
                     /note="Rv3393"
     misc_feature    complement(4326609..4328201)
                     /note="Rv3394c"
     misc_feature    complement(4328198..4328820)
                     /note="Rv3395c"
     misc_feature    4328903..4329530
                     /note="Rv3395A"
     misc_feature    complement(4329686..4331264)
                     /note="Rv3396c"
     misc_feature    complement(4331276..4332184)
                     /note="Rv3397c"
     misc_feature    complement(4332213..4333296)
                     /note="Rv3398c"
     misc_feature    4333319..4334366
                     /note="Rv3399"
     misc_feature    4334430..4335218
                     /note="Rv3400"
     misc_feature    4335233..4337596
                     /note="Rv3401"
     misc_feature    complement(4338897..4340135)
                     /note="Rv3402c"
     misc_feature    complement(4340506..4342107)
                     /note="Rv3403c"
     misc_feature    complement(4342124..4342828)
                     /note="Rv3404c"
     misc_feature    complement(4342946..4343515)
                     /note="Rv3405c"
     misc_feature    4343577..4344464
                     /note="Rv3406"
     misc_feature    4344499..4344798
                     /note="Rv3407"
     misc_feature    4344795..4345205
                     /note="Rv3408"
     misc_feature    complement(4345238..4346976)
                     /note="Rv3409c"
     misc_feature    complement(4347032..4348159)
                     /note="Rv3410c"
     misc_feature    complement(4348179..4349768)
                     /note="Rv3411c"
     misc_feature    4349975..4350386
                     /note="Rv3412"
     misc_feature    complement(4350396..4351295)
                     /note="Rv3413c"
     misc_feature    complement(4351288..4351926)
                     /note="Rv3414c"
     misc_feature    complement(4351944..4352771)
                     /note="Rv3415c"
     misc_feature    4353142..4353450
                     /note="Rv3416"
     misc_feature    complement(4353522..4355151)
                     /note="Rv3417c"
     misc_feature    complement(4355246..4355548)
                     /note="Rv3418c"
     misc_feature    complement(4355815..4356849)
                     /note="Rv3419c"
     misc_feature    complement(4356846..4357322)
                     /note="Rv3420c"
     misc_feature    complement(4357319..4357954)
                     /note="Rv3421c"
     misc_feature    complement(4357951..4358457)
                     /note="Rv3422c"
     misc_feature    complement(4358454..4359684)
                     /note="Rv3423c"
     misc_feature    complement(4359979..4360341)
                     /note="Rv3424c"
     misc_feature    4360504..4361055
                     /note="Rv3425"
     misc_feature    4361322..4362020
                     /note="Rv3426"
     misc_feature    complement(4362171..4362926)
                     /note="Rv3427c"
     misc_feature    complement(4363024..4364256)
                     /note="Rv3428c"
     misc_feature    complement(4367348..4367710)
                     /note="Rv3424c"
     misc_feature    4367873..4368425
                     /note="Rv3425"
     misc_feature    4368693..4369390
                     /note="Rv3426"
     misc_feature    complement(4369541..4370298)
                     /note="Rv3427c"
     misc_feature    complement(4370382..4371266)
                     /note="Rv3475"
     misc_feature    complement(4371317..4371643)
                     /note="Rv3474"
     misc_feature    complement(4371755..4372988)
                     /note="Rv3428c"
     misc_feature    complement(4376080..4376442)
                     /note="Rv3424c"
     misc_feature    complement(4377086..4378251)
                     /note="Rv3430c"
     misc_feature    complement(4379819..4381204)
                     /note="Rv3432c"
     misc_feature    complement(4381242..4382668)
                     /note="Rv3433c"
     misc_feature    complement(4382670..4383384)
                     /note="Rv3434c"
     misc_feature    complement(4383395..4384254)
                     /note="Rv3435c"
     misc_feature    complement(4384477..4386353)
                     /note="Rv3436c"
     misc_feature    4386379..4386854
                     /note="Rv3437"
     misc_feature    4386864..4387710
                     /note="Rv3438"
     misc_feature    complement(4387730..4389134)
                     /note="Rv3439c"
     misc_feature    complement(4389137..4389448)
                     /note="Rv3440c"
     misc_feature    complement(4389496..4390844)
                     /note="Rv3441c"
     misc_feature    complement(4390969..4391424)
                     /note="Rv3442c"
     misc_feature    complement(4391421..4391865)
                     /note="Rv3443c"
     misc_feature    complement(4392108..4392410)
                     /note="Rv3444c"
     misc_feature    complement(4392431..4392748)
                     /note="Rv3445c"
     misc_feature    complement(4392801..4394016)
                     /note="Rv3446c"
     misc_feature    complement(4394013..4397737)
                     /note="Rv3447c"
     misc_feature    4397851..4399254
                     /note="Rv3448"
     misc_feature    4399251..4400621
                     /note="Rv3449"
     misc_feature    complement(4400586..4402000)
                     /note="Rv3450c"
     misc_feature    4402121..4402909
                     /note="Rv3451"
     misc_feature    4402956..4403636
                     /note="Rv3452"
     misc_feature    4403908..4404240
                     /note="Rv3453"
     misc_feature    4404326..4405597
                     /note="Rv3454"
     misc_feature    complement(4405559..4406331)
                     /note="Rv3455c"
     misc_feature    complement(4406399..4406941)
                     /note="Rv3456c"
     misc_feature    complement(4406973..4408017)
                     /note="Rv3457c"
     misc_feature    complement(4408172..4408777)
                     /note="Rv3458c"
     misc_feature    complement(4408786..4409206)
                     /note="Rv3459c"
     misc_feature    complement(4409210..4409585)
                     /note="Rv3460c"
     misc_feature    complement(4409972..4410085)
                     /note="Rv3461c"
     misc_feature    complement(4410118..4410340)
                     /note="Rv3462c"
     misc_feature    4410594..4411451
                     /note="Rv3463"
     misc_feature    4411524..4412519
                     /note="Rv3464"
     misc_feature    4412521..4413130
                     /note="Rv3465"
     misc_feature    4413213..4413881
                     /note="Rv3466"
     misc_feature    4413886..4414888
                     /note="Rv1587c"
     misc_feature    4414545..4415954
                     /note="Rv1586c"
     misc_feature    4415951..4416466
                     /note="Rv1585c"
     misc_feature    4416522..4416743
                     /note="Rv1584c"
     misc_feature    4416740..4417138
                     /note="Rv1583c"
     misc_feature    4417138..4418553
                     /note="Rv1582c"
     misc_feature    4418749..4419144
                     /note="Rv1581c"
     misc_feature    4419158..4419430
                     /note="Rv1580c"
     misc_feature    4419427..4419741
                     /note="Rv1579c"
     misc_feature    4419822..4420292
                     /note="Rv1578c"
     misc_feature    4420466..4420978
                     /note="Rv1577c"
     misc_feature    4420986..4422407
                     /note="Rv1576c"
     misc_feature    complement(4422397..4423260)
                     /note="Rv1574"
     misc_feature    complement(4423327..4423737)
                     /note="Rv1573"
     misc_feature    complement(4423912..4425006)
                     /note="Rv3468c"
     misc_feature    complement(4425010..4426021)
                     /note="Rv3469c"
     misc_feature    complement(4426085..4427749)
                     /note="Rv3470c"
     misc_feature    complement(4427755..4428289)
                     /note="Rv3471c"
     misc_feature    4428310..4428816
                     /note="Rv3472"
     misc_feature    complement(4428896..4429681)
                     /note="Rv3473c"
     misc_feature    4429778..4430104
                     /note="Rv3474"
     misc_feature    4430155..4431039
                     /note="Rv3475"
     misc_feature    complement(4431319..4432669)
                     /note="Rv3476c"
     misc_feature    4433042..4433338
                     /note="Rv3477"
     misc_feature    4433375..4434575
                     /note="Rv3478"
     misc_feature    4434788..4437854
                     /note="Rv3479"
     misc_feature    complement(4437878..4439371)
                     /note="Rv3480c"
     misc_feature    complement(4439462..4440151)
                     /note="Rv3481c"
     misc_feature    complement(4440293..4441076)
                     /note="Rv3482c"
     misc_feature    complement(4441120..4441783)
                     /note="Rv3483c"
     misc_feature    4442058..4443596
                     /note="Rv3484"
     misc_feature    complement(4443602..4444546)
                     /note="Rv3485c"
     misc_feature    4444752..4445202
                     /note="Rv3486"
     misc_feature    complement(4445154..4445990)
                     /note="Rv3487c"
     misc_feature    4446650..4446973
                     /note="Rv3488"
     misc_feature    4447057..4447221
                     /note="Rv3489"
     misc_feature    4447221..4448729
                     /note="Rv3490"
     misc_feature    4448881..4449459
                     /note="Rv3491"
     misc_feature    complement(4449456..4449938)
                     /note="Rv3492c"
     misc_feature    complement(4449938..4450666)
                     /note="Rv3493c"
     misc_feature    complement(4450666..4452367)
                     /note="Rv3494c"
     misc_feature    complement(4452378..4453533)
                     /note="Rv3495c"
     misc_feature    complement(4453530..4454888)
                     /note="Rv3496c"
     misc_feature    complement(4454885..4455958)
                     /note="Rv3497c"
     misc_feature    complement(4455948..4457001)
                     /note="Rv3498c"
     misc_feature    complement(4457001..4458203)
                     /note="Rv3499c"
     misc_feature    complement(4458223..4459068)
                     /note="Rv3500c"
     misc_feature    complement(4459103..4459868)
                     /note="Rv3501c"
     misc_feature    complement(4460094..4461050)
                     /note="Rv3502c"
     misc_feature    complement(4461075..4461266)
                     /note="Rv3503c"
     misc_feature    4461481..4462684
                     /note="Rv3504"
     misc_feature    4462710..4463833
                     /note="Rv3505"
     misc_feature    4464000..4465498
                     /note="Rv3506"
     misc_feature    complement(4483185..4484737)
                     /note="Rv3509c"
     misc_feature    complement(4484734..4485570)
                     /note="Rv3510c"
     misc_feature    4485930..4488121
                     /note="Rv3511"
     misc_feature    complement(4493025..4493685)
                     /note="Rv3513c"
     misc_feature    complement(4493031..4493530)
                     /note="Rv3515c"
     misc_feature    complement(4500640..4502292)
                     /note="Rv3515c"
     misc_feature    complement(4500646..4501145)
                     /note="Rv3513c"
     misc_feature    4502366..4503157
                     /note="Rv3516"
     misc_feature    4503254..4504094
                     /note="Rv3517"
     misc_feature    complement(4504149..4505345)
                     /note="Rv3518c"
     misc_feature    4505374..4506090
                     /note="Rv3519"
     misc_feature    complement(4506155..4507200)
                     /note="Rv3520c"
     misc_feature    4507353..4508264
                     /note="Rv3521"
     misc_feature    4508280..4509347
                     /note="Rv3522"
     misc_feature    4509364..4510550
                     /note="Rv3523"
     misc_feature    4510592..4511623
                     /note="Rv3524"
     misc_feature    complement(4511637..4512161)
                     /note="Rv3525c"
     misc_feature    4512276..4513439
                     /note="Rv3526"
     misc_feature    4513445..4513895
                     /note="Rv3527"
     misc_feature    complement(4514323..4515036)
                     /note="Rv3528c"
     misc_feature    complement(4515732..4516887)
                     /note="Rv3529c"
     misc_feature    complement(4516887..4517671)
                     /note="Rv3530c"
     misc_feature    complement(4517668..4518796)
                     /note="Rv3531c"
     misc_feature    4519195..4520417
                     /note="Rv3532"
     misc_feature    complement(4520560..4522310)
                     /note="Rv3533c"
     misc_feature    complement(4522409..4523452)
                     /note="Rv3534c"
     misc_feature    complement(4523449..4524363)
                     /note="Rv3535c"
     misc_feature    complement(4524374..4525162)
                     /note="Rv3536c"
     misc_feature    4525235..4526931
                     /note="Rv3537"
     misc_feature    4526933..4527796
                     /note="Rv3538"
     misc_feature    4527933..4529372
                     /note="Rv3539"
     misc_feature    complement(4529373..4530533)
                     /note="Rv3540c"
     misc_feature    complement(4530533..4530922)
                     /note="Rv3541c"
     misc_feature    complement(4530919..4531854)
                     /note="Rv3542c"
     misc_feature    complement(4531851..4533015)
                     /note="Rv3543c"
     misc_feature    complement(4533000..4534021)
                     /note="Rv3544c"
     misc_feature    complement(4534021..4535323)
                     /note="Rv3545c"
     misc_feature    4535435..4536615
                     /note="Rv3546"
     misc_feature    4536727..4537182
                     /note="Rv3547"
     misc_feature    complement(4537265..4538182)
                     /note="Rv3548c"
     misc_feature    complement(4538205..4538984)
                     /note="Rv3549c"
     misc_feature    4539039..4539782
                     /note="Rv3550"
     misc_feature    4539782..4540663
                     /note="Rv3551"
     misc_feature    4540660..4541413
                     /note="Rv3552"
     misc_feature    4541511..4542579
                     /note="Rv3553"
     misc_feature    4542576..4544633
                     /note="Rv3554"
     misc_feature    complement(4544721..4545590)
                     /note="Rv3555c"
     misc_feature    complement(4545695..4546855)
                     /note="Rv3556c"
     misc_feature    complement(4546920..4547522)
                     /note="Rv3557c"
     misc_feature    4547871..4549534
                     /note="Rv3558"
     misc_feature    complement(4549543..4550331)
                     /note="Rv3559c"
     misc_feature    complement(4550328..4551488)
                     /note="Rv3560c"
     misc_feature    4551536..4553061
                     /note="Rv3561"
     misc_feature    4553062..4554195
                     /note="Rv3562"
     misc_feature    4554192..4555156
                     /note="Rv3563"
     misc_feature    4555153..4556109
                     /note="Rv3564"
     misc_feature    4556106..4557273
                     /note="Rv3565"
     misc_feature    complement(4557238..4558089)
                     /note="Rv3566c"
     misc_feature    complement(4558074..4558340)
                     /note="Rv3566A"
     misc_feature    complement(4561058..4561617)
                     /note="Rv3567c"
     misc_feature    complement(4561636..4562538)
                     /note="Rv3568c"
     misc_feature    complement(4562535..4563411)
                     /note="Rv3569c"
     misc_feature    complement(4563426..4564610)
                     /note="Rv3570c"
     misc_feature    4564757..4565834
                     /note="Rv3571"
     misc_feature    4565852..4566382
                     /note="Rv3572"
     misc_feature    complement(4566424..4568562)
                     /note="Rv3573c"
     misc_feature    4568834..4569433
                     /note="Rv3574"
     misc_feature    complement(4569439..4570519)
                     /note="Rv3575c"
     misc_feature    4570710..4571423
                     /note="Rv3576"
     misc_feature    4571614..4572480
                     /note="Rv3577"
     misc_feature    4572494..4573735
                     /note="Rv3578"
     misc_feature    complement(4573777..4574745)
                     /note="Rv3579c"
     misc_feature    complement(4574746..4576158)
                     /note="Rv3580c"
     misc_feature    complement(4576223..4576702)
                     /note="Rv3581c"
     misc_feature    complement(4576699..4577396)
                     /note="Rv3582c"
     misc_feature    complement(4577413..4577901)
                     /note="Rv3583c"
     misc_feature    4578187..4578735
                     /note="Rv3584"
     misc_feature    4578801..4580244
                     /note="Rv3585"
     misc_feature    4580249..4581329
                     /note="Rv3586"
     misc_feature    complement(4581330..4582125)
                     /note="Rv3587c"
     misc_feature    complement(4582234..4582857)
                     /note="Rv3588c"
     misc_feature    4582856..4583771
                     /note="Rv3589"
     misc_feature    complement(4583768..4585524)
                     /note="Rv3590c"
     misc_feature    complement(4585636..4586414)
                     /note="Rv3591c"
     misc_feature    4586429..4586746
                     /note="Rv3592"
     misc_feature    4586724..4588082
                     /note="Rv3593"
     misc_feature    4588229..4589060
                     /note="Rv3594"
     misc_feature    complement(4589107..4590482)
                     /note="Rv3595c"
     misc_feature    complement(4590590..4593140)
                     /note="Rv3596c"
     misc_feature    complement(4593420..4593758)
                     /note="Rv3597c"
     misc_feature    complement(4593862..4595386)
                     /note="Rv3598c"
     misc_feature    complement(4595487..4596305)
                     /note="Rv3600c"
     misc_feature    complement(4596308..4596728)
                     /note="Rv3601c"
     misc_feature    complement(4596728..4597657)
                     /note="Rv3602c"
     misc_feature    complement(4597654..4598565)
                     /note="Rv3603c"
     misc_feature    complement(4598750..4599943)
                     /note="Rv3604c"
     misc_feature    complement(4600152..4600628)
                     /note="Rv3605c"
     misc_feature    complement(4600628..4601194)
                     /note="Rv3606c"
     misc_feature    complement(4601191..4601595)
                     /note="Rv3607c"
     misc_feature    complement(4601588..4602433)
                     /note="Rv3608c"
     misc_feature    complement(4602434..4603042)
                     /note="Rv3609c"
     misc_feature    complement(4603058..4605340)
                     /note="Rv3610c"
     misc_feature    complement(4605793..4605944)
                     /note="Rv3222c"
     misc_feature    4605932..4606126
                     /note="Rv3611"
     misc_feature    4605992..4606174
                     /note="Rv3611"
     misc_feature    complement(4609512..4609672)
                     /note="Rv3613c"
     misc_feature    complement(4609802..4610356)
                     /note="Rv3614c"
     misc_feature    complement(4610472..4610784)
                     /note="Rv3615c"
     misc_feature    complement(4610858..4612036)
                     /note="Rv3616c"
     misc_feature    4613395..4614364
                     /note="Rv3617"
     misc_feature    4614361..4615550
                     /note="Rv3618"
     misc_feature    complement(4615653..4615938)
                     /note="Rv1793"
     misc_feature    complement(4615655..4615938)
                     /note="Rv2346c"
     misc_feature    complement(4615965..4616264)
                     /note="Rv1038c"
     misc_feature    complement(4615967..4616255)
                     /note="Rv2347c"
     misc_feature    complement(4616086..4616264)
                     /note="Rv1792"
     misc_feature    complement(4616321..4617565)
                     /note="Rv3621c"
     misc_feature    complement(4617575..4617874)
                     /note="Rv3622c"
     misc_feature    4618203..4618928
                     /note="Rv3623"
     misc_feature    complement(4618933..4619585)
                     /note="Rv3624c"
     misc_feature    complement(4619582..4620553)
                     /note="Rv3625c"
     misc_feature    complement(4620532..4621585)
                     /note="Rv3626c"
     misc_feature    complement(4621582..4622968)
                     /note="Rv3627c"
     misc_feature    4623106..4623597
                     /note="Rv3628"
     misc_feature    complement(4623645..4624743)
                     /note="Rv3629c"
     misc_feature    4624864..4626159
                     /note="Rv3630"
     misc_feature    4626203..4626928
                     /note="Rv3631"
     misc_feature    4626925..4627271
                     /note="Rv3632"
     misc_feature    4627482..4628362
                     /note="Rv3633"
     misc_feature    complement(4628363..4629308)
                     /note="Rv3634c"
     misc_feature    4629331..4631108
                     /note="Rv3635"
     misc_feature    4631453..4631802
                     /note="Rv3636"
     misc_feature    4632191..4632695
                     /note="Rv3637"
     misc_feature    4632695..4633494
                     /note="Rv3638"
     misc_feature    complement(4633668..4634552)
                     /note="Rv3475"
     misc_feature    complement(4634603..4634929)
                     /note="Rv3474"
     misc_feature    complement(4635006..4635572)
                     /note="Rv3639c"
     misc_feature    complement(4635642..4636872)
                     /note="Rv3640c"
     misc_feature    complement(4637048..4637684)
                     /note="Rv3641c"
     misc_feature    complement(4637695..4637889)
                     /note="Rv3642c"
     misc_feature    4638285..4638477
                     /note="Rv3643"
     misc_feature    complement(4650316..4651523)
                     /note="Rv3644c"
     misc_feature    4651609..4653262
                     /note="Rv3645"
     misc_feature    complement(4653259..4656068)
                     /note="Rv3646c"
     misc_feature    complement(4656421..4657003)
                     /note="Rv3647c"
     misc_feature    complement(4657145..4657348)
                     /note="Rv3648c"
     misc_feature    4657598..4659913
                     /note="Rv3649"
     misc_feature    4660050..4660280
                     /note="Rv3650"
     misc_feature    4663319..4664356
                     /note="Rv3651"
     misc_feature    4665121..4665436
                     /note="Rv3652"
     misc_feature    4665430..4665828
                     /note="Rv3653"
     misc_feature    complement(4667731..4668055)
                     /note="Rv3654c"
     misc_feature    complement(4668077..4668373)
                     /note="Rv3655c"
     misc_feature    complement(4668397..4668603)
                     /note="Rv3656c"
     misc_feature    complement(4668613..4669188)
                     /note="Rv3657c"
     misc_feature    complement(4669212..4670012)
                     /note="Rv3658c"
     misc_feature    complement(4670009..4671174)
                     /note="Rv3659c"
     misc_feature    complement(4671171..4672223)
                     /note="Rv3660c"
     misc_feature    4672723..4673592
                     /note="Rv3661"
     misc_feature    complement(4674408..4675180)
                     /note="Rv3662c"
     misc_feature    complement(4675177..4676824)
                     /note="Rv3663c"
     misc_feature    complement(4676821..4677684)
                     /note="Rv3664c"
     misc_feature    complement(4677677..4678603)
                     /note="Rv3665c"
     misc_feature    complement(4678605..4680232)
                     /note="Rv3666c"
     misc_feature    4680625..4680819
                     /note="Rv3666B"
     misc_feature    4680942..4682899
                     /note="Rv3667"
     misc_feature    complement(4682935..4683634)
                     /note="Rv3668c"
     misc_feature    4683986..4684506
                     /note="Rv3669"
     misc_feature    4684507..4685490
                     /note="Rv3670"
     misc_feature    complement(4685483..4686678)
                     /note="Rv3671c"
     misc_feature    complement(4686684..4687510)
                     /note="Rv3672c"
     misc_feature    complement(4687642..4688328)
                     /note="Rv3673c"
     misc_feature    complement(4688328..4689066)
                     /note="Rv3674c"
     misc_feature    4689174..4689552
                     /note="Rv3675"
     misc_feature    4689651..4690326
                     /note="Rv3676"
     misc_feature    complement(4690432..4691227)
                     /note="Rv3677c"
     misc_feature    complement(4691234..4691690)
                     /note="Rv3678c"
     misc_feature    complement(4691706..4691867)
                     /note="Rv3678A"
     misc_feature    4691952..4692974
                     /note="Rv3679"
     misc_feature    4692971..4694132
                     /note="Rv3680"
     misc_feature    complement(4695032..4695389)
                     /note="Rv3681c"
     misc_feature    4695751..4698184
                     /note="Rv3682"
     misc_feature    4698253..4699213
                     /note="Rv3683"
     misc_feature    4699276..4700316
                     /note="Rv3684"
     misc_feature    complement(4701132..4702564)
                     /note="Rv3685c"
     misc_feature    complement(4702590..4702922)
                     /note="Rv3686c"
     misc_feature    complement(4703162..4703530)
                     /note="Rv3687c"
     misc_feature    complement(4703732..4704198)
                     /note="Rv3688c"
     misc_feature    4704198..4705577
                     /note="Rv3689"
     misc_feature    4705604..4706260
                     /note="Rv3690"
     misc_feature    4706386..4707397
                     /note="Rv3691"
     misc_feature    4707394..4708471
                     /note="Rv3692"
     misc_feature    4708605..4709928
                     /note="Rv3693"
     misc_feature    complement(4710002..4710995)
                     /note="Rv3694c"
     misc_feature    4711087..4712019
                     /note="Rv3695"
     misc_feature    complement(4712084..4713643)
                     /note="Rv3696c"
     misc_feature    complement(4713693..4714130)
                     /note="Rv3697c"
     misc_feature    complement(4714127..4714351)
                     /note="Rv3697A"
     misc_feature    4714381..4715914
                     /note="Rv3698"
     misc_feature    4715936..4716637
                     /note="Rv3699"
     misc_feature    complement(4716640..4717813)
                     /note="Rv3700c"
     misc_feature    complement(4717844..4718810)
                     /note="Rv3701c"
     misc_feature    complement(4718807..4719508)
                     /note="Rv3702c"
     misc_feature    complement(4719508..4720787)
                     /note="Rv3703c"
     misc_feature    complement(4720784..4722082)
                     /note="Rv3704c"
     misc_feature    complement(4722214..4722858)
                     /note="Rv3705c"
     misc_feature    complement(4722987..4723376)
                     /note="Rv3705A"
     misc_feature    complement(4723487..4723807)
                     /note="Rv3706c"
     misc_feature    complement(4723926..4724937)
                     /note="Rv3707c"
     misc_feature    complement(4725077..4726114)
                     /note="Rv3708c"
     misc_feature    complement(4726115..4727380)
                     /note="Rv3709c"
     misc_feature    4727638..4729488
                     /note="Rv3710"
     misc_feature    complement(4730501..4731493)
                     /note="Rv3711c"
     misc_feature    4731863..4733104
                     /note="Rv3712"
     misc_feature    4733109..4733804
                     /note="Rv3713"
     misc_feature    complement(4733813..4734703)
                     /note="Rv3714c"
     misc_feature    complement(4734771..4735382)
                     /note="Rv3715c"
     misc_feature    complement(4735394..4735795)
                     /note="Rv3716c"
     misc_feature    4735930..4736655
                     /note="Rv3717"
     misc_feature    complement(4736698..4737141)
                     /note="Rv3718c"
     misc_feature    4737189..4738610
                     /note="Rv3719"
     misc_feature    4738628..4739893
                     /note="Rv3720"
     misc_feature    complement(4739890..4741633)
                     /note="Rv3721c"
     misc_feature    complement(4741723..4743030)
                     /note="Rv3722c"
     misc_feature    4743438..4744202
                     /note="Rv3723"
     misc_feature    4744369..4744611
                     /note="Rv3724A"
     misc_feature    4744508..4745071
                     /note="Rv3724B"
     misc_feature    4745116..4746047
                     /note="Rv3725"
     misc_feature    4746325..4747518
                     /note="Rv3726"
     misc_feature    4747859..4749673
                     /note="Rv3727"
     misc_feature    4749783..4752991
                     /note="Rv3728"
     misc_feature    4753207..4755544
                     /note="Rv3729"
     misc_feature    complement(4755609..4756655)
                     /note="Rv3730c"
     misc_feature    4756693..4757770
                     /note="Rv3731"
     misc_feature    4757871..4758931
                     /note="Rv3732"
     misc_feature    complement(4758951..4759452)
                     /note="Rv3733c"
     misc_feature    complement(4759466..4760832)
                     /note="Rv3734c"
     misc_feature    4761031..4761520
                     /note="Rv3735"
     misc_feature    4761577..4762640
                     /note="Rv3736"
     misc_feature    4762644..4764233
                     /note="Rv3737"
     misc_feature    complement(4764230..4765177)
                     /note="Rv3738c"
     misc_feature    complement(4765229..4765462)
                     /note="Rv3739c"
     misc_feature    complement(4765780..4767131)
                     /note="Rv3740c"
     misc_feature    complement(4767131..4767805)
                     /note="Rv3741c"
     misc_feature    complement(4767807..4768199)
                     /note="Rv3742c"
     misc_feature    complement(4768347..4770331)
                     /note="Rv3743c"
     misc_feature    4770398..4770760
                     /note="Rv3744"
     misc_feature    complement(4770844..4771057)
                     /note="Rv3745c"
     misc_feature    complement(4771130..4771465)
                     /note="Rv3746c"
     misc_feature    4771683..4772067
                     /note="Rv3747"
     misc_feature    4772197..4772554
                     /note="Rv3748"
     misc_feature    complement(4772591..4772882)
                     /note="Rv3749c"
     misc_feature    complement(4772848..4773156)
                     /note="Rv3749Ac"
     misc_feature    complement(4773169..4773561)
                     /note="Rv3750c"
     misc_feature    4773838..4774053
                     /note="Rv3751"
     misc_feature    complement(4774213..4774672)
                     /note="Rv3752c"
     misc_feature    complement(4774688..4775188)
                     /note="Rv3753c"
     misc_feature    4775388..4776293
                     /note="Rv3754"
     misc_feature    complement(4776256..4776857)
                     /note="Rv3755c"
     misc_feature    complement(4776863..4777584)
                     /note="Rv3756c"
     misc_feature    complement(4777581..4778270)
                     /note="Rv3757c"
     misc_feature    complement(4778258..4779390)
                     /note="Rv3758c"
     misc_feature    complement(4779399..4780346)
                     /note="Rv3759c"
     misc_feature    4780511..4780813
                     /note="Rv3760"
     misc_feature    complement(4780835..4781891)
                     /note="Rv3761c"
     misc_feature    complement(4781970..4783851)
                     /note="Rv3762c"
     misc_feature    4784022..4784501
                     /note="Rv3763"
     misc_feature    complement(4784557..4785987)
                     /note="Rv3764c"
     misc_feature    complement(4786058..4786762)
                     /note="Rv3765c"
     misc_feature    4787305..4787995
                     /note="Rv3766"
     misc_feature    complement(4788009..4788953)
                     /note="Rv3767c"
     misc_feature    4789083..4789442
                     /note="Rv3768"
     misc_feature    4789628..4789900
                     /note="Rv3769"
     misc_feature    complement(4790213..4790789)
                     /note="Rv3770c"
     misc_feature    complement(4790895..4791077)
                     /note="Rv3770A"
     misc_feature    complement(4791092..4791284)
                     /note="Rv3770B"
     misc_feature    complement(4791420..4791745)
                     /note="Rv3771c"
     misc_feature    4792393..4793454
                     /note="Rv3772"
     misc_feature    complement(4793500..4794085)
                     /note="Rv3773c"
     misc_feature    4794109..4794934
                     /note="Rv3774"
     misc_feature    4794946..4796193
                     /note="Rv3775"
     misc_feature    4796430..4797990
                     /note="Rv3776"
     misc_feature    4798036..4799022
                     /note="Rv3777"
     misc_feature    complement(4799041..4800238)
                     /note="Rv3778c"
     misc_feature    4800328..4802328
                     /note="Rv3779"
     misc_feature    4802332..4802870
                     /note="Rv3780"
     misc_feature    4802874..4803696
                     /note="Rv3781"
     misc_feature    4803693..4804607
                     /note="Rv3782"
     misc_feature    4804604..4805446
                     /note="Rv3783"
     misc_feature    4805603..4806584
                     /note="Rv3784"
     misc_feature    4806668..4807742
                     /note="Rv3785"
     misc_feature    complement(4807723..4808946)
                     /note="Rv3786c"
     misc_feature    complement(4808959..4809885)
                     /note="Rv3787c"
     misc_feature    4810129..4810615
                     /note="Rv3788"
     misc_feature    4810724..4811089
                     /note="Rv3789"
     misc_feature    4811129..4812524
                     /note="Rv3790"
     misc_feature    4812525..4813289
                     /note="Rv3791"
     misc_feature    4813292..4815224
                     /note="Rv3792"
     misc_feature    4815224..4818511
                     /note="Rv3793"
     misc_feature    4818597..4821899
                     /note="Rv3794"
     misc_feature    4821896..4825197
                     /note="Rv3795"
     misc_feature    4825265..4826392
                     /note="Rv3796"
     misc_feature    4826472..4828253
                     /note="Rv3797"
     misc_feature    4828390..4829731
                     /note="Rv3798"
     misc_feature    complement(4829784..4831356)
                     /note="Rv3799c"
     misc_feature    complement(4831353..4836561)
                     /note="Rv3800c"
     misc_feature    complement(4836568..4838490)
                     /note="Rv3801c"
     misc_feature    complement(4838779..4839790)
                     /note="Rv3802c"
     misc_feature    complement(4839989..4840889)
                     /note="Rv3803c"
     misc_feature    complement(4841069..4842086)
                     /note="Rv3804c"
     misc_feature    complement(4842381..4844265)
                     /note="Rv3805c"
     misc_feature    complement(4844355..4845269)
                     /note="Rv3806c"
     misc_feature    complement(4845276..4845773)
                     /note="Rv3807c"
     misc_feature    complement(4845802..4847715)
                     /note="Rv3808c"
     misc_feature    complement(4847712..4848912)
                     /note="Rv3809c"
     misc_feature    4849177..4850038
                     /note="Rv3810"
     misc_feature    4850243..4851862
                     /note="Rv3811"
     misc_feature    4852016..4853530
                     /note="Rv3812"
     misc_feature    complement(4853839..4854661)
                     /note="Rv3813c"
     misc_feature    complement(4854676..4855461)
                     /note="Rv3814c"
     misc_feature    complement(4855479..4856234)
                     /note="Rv3815c"
     misc_feature    complement(4856238..4857018)
                     /note="Rv3816c"
     misc_feature    4857094..4857849
                     /note="Rv3817"
     misc_feature    4857896..4859449
                     /note="Rv3818"
     misc_feature    4859446..4859781
                     /note="Rv3819"
     misc_feature    complement(4859869..4861275)
                     /note="Rv3820c"
     misc_feature    4861423..4862136
                     /note="Rv3821"
     misc_feature    4862171..4863389
                     /note="Rv3822"
     misc_feature    complement(4863716..4866986)
                     /note="Rv3823c"
     misc_feature    complement(4867097..4868633)
                     /note="Rv3824c"
     misc_feature    complement(4868684..4875072)
                     /note="Rv3825c"
     misc_feature    4875279..4877034
                     /note="Rv3826"
     misc_feature    complement(4877316..4878421)
                     /note="Rv3827c"
     misc_feature    complement(4878418..4879031)
                     /note="Rv3828c"
     misc_feature    complement(4879032..4880646)
                     /note="Rv3829c"
     misc_feature    complement(4880694..4881324)
                     /note="Rv3830c"
     misc_feature    4881396..4881878
                     /note="Rv3831"
     misc_feature    complement(4881875..4882454)
                     /note="Rv3832c"
     misc_feature    4882510..4883303
                     /note="Rv3833"
     misc_feature    complement(4883300..4884559)
                     /note="Rv3834c"
     misc_feature    4884692..4886054
                     /note="Rv3835"
     misc_feature    4886059..4886473
                     /note="Rv3836"
     misc_feature    complement(4886668..4887367)
                     /note="Rv3837c"
     misc_feature    complement(4887364..4888329)
                     /note="Rv3838c"
     misc_feature    4888425..4889202
                     /note="Rv3839"
     misc_feature    4889228..4889678
                     /note="Rv3840"
     misc_feature    4889876..4890421
                     /note="Rv3841"
     misc_feature    complement(4890436..4891260)
                     /note="Rv3842c"
     misc_feature    complement(4891266..4892295)
                     /note="Rv3843c"
     misc_feature    4896012..4896503
                     /note="Rv3844"
     misc_feature    4896518..4896878
                     /note="Rv3845"
     misc_feature    4897944..4898567
                     /note="Rv3846"
     misc_feature    4898752..4900086
                     /note="Rv3798"
     misc_feature    4900236..4900769
                     /note="Rv3847"
     misc_feature    4901024..4901934
                     /note="Rv3848"
     misc_feature    4902199..4902598
                     /note="Rv3849"
     misc_feature    4902716..4903374
                     /note="Rv3850"
     misc_feature    4903386..4903671
                     /note="Rv3851"
     misc_feature    4903778..4904196
                     /note="Rv3852"
     misc_feature    4904213..4904686
                     /note="Rv3853"
     misc_feature    complement(4904722..4906196)
                     /note="Rv3854c"
     misc_feature    4906273..4906923
                     /note="Rv3855"
     misc_feature    complement(4907125..4908132)
                     /note="Rv3856c"
     misc_feature    complement(4908141..4908338)
                     /note="Rv3857c"
     misc_feature    complement(4908469..4908609)
                     /note="Rv3857Ac"
     misc_feature    complement(4908763..4910230)
                     /note="Rv3858c"
     misc_feature    complement(4910223..4914809)
                     /note="Rv3859c"
     misc_feature    4915507..4916679
                     /note="Rv3860"
     misc_feature    4916676..4917002
                     /note="Rv3861"
     misc_feature    complement(4916901..4917251)
                     /note="Rv3862c"
     misc_feature    4917579..4918763
                     /note="Rv3863"
     misc_feature    4919006..4920268
                     /note="Rv3864"
     misc_feature    4920356..4920668
                     /note="Rv3865"
     misc_feature    4920671..4921522
                     /note="Rv3866"
     misc_feature    4921561..4922112
                     /note="Rv3867"
     misc_feature    4922105..4923827
                     /note="Rv3868"
     misc_feature    4923831..4925277
                     /note="Rv3869"
     misc_feature    4925277..4927521
                     /note="Rv3870"
     misc_feature    4927730..4929508
                     /note="Rv3871"
     misc_feature    4929651..4929950
                     /note="Rv3872"
     misc_feature    4929982..4931088
                     /note="Rv3873"
     misc_feature    4931181..4931483
                     /note="Rv3874"
     misc_feature    4931516..4931805
                     /note="Rv3875"
     misc_feature    4931919..4933920
                     /note="Rv3876"
     misc_feature    4933917..4935459
                     /note="Rv3877"
     misc_feature    4935611..4936453
                     /note="Rv3878"
     misc_feature    complement(4936520..4938136)
                     /note="Rv3879c"
     misc_feature    complement(4939261..4939608)
                     /note="Rv3880c"
     misc_feature    complement(4939605..4940989)
                     /note="Rv3881c"
     misc_feature    complement(4941096..4942488)
                     /note="Rv3882c"
     misc_feature    complement(4942485..4943825)
                     /note="Rv3883c"
     misc_feature    complement(4944048..4945908)
                     /note="Rv3884c"
     misc_feature    complement(4945978..4947593)
                     /note="Rv3885c"
     misc_feature    complement(4947590..4949247)
                     /note="Rv3886c"
     misc_feature    complement(4949232..4950761)
                     /note="Rv3887c"
     misc_feature    complement(4950758..4951783)
                     /note="Rv3888c"
     misc_feature    complement(4951877..4952709)
                     /note="Rv3889c"
     misc_feature    complement(4952805..4953097)
                     /note="Rv3890c"
     misc_feature    complement(4953133..4953456)
                     /note="Rv3891c"
     misc_feature    complement(4953568..4954775)
                     /note="Rv3892c"
     misc_feature    complement(4954857..4955087)
                     /note="Rv3893c"
     misc_feature    complement(4955354..4959549)
                     /note="Rv3894c"
     misc_feature    complement(4959550..4961037)
                     /note="Rv3895c"
     misc_feature    complement(4961040..4961950)
                     /note="Rv3896c"
     misc_feature    complement(4962108..4962747)
                     /note="Rv3897c"
     misc_feature    complement(4962760..4963093)
                     /note="Rv3898c"
     misc_feature    complement(4963255..4964488)
                     /note="Rv3899c"
     misc_feature    complement(4966001..4966218)
                     /note="Rv3900c"
     misc_feature    complement(4966302..4966752)
                     /note="Rv3901c"
     misc_feature    complement(4970434..4970706)
                     /note="Rv3904c"
     misc_feature    complement(4970717..4971031)
                     /note="Rv3905c"
     misc_feature    complement(4971097..4971606)
                     /note="Rv3906c"
     misc_feature    complement(4971631..4973075)
                     /note="Rv3907c"
     misc_feature    4973451..4974197
                     /note="Rv3908"
     misc_feature    4974194..4976605
                     /note="Rv3909"
     misc_feature    4976602..4980161
                     /note="Rv3910"
     misc_feature    4980196..4980787
                     /note="Rv3911"
     misc_feature    4980880..4981652
                     /note="Rv3912"
     misc_feature    4981746..4982755
                     /note="Rv3913"
     misc_feature    4982752..4983102
                     /note="Rv3914"
     misc_feature    4983212..4984432
                     /note="Rv3915"
     misc_feature    complement(4984453..4985188)
                     /note="Rv3916c"
     misc_feature    complement(4985478..4986512)
                     /note="Rv3917c"
     misc_feature    complement(4986509..4987552)
                     /note="Rv3918c"
     misc_feature    complement(4987549..4988225)
                     /note="Rv3919c"
     misc_feature    complement(4988357..4988920)
                     /note="Rv3920c"
     misc_feature    complement(4988992..4990094)
                     /note="Rv3921c"
     misc_feature    complement(4990078..4990440)
                     /note="Rv3922c"
     misc_feature    complement(4990437..4990814)
                     /note="Rv3923c"
     misc_feature    complement(4990811..4990954)
                     /note="Rv3924c"
BASE COUNT  845661 a 1622843 c 1613176 g 841855 t
ORIGIN
        1 ttgaccgatg accccggttc aggcttcacc acagtgtgga acgcggtcgt ctccgaactt
       61 aacggcgacc ctaaggttga cgacggaccc agcagtgatg ctaatctcag cgctccgctg
      121 acccctcagc aaagggcttg gctcaatctc gtccagccat tgaccatcgt cgaggggttt
      181 gctctgttat ccgtgccgag cagctttgtc caaaacgaaa tcgagcgcca tctgcgggcc
      241 ccgattaccg acgctctcag ccgccgactc ggacatcaga tccaactcgg ggtccgcatc
      301 gctccgccgg cgaccgacga agccgacgac actaccgtgc cgccttccga aaatcctgct
      361 accacatcgc cagacaccac aaccgacaac gacgagattg atgacagcgc tgcggcacgg
      421 ggcgataacc agcacagttg gccaagttac ttcaccgagc gcccgcgcaa taccgattcc
      481 gctaccgctg gcgtaaccag ccttaaccgt cgctacacct ttgatacgtt cgttatcggc
      541 gcctccaacc ggttcgcgca cgccgccgcc ttggcgatcg cagaagcacc cgcccgcgct
      601 tacaaccccc tgttcatctg gggcgagtcc ggtctcggca agacacacct gctacacgcg
      661 gcaggcaact atgcccaacg gttgttcccg ggaatgcggg tcaaatatgt ctccaccgag
      721 gaattcacca acgacttcat taactcgctc cgcgatgacc gcaaggtcgc attcaaacgc
      781 agctaccgcg acgtagacgt gctgttggtc gacgacatcc aattcattga aggcaaagag
      841 ggtattcaag aggagttctt ccacaccttc aacaccttgc acaatgccaa caagcaaatc
      901 gtcatctcat ctgaccgccc acccaagcag ctcgccaccc tcgaggaccg gctgagaacc
      961 cgctttgagt gggggctgat cactgacgta caaccacccg agctggagac ccgcatcgcc
     1021 atcttgcgca agaaagcaca gatggaacgg ctcgcggtcc ccgacgatgt cctcgaactc
     1081 atcgccagca gtatcgaacg caatatccgt gaactcgagg gcgcgctgat ccgggtcacc
     1141 gcgttcgcct cattgaacaa aacaccaatc gacaaagcgc tggccgagat tgtgcttcgc
     1201 gatctgatcg ccgacgccaa caccatgcaa atcagcgcgg cgacgatcat ggctgccacc
     1261 gccgaatact tcgacactac cgtcgaagag cttcgcgggc ccggcaagac ccgagcactg
     1321 gcccagtcac gacagattgc gatgtacctg tgtcgtgagc tcaccgatct ttcgttgccc
     1381 aaaatcggcc aagcgttcgg ccgtgatcac acaaccgtca tgtacgccca acgcaagatc
     1441 ctgtccgaga tggccgagcg ccgtgaggtc tttgatcacg tcaaagaact caccactcgc
     1501 atccgtcagc gctccaagcg ctagcacggc gtgttcttcc gacaacgttc ttaaaaaaac
     1561 ttctctctcc caggtcacac cagtcacaga gattggctgt gagtgtcgct gtgcacaaac
     1621 cgcgcacaga ctcatacagt cccggcggtt ccgttcacaa cccacgcctc atccccaccg
     1681 acccaacaca caccccacag tcatcgccac cgtcatccac aactccgacc gacgtcgacc
     1741 tgcaccaaga ccagactgtc cccaaactgc acaccctcta atactgttac cgagatttct
     1801 tcgtcgtttg ttcttggaaa gacagcgctg gggatcgttc gctggatacc acccgcataa
     1861 ctggctcgtc gcggtgggtc agaggtcaat gatgaacttt caagttgacg tgagaagctc
     1921 tacggttgtt gttcgactgc tgttgcggcc gtcgtggcgg gtcacgcgtc atgggcgttc
     1981 gtcgttggca gtccccacgc tagcggggcg ctagccacgg gatcgaactc atcgtgaggt
     2041 gaaagggcgc aatggacgcg gctacgacaa gagttggcct caccgacttg acgtttcgtt
     2101 tgctacgaga gtctttcgcc gatgcggtgt cgtgggtggc taaaaatctg ccagccaggc
     2161 ccgcggtgcc ggtgctctcc ggcgtgttgt tgaccggctc ggacaacggt ctgacgattt
     2221 ccggattcga ctacgaggtt tccgccgagg cccaggttgg cgctgaaatt gtttctcctg
     2281 gaagcgtttt agtttctggc cgattgttgt ccgatattac ccgggcgttg cctaacaagc
     2341 ccgtaggcgt tcatgtcgaa ggtaaccggg tcgcattgac ctgcggtaac gccaggtttt
     2401 cgctaccgac gatgccagtc gaggattatc cgacgctgcc gacgctgccg gaagagaccg
     2461 gattgttgcc tgcggaatta ttcgccgagg caatcagtca ggtcgctatc gccgccggcc
     2521 gggacgacac gctgcctatg ttgaccggca tccgggtcga aatcctcggt gagacggtgg
     2581 ttttggccgc taccgacagg tttcgcctgg ctgttcgaga actgaagtgg tcggcgtcgt
     2641 cgccagatat cgaagcggct gtgctggtcc cggccaagac gctggccgag gccgccaaag
     2701 cgggcatcgg cggctctgac gttcgtttgt cgttgggtac tgggccgggg gtgggcaagg
     2761 atggcctgct cggtatcagt gggaacggca agcgcagcac cacgcgactt cttgatgccg
     2821 agttcccgaa gtttcggcag ttgctaccaa ccgaacacac cgcggtggcc accatggacg
     2881 tggccgagtt gatcgaagcg atcaagctgg ttgcgttggt agctgatcgg ggcgcgcagg
     2941 tgcgcatgga gttcgctgat ggcagcgtgc ggctttctgc gggtgccgat gatgttggac
     3001 gagccgagga agatcttgtt gttgactatg ccggtgaacc attgacgatt gcgtttaacc
     3061 caacctatct aacggacggt ttgagttcgt tgcgctcgga gcgagtgtct ttcgggttta
     3121 cgactgcggg taagcctgcc ttgctacgtc cggtgtccgg ggacgatcgc cctgtggcgg
     3181 gtctgaatgg caacggtccg ttcccggcgg tgtcgacgga ctatgtctat ctgttgatgc
     3241 cggttcggtt gccgggctga gcacttggcg cccgggtagg tgtacgtccg tcatttgggg
     3301 ctgcgtgact tccggtcctg ggcatgtgta gatctggaat tgcatccagg gcggacggtt
     3361 tttgttgggc ctaacggtta tggtaagacg aatcttattg aggcactgtg gtattcgacg
     3421 acgttaggtt cgcaccgcgt tagcgccgat ttgccgttga tccgggtagg taccgatcgt
     3481 gcggtgatct ccacgatcgt ggtgaacgac ggtagagaat gtgccgtcga cctcgagatc
     3541 gccacggggc gagtcaacaa agcgcgattg aatcgatcat cggtccgaag tacacgtgat
     3601 gtggtcggag tgcttcgagc tgtgttgttt gcccctgagg atctggggtt ggttcgtggg
     3661 gatcccgctg accggcggcg ctatctggat gatctggcga tcgtgcgtag gcctgcgatc
     3721 gctgcggtac gagccgaata tgagagggtg gtgcgccagc ggacggcgtt attgaagtcc
     3781 gtacctggag cacggtatcg gggtgaccgg ggtgtgtttg acactcttga ggtatgggac
     3841 agtcgtttgg cggagcacgg ggctgaactg gtggccgccc gcatcgattt ggtcaaccag
     3901 ttggcaccgg aagtgaagaa ggcataccag ctgttggcgc cggaatcgcg atcggcgtct
     3961 atcggttatc gggccagcat ggatgtaacc ggtcccagcg agcagtcaga taccgatcgg
     4021 caattgttag cagctcggct gttggcggcg ctggcggccc gtcgggatgc cgaactcgag
     4081 cgtggggttt gtctagttgg tccgcaccgt gacgacctaa tactgcgact aggcgatcaa
     4141 cccgcgaaag gatttgctag ccatggggag gcgtggtcgt tggcggtggc actgcggttg
     4201 gcggcctatc aactgttacg cgttgatggt ggtgagccgg tgttgttgct cgacgacgtg
     4261 ttcgccgaac tggatgtcat gcgccgtcga gcgttggcga cggcggccga gtccgccgaa
     4321 caggtgttgg tgactgccgc ggtgctcgag gatattcccg ccggctggga cgccaggcgg
     4381 gtgcacatcg atgtgcgtgc cgatgacacc ggatcgatgt cggtggttct gccatgacgg
     4441 gttctgttga ccggcccgac cagaatcgcg gtgagcgatc aatgaagtca ccagggttgg
     4501 atttggtcag gcgcaccctg gacgaagctc gtgctgctgc ccgcgcgcgc ggacaagacg
     4561 ccggtcgagg gcgggtcgct tccgttgcgt cgggtcgggt ggccggacgg cgacgaagct
     4621 ggtcgggtcc ggggcccgac attcgtgatc cacaaccgct gggtaaggcc gctcgtgagc
     4681 tggcaaagaa acgcggctgg tcggtgcggg tcgccgaggg tatggtgctc ggccagtggt
     4741 ctgcggtggt cggccaccag atcgccgaac atgcacgccc gactgcgcta aacgacgggg
     4801 tgttgagcgt gattgcggag tcgacggcgt gggcgacgca gttgaggatc atgcaggccc
     4861 agcttctggc caagatcgcc gcagcggttg gcaacgatgt ggtgcgatcg ctaaagatca
     4921 ccgggccggc ggcaccatcg tggcgcaagg ggcctcgcca tattgccggt aggggtccgc
     4981 gcgacaccta cggataacac gtcgatcggc ccagaacaag gcgctccggt cccggcctga
     5041 gagcctcgag gacgaagcgg atccgtatgc cggacgtcgg gacgcaccag gaagaaagat
     5101 gtccgacgca cggcgcggtt agatgggtaa aaacgaggcc agaagatcgg ccctggcgcc
     5161 cgatcacggt acagtggtgt gcgaccccct gcggcgactc aaccgcatgc acgcaacccc
     5221 tgaggagagt attcggatcg tggctgccca gaaaaagaag gcccaagacg aatacggcgc
     5281 tgcgtctatc accattctcg aagggctgga ggccgtccgc aaacgtcccg gcatgtacat
     5341 tggctcgacc ggtgagcgcg gtttacacca tctcatttgg gaggtggtcg acaacgcggt
     5401 cgacgaggcg atggccggtt atgcaaccac agtgaacgta gtgctgcttg aggatggcgg
     5461 tgtcgaggtc gccgacgacg gccgcggcat tccggtcgcc acccacgcct ccggcatacc
     5521 gaccgtcgac gtggtgatga cacaactaca tgccggcggc aagttcgact cggacgcgta
     5581 tgcgatatct ggtggtctgc acggcgtcgg cgtgtcggtg gttaacgcgc tatccacccg
     5641 gctcgaagtc gagatcaagc gcgacgggta cgagtggtct caggtttatg agaagtcgga
     5701 acccctgggc ctcaagcaag gggcgccgac caagaagacg gggtcaacgg tacggttctg
     5761 ggccgacccc gctgttttcg aaaccacgga atacgacttc gaaaccgtcg cccgccggct
     5821 gcaagagatg gcgttcctca acaaggggct gaccatcaac ctgaccgacg agagggtgac
     5881 ccaagacgag gtcgtcgacg aagtggtcag cgacgtcgcc gaggcgccga agtcggcaag
     5941 tgaacgcgca gccgaatcca ctgcaccgca caaagttaag agccgcacct ttcactatcc
     6001 gggtggcctg gtggacttcg tgaaacacat caaccgcacc aagaacgcga ttcatagcag
     6061 catcgtggac ttttccggca agggcaccgg gcacgaggtg gagatcgcga tgcaatggaa
     6121 cgccgggtat tcggagtcgg tgcacacctt cgccaacacc atcaacaccc acgagggcgg
     6181 cacccacgaa gagggcttcc gcagcgcgct gacgtcggtg gtgaacaagt acgccaagga
     6241 ccgcaagcta ctgaaggaca aggaccccaa cctcaccggt gacgatatcc gggaaggcct
     6301 ggccgctgtg atctcggtga aggtcagcga accgcagttc gagggccaga ccaagaccaa
     6361 gttgggcaac accgaggtca aatcgtttgt gcagaaggtc tgtaatgaac agctgaccca
     6421 ctggtttgaa gccaacccca ccgactcgaa agtcgttgtg aacaaggctg tgtcctcggc
     6481 gcaagcccgt atcgcggcac gtaaggcacg agagttggtg cggcgtaaga gcgccaccga
     6541 catcggtgga ttgcccggca agctggccga ttgccgttcc acggatccgc gcaagtccga
     6601 actgtatgtc gtagaaggtg actcggccgg cggttctgca aaaagcggtc gcgattcgat
     6661 gttccaggcg atacttccgc tgcgcggcaa gatcatcaat gtggagaaag cgcgcatcga
     6721 ccgggtgcta aagaacaccg aagttcaggc gatcatcacg gcgctgggca ccgggatcca
     6781 cgacgagttc gatatcggca agctgcgcta ccacaagatc gtgctgatgg ccgacgccga
     6841 tgttgacggc caacatattt ccacgctgtt gttgacgttg ttgttccggt tcatgcggcc
     6901 gctcatcgag aacgggcatg tgtttttggc acaaccgccg ctgtacaaac tcaagtggca
     6961 gcgcagtgac ccggaattcg catactccga ccgcgagcgc gacggtctgc tggaggcggg
     7021 gctgaaggcc gggaagaaga tcaacaagga agacggcatt cagcggtaca agggtctagg
     7081 tgaaatggac gctaaggagt tgtgggagac caccatggat ccctcggttc gtgtgttgcg
     7141 tcaagtgacg ctggacgacg ccgccgccgc cgacgagttg ttctccatcc tgatgggcga
     7201 ggacgtcgac gcgcggcgca gctttatcac ccgcaacgcc aaggatgttc ggttcctgga
     7261 tgtctaacgc aaccctgcgt tcgattgcaa acgaggaata gatgacagac acgacgttgc
     7321 cgcctgacga ctcgctcgac cggatcgaac cggttgacat ccagcaggag atgcagcgca
     7381 gctacatcga ctatgcgatg agcgtgatcg tcggccgcgc gctgccggag gtgcgcgacg
     7441 ggctcaagcc cgtgcatcgc cgggtgctct atgcaatgtt cgattccggc ttccgcccgg
     7501 accgcagcca cgccaagtcg gcccggtcgg ttgccgagac catgggcaac taccacccgc
     7561 acggcgacgc gtcgatctac gacaccctgg tgcgcatggc ccagccctgg tcgctgcgct
     7621 acccgctggt ggacggccag ggcaacttcg gctcgccagg caatgaccca ccggcggcga
     7681 tgaggtacac cgaagcccgg ctgaccccgt tggcgatgga gatgctgagg gaaatcgacg
     7741 aggagacagt cgatttcatc cctaactacg acggccgggt gcaagagccg acggtgctac
     7801 ccagccggtt ccccaacctg ctggccaacg ggtcaggcgg catcgcggtc ggcatggcaa
     7861 ccaatatccc gccgcacaac ctgcgtgagc tggccgacgc ggtgttctgg gcgctggaga
     7921 atcacgacgc cgacgaagag gagaccctgg ccgcggtcat ggggcgggtt aaaggcccgg
     7981 acttcccgac cgccggactg atcgtcggat cccagggcac cgctgatgcc tacaaaactg
     8041 gccgcggctc cattcgaatg cgcggagttg ttgaggtaga agaggattcc cgcggtcgta
     8101 cctcgctggt gatcaccgag ttgccgtatc aggtcaacca cgacaacttc atcacttcga
     8161 tcgccgaaca ggtccgagac ggcaagctgg ccggcatttc caacattgag gaccagtcta
     8221 gcgatcgggt cggtttacgc atcgtcatcg agatcaagcg cgatgcggtg gccaaggtgg
     8281 tgattaataa cctttacaag cacacccagc tgcagaccag ctttggcgcc aacatgctag
     8341 cgatcgtcga cggggtgccg cgcacgctgc ggctggacca gctgatccgc tattacgttg
     8401 accaccaact cgacgtcatt gtgcggcgca ccacctaccg gctgcgcaag gcaaacgagc
     8461 gagcccacat tctgcgcggc ctggttaaag cgctcgacgc gctggacgag gtcattgcac
     8521 tgatccgggc gtcggagacc gtcgatatcg cccgggccgg actgatcgag ctgctcgaca
     8581 tcgacgagat ccaggcccag gcaatcctgg acatgcagtt gcgtcgcctg gccgcactgg
     8641 aacgccagcg catcatcgac gacctggcca aaatcgaggc cgagatcgcc gatctggaag
     8701 acatcctggc aaaacccgag cggcagcgtg ggatcgtgcg tgacgaactc gccgaaatcg
     8761 tggacaggca cggcgacgac cggcgtaccc ggatcatcgc ggccgacgga gacgtcagcg
     8821 acgaggattt gatcgcccgc gaggacgtcg ttgtcactat caccgaaacg ggatacgcca
     8881 agcgcaccaa gaccgatctg tatcgcagcc agaaacgcgg cggcaagggc gtgcagggtg
     8941 cggggttgaa gcaggacgac atcgtcgcgc acttcttcgt gtgctccacc cacgatttga
     9001 tcctgttctt caccacccag ggacgggttt atcgggccaa ggcctacgac ttgcccgagg
     9061 cctcccggac ggcgcgcggg cagcacgtgg ccaacctgtt agccttccag cccgaggaac
     9121 gcatcgccca ggtcatccag atccgcggct acaccgacgc cccgtacctg gtgctggcca
     9181 ctcgcaacgg gctggtgaaa aagtccaagc tgaccgactt cgactccaat cgctcgggcg
     9241 gaatcgtggc ggtcaacctg cgcgacaacg acgagctggt cggtgcggtg ctgtgttcgg
     9301 ccgacgacga cctgctgctg gtctcggcca acgggcagtc catcaggttc tcggcgaccg
     9361 acgaggcgct gcggccaatg ggtcgtgcca cctcgggtgt gcagggcatg cggttcaata
     9421 tcgacgaccg gctgctgtcg ctgaacgtcg tgcgtgaagg cacctatctg ctggtggcga
     9481 cgtcaggggg ctatgcgaaa cgtaccgcga tcgaggaata cccggtacag ggccgcggcg
     9541 gtaaaggtgt gctgacggtc atgtacgacc gccggcgcgg caggttggtt ggggcgttga
     9601 ttgtcgacga cgacagcgag ctgtatgccg tcacttccgg cggtggcgtg atccgcaccg
     9661 cggcacgcca ggttcgcaag gcgggacggc agaccaaggg tgttcggttg atgaatctgg
     9721 gcgagggcga cacactgttg gccatcgcgc gcaacgccga agaaagtggc gacgataatg
     9781 ccgtggacgc caacggcgca gaccagacgg gcaattaatc aggctcgccc gacgacgatg
     9841 cggatcgcgt agcgatctga ggaggaatcg ggcagctagg ctcggcagcc gggtacgagt
     9901 gttaggagtc ggggtgactg caccgaacga gccgggggcg ctcagcaagg gcgacggccc
     9961 gaatgcggat ggcttggtcg accgtggggg cgcacatcgg gcagcgaccg ggccaggccg
    10021 cataccagat gctggagacc cgccgccgtg gcagcgtgct gcgactcggc aatcccaagc
    10081 ggggcatcgt cagccgccgc cggtatcaca ccctgagggg cgcccgacca acccgcccgc
    10141 cgccgccgat gctcggctga atcgcttcat ctccggtgcg tctgccccgg tgaccggccc
    10201 agccgccgcg gtcaggaccc cgcagccgga tcccgacgct tcgctggggt gtggcgacgg
    10261 ttcccccgcc gaggcctatg ccagcgagct gcccgaccta tccggcccga ctccgcgggc
    10321 cccgcaacgc aaccccgcgc cggcgcgtcc cgcggagggt ggcgcgggat cgagagggga
    10381 ttcggccgcc ggttcgagcg gcggtcgttc gattaccgct gagagtagag acgcccgtgt
    10441 ccagctgtcg gcgcggcgaa gccgcgggcc ggttcgagcc agcatgcaga tccgacggat
    10501 tgatccatgg agcacgttga aggtgtcgct gttgttgtcg gtggcgctgt tcttcgtctg
    10561 gatgatcacg gtcgcgttcc tctacctggt gctcggcggt atgggcgtat gggccaagct
    10621 caacagcaac gtcggtgacc tgttgaacaa cgcgagcggc agcagcgcgg aacttgtctc
    10681 cagcggcacc atcttcggcg gcgcattcct gatcggcttg gtcaacatcg tcctgatgac
    10741 cgcgcttgcc accatcggtg cgttcgtcta caacctgatc accgatctga tcggcggcat
    10801 cgaagtgacg ctggcagacc gggactaatg ttttgagagt cgggcgccgg ttgcggtaat
    10861 ctcgtcgctc ggccgtacgc gagtacgggc ctatagctca ggcggttaga gcgcttcgct
    10921 gataacgaag aggtcggagg ttcgagtcct cctaggccca cgaccatgtg cccgtcacga
    10981 cgttcggtga ggttcgcatt gccactggcc gcgatcgctg tggcggccat cgtcgtgcgg
    11041 ttccgacgcg gagccgatgt ctggcatgtg gccggcgatc cacctcctga tcacataacc
    11101 ggtgacgaag aggggcctta gctcagttgg tagagcactg cctttgcaag gcaggggtca
    11161 ggggttcgag tcccctaggc tccacaagtg aaaagcgtag ctcggatact tcgaatgacc
    11221 acgtttgatc acaatcgcga gtgaagaggg cgttgatggc cactccgacg gcctcgacac
    11281 ccgacccgta caggtggcgg tagcggtcca aggtcaaccc ggcggagtcg tgttcgagca
    11341 tgttctgaag tgccttgaat tcgccccggc ctggatcgcc aacgacgccg ggtgtgccga
    11401 gctcatgcag ttttgaactc ctacaccacc gccggcttcc cggtagcgtc catcacagtc
    11461 tgagggaaca gctgcgccgc ggtcaccgcc tgcgaccacc accggcgccg cacatggctg
    11521 ccgcgcatgt agccgcccgc cgagtccggg aacgctagaa gctcagcaac ccatcgaacg
    11581 cggtcggccg gttgtcggcg tccacgagca cgcaccctag agcgaaagtc atggatccgc
    11641 cgttggcggg gtctccggta ttgccggact cgtctatgta agcgaccagc acgcgacgat
    11701 gctggcacga ttcttgggcg attgaccaca gttacagata actactgtta accgcagttg
    11761 tgtcctttcg caggtggact gagttgtaac ccattgatct gcatcatgat tcgcctgtgc
    11821 aaggcggggg tcaggggttc gaatccctag gccccaccgt gtgacgaccg gcctcagggg
    11881 cgcggttgca cctcgacgct cggtggtcgg ggcgacggct ccggtcgcga cgagcgccgg
    11941 acgatgctga aggcgacggc accgccggcg aggatggccg ccgcgatccc cgcgaagatc
    12001 cagaggtggt gtttgctgcg acgttgggtc cgggcgtcct gtagggcctg cggtaggttg
    12061 gccaccacgt cctgggcagc ggtcagctct tgagcgagcg tctcttgggc ggcagcgacc
    12121 tcgcgggcca atcggccttc ccggtaacgg cggcgaagcc cggccgcggt cgaccgggcg
    12181 gactgaagcc caagtccgac cccgagttcg aggaggcctc gggtcacgtc caccggaccc
    12241 accgcagagt aggccagacc ccgggtcagc cgctcgcgtg gggtcaaccg ggtttccacc
    12301 tgctcactca ttttgccgcc tttctgtgtc cgggccgagg cttgcgctca ataactcggt
    12361 caagttcctt cacagactgc catcactggc ccgtcggcgg gctcgttgcg ggtgcgccgc
    12421 gtgcgggttt gtgttccggg caccgggtgg gggcccgccc gggcgtaatg gcagactgtg
    12481 attccgtgac taacagcccc cttgcgaccg ctaccgccac gctgcacact aaccgcggcg
    12541 acatcaagat cgccctgttc ggaaaccatg cgcccaagac cgtcgccaat tttgtgggcc
    12601 ttgcgcaggg caccaaggac tattcgaccc aaaacgcatc aggtggcccg tccggcccgt
    12661 tctacgacgg cgcggtcttt caccgggtga tccagggctt catgatccag ggtggcgatc
    12721 caaccgggac gggtcgcggc ggacccggct acaagttcgc cgacgagttc caccccgagc
    12781 tgcaattcga caagccctat ctgctcgcga tggccaacgc cggtccgggc accaacggct
    12841 cacagttttt catcaccgtc ggcaagactc cgcacctgaa ccggcgccac accattttcg
    12901 gtgaagtgat cgacgcggag tcacagcggg ttgtggaggc gatctccaag acggccaccg
    12961 acggcaacga tcggccgacg gacccggtgg tgatcgagtc gatcaccatc tcctgacccg
    13021 aagctacgtc ggctcgtcgc tcgaatacac cttgtggacc cgccagggca cgtggcggta
    13081 caccgacacg ccgttggggc cgttcaaccg gacgccctca cgccaagtcc gctcaccttt
    13141 ggccgcgacc ggcgtaaccg gcagcggtaa gcgcatcgag cacctccact gggtcgctgc
    13201 cgagatccca gcgggacaaa atcagcagcc cccgctgacc gtttcgatct cgagcaggcg
    13261 caccaggcgg ccgtaacggc gaaactcgtc gattcggatg atcttgatat tggaatgtcg
    13321 taatagctgc gtccggaacc aacctcggat cgccaggccg tcgggggtaa ttgccagcct
    13381 tggacgtgcg cgccaagtgg cgctcgcaaa caagatcaga cccagcgcgg caactccggt
    13441 caacacccgc ccgggcgtgt ctgtgactaa ggtcacagac gcaatagcca tcacgactcc
    13501 cccggctccg caaccagcga ttcccgaggt gcgaggcgcc catgctgttt gctgcatgta
    13561 ttccttagac cctctcacca ctgcagacaa agttatccac agacgctatc aacagtgggg
    13621 atgaatcaca tgcgtgtgat tgagtgacca aaaggttgct ggcacagtaa cgacccgacc
    13681 agaatatgaa ttcattctat cggcggcgtg gatcaatgcc agcgcatcgt gagcaacaaa
    13741 ccggtgatca tgaaagcgaa cgcgatcgca tagttccagg gaccgagttg cgccatccaa
    13801 ttgagcgctg tgggggcttg gctgccaatg gctgccaact gaaacaccat taaccagatg
    13861 agtccgatca gcatcagacc gatgaacaac gagacgaacc atacgctcga cggtccgacc
    13921 ttcaccttca tcggcgtgcg gctcaccgcg ctgacggtga agtcgttctt cttgcggacc
    13981 ttggacttgg gcatcacttt cctcgggatc tggcgggact acctcgacaa gacgacgaat
    14041 ggcccggggt gcaacgatag aagttgcagc tgcaggcata ccttgttatg agactaaccc
    14101 acccaacacc ctgcccggaa aacggagaga ccatgattga tcggcgccga tcggcgtggc
    14161 gtttcagtgt ccccttagtg tgcttgctgg cggggctgct gctggccgcc acgcatgggg
    14221 tgtcgggcgg caccgagatc cgccgcagcg atgcgccgcg actggtcgac cttgtccgtc
    14281 gggcgcaggc atcggtgaac cgtctcgcca ccgaacgcga agcgctgacc accagaatcg
    14341 actcggtgca cggccgatct gtcgataccg cgttggcggc catgcagcgg cggtccgccg
    14401 agctggccgg tgtggcggct atgaatccgg tccatgggcc gggcctggtg gttaccctgc
    14461 aagacgcgca acgcgacgcc aacggccggt ttccgcgcga cgcgtccccg gacgatctgg
    14521 ttgtgcatca gcaagacatc gaggctgtcc tcaacgcgtt gtggaatgcc ggtgctgagg
    14581 cgatccagat gcaggaccag cgcatcatcg cgatgtcgat agctcgttgt gtcggaaaca
    14641 cgttgctgct caacgggcgt acctatagcc cgccctacac gatcgccgcg atcggagacg
    14701 ccgccgccat gcaggctgct ctggctgcgg ctcccctggt gacgctctac aagcagtacg
    14761 tggtccggtt cggcctcggg taccgcgaag aagtccatcc tgacttgcag atagtcggct
    14821 atgccgatcc cgtccggatg cacttcgcgc agcctgcagg ccccttggac tactgaacga
    14881 ctgccggcag ggtcaggcgg tagcctgtca cgatgcggat cctggtcgtt gacaactacg
    14941 acagcttcgt gttcaacctg gtgcagtacc tcggccagct cggcatcgag gccgaggtgt
    15001 ggcgcaacga cgaccaccgg ctatccgatg aggccgccgt cgccggccaa ttcgacggtg
    15061 tcctgctcag tcccggtccg ggtaccccgg agcgcgcggg cgcgtcggtg agtatggtgc
    15121 acgcgtgtgc ggcagcacac acccctttgc tgggggtctg ccttgggcac caagccatcg
    15181 gcgttgcgtt cggcgccacc gtggaccgtg cgcccgagct attgcacggc aagaccagca
    15241 gcgtattcca caccaatgtc ggtgtgctac aagggcttcc ggatcccttc acggccactc
    15301 gataccattc gttgacaatt ctgcctaagt cgctgccagc ggtgctgagg gtcacggccc
    15361 gcactagcag cggtgtgatc atggccgtgc agcacaccgg gctgccgatc cacggtgtcc
    15421 agttccatcc ggagtcgatt ctcaccgagg gcgggcaccg catactggcc aactggctca
    15481 cctgctgcgg atggacgcaa gacgacaccc tggtacgtcg gctggaaaac gaagtgctca
    15541 ccgccatctc accgcacttc ccaacttcaa ccgctagcgc gggcgaagct actggccgaa
    15601 cctcagcgtg atgatgccgt cccggttgac gccggtcccc gccggcgggt tttgatagac
    15661 gacccggttg tgttgggagc caccggcgtc gacgtcggcc cctttgtcga gcatcccggt
    15721 ccagcccagc gcgcgcaatc gtggttcggc gtcgacccag aacatgccgg ataggtcggg
    15781 catgacgaat tggttgccct tggacacctg tagttcgatg actgaatcga ccggaactgt
    15841 ggtgcctgcg ggtggattgg tgccggtcac ctcgccggcg ggacgggggc tgtccaccga
    15901 ggcctgactg aatttggtga agccgtagac gttgaggttc ttctgcgcca cgtcgacggt
    15961 ctggcccgcg acatcgggaa tgtctttggt cgccggacca gagccaacga tgatgatgac
    16021 cacattggtg atggccgacg tctggttggc tggcgggttg gtcccgatga ccttgcccac
    16081 cagttccggg gtggacggcg aattcgcttg cttgaagcgg ccgaatccgg cggcagtcag
    16141 tttcttgacc gcttcggcgt atgtcagcgt ggagacgtcg ggtatttcgc gttgctcggg
    16201 tccggtggac acgttgactg tgatctcgtc gcctgcactc accgacgtgt tggcggccgg
    16261 gtcggtgccg ataacgtggt ccggtgggat tgtcgagtcc ggcttctgca aggtgcggat
    16321 tttgaagccc cggttttgca gtgtggcgat ggcgtcggcg gaggattgac cccgaacgtc
    16381 gggaacttga acgtcgcggg tgatgccgcc gaacgtgttg atggcgatgg ttaccacgac
    16441 ggtcagcaca gcgagcacgg cgaccaccgc aacccaacgg cccaccgaac cgatgctgcg
    16501 gtcacggtcg gtgtcgtcta agtcctggcg tggtagcgga tcggtgcgcg gaccgctaag
    16561 gttgccggcc gcagacgaca gcagcgaggt ccgctcggca tcggtgagca ctttgggcgc
    16621 ctcgggcggc tcaccgttgt gcacgcggac caggtcggcg cgcatctccg ccgctgtctg
    16681 atagcggttt tccggatttt tggccagcgc cttgagaacg acggcgtcca ggcgatctgc
    16741 ccgccgatgc ggcccgtggg ccgattgcgt tcgacgcgct ccgcgaaccg gaccgagaat
    16801 cgtcggcccc cccagatgat gtgcagctgg ttcccggcgc ccgcatcgct aacggccgct
    16861 accgcctgct gatcttccac gggggtgtac cacccctgca gttctggcag gcgcttgaca
    16921 cagcgctgga ccgccaggtg gcgctgacct tcgtcgaccc gcagggcgtc ctgcccgacg
    16981 acgtcctcca ggagaccttg tcccgtacgt tgcggctcag ccggatcgac aagcccggtg
    17041 tcgcccgagt gcttgacgtc gtgcacaccc gggccggtgg tctggtagtc gcggagtgga
    17101 tccgcggcgg ttcgttacag gaagtcgccg acacctcacc gtcgccggtt ggcgccatcc
    17161 gggcgatgca gtccctggcc gcggccgcag atgctgccca ccgcgccggt gttgcgctgt
    17221 cgatcgacca tcccagccgg gtgcgcgtga gcatcgacgg cgacgtcgtg ctggcctacc
    17281 cggcgaccat gccggacgcc aacccgcaag acgacatccg cggcatcggc gcctccctgt
    17341 acgccctgct ggtcaaccgg tggccgctgc cggaggccgg cgtgcgcagc gggttggcac
    17401 ccgccgagcg cgacaccgct ggccagccca tcgaacccgc cgacatcgac cgtgacatcc
    17461 ccttccagat ttccgcggtg gcggcccggt cggttcaagg agacggcggg atacgcagcg
    17521 cgtcaacgct gttgaatcta atgcagcagg cgaccgcggt ggccgatcgc accgaggtgc
    17581 tgggaccgat cgacgaagca ccggtctccg cggccccgcg cacatccgcg cccaacagcg
    17641 aaacctacac ccgccgccgt cgcaacctgc tgatcggcat cggcgcgggt gctgccgtcc
    17701 tcatggtggc cctgctggtc ttggcttcgg tgttgagccg gatattcggc gatgtcagcg
    17761 gcggcctcaa caaggacgaa ctgggcctca acgcacccac cgcgtcgacc tcggcggcca
    17821 gttcggcgcc gcccggcagc gtcgtcaaac ccaccaaggt cacggtcttc tcccccgacg
    17881 gcggcgccga caaccccggg gaggctgatt tggccatcga cggcaatccg gccacttcct
    17941 ggaagaccga catctatacc gaccccgtcc cgttccctag cttcaagaac ggagtcggtt
    18001 tgatgttgca gctgccccag gccacggtgg tcggcaccgt cgccatcgac gtggccagca
    18061 ccggcaccaa ggtggagatc cgctcggcat ccacgccgac gccggcaacg ctggaggata
    18121 ccgccgtgtt gacttcggcc accgcgctgc ggcccggcca caacaccatc tcggtcgagg
    18181 cggccgcgcc cacctcgaat ctgctggtgt ggatctctac cttgggaacc accgacggaa
    18241 agagtcaagc cgacatctcg gagatcacga tttacgccgc gtcctgaccg ggccgggcac
    18301 ggccagccag ggtgaagtgc tatgccgcca ccgattggtt actgtccggc cgtgggtttc
    18361 gggggccgtc acgagcgcag cgacgccgag ctgctggccg cccatgtcgc cggcgaccgg
    18421 tacgccttcg atcagttgtt ccgccgtcat caccgccagc tacaccggct cgcgcggctc
    18481 accagccgga cctccgagga cgccgacgat gcgctgcaag acgcgatgct gtcagcgcac
    18541 cgcggcgccg gctcgttccg gtacgatgcc gccgtcagca gttggttgca ccgcatcgtg
    18601 gtcaacgctt gcctggaccg gctgcgtcgg gccaaagccc atccgaccgc ccctctagaa
    18661 gatgtctatc cggtcgcgga ccggaccgcg caggtcgaga ccgcgatcgc ggtgcagcgg
    18721 gcactgatgc ggctgcccgt cgagcagcgg gccgcggtgg tcgccgtgga catgcagggc
    18781 tattcgatcg ccgacaccgc ccggatgctg ggcgtggccg agggcaccgt caagagccgc
    18841 tgcgcccggg cgcgggcccg cctagcgcgg ctgctgggct atctcaacac cggggtgaac
    18901 atccggcgct gaccccgttg ccggtccgtc gtagcatcga tccacgggct cgccgctacc
    18961 ccacatctgg ctattgccac cgggcatgac ggacactggg gccgatgagt gcagccgaca
    19021 aggatccaga caaacatagc gccgatgcgg acccgccgct gaccgttgag ctgctggccg
    19081 acctgcaagc aggtctgctg gacgacgcaa ccgccgcccg catccgcagc cgggtccgct
    19141 cagacccgca ggctcagcaa atcctgcgcg cgttgaaccg ggtacgccgc gatgtcgccg
    19201 cgatgggtgc cgaccccgct tgggggccag ctgctcgccc agcggtcgtc gacagcattt
    19261 cggcggcctt acggtcggcg cgtccgaaca gctcacccgg cgccgctcac gccgcccgtc
    19321 cgcacgtcca ccccgtccga atgatcgccg gcgcggccgg attgtgcgcc gtggccacag
    19381 cgatcggtgt cggcgccgtg gtcgatgcac cgccacccgc accgagtgca ccgacaaccg
    19441 cgcagcacat cacggtgtca aaacctgccc cggtgattcc gctgtctcgg ccgcaggttc
    19501 tcgacctgct tcaccacacc ccggactatg gcccacccgg aggcccgctg ggcgatccgt
    19561 cccggcgtac gtcctgcctg agcggcctcg gctatccggc gtccacgccg gtgctgggcg
    19621 cgcagccgat cgatatcgac gctcggcccg ccgtactgct ggtgataccc gcggacacgc
    19681 ccgacaaact ggccgttttt gcggtcgcgc cgcactgcag cgccgccgat accgggttgt
    19741 tggctagcac cgtggtcccc cgcgcatgat gggtctgggt gctgtcgctc gcctgcggga
    19801 acagcagtgc ctacgctggc gttcgttgtc tcaagatctg ccctcgcact cgaaaggctc
    19861 gcatgaccgc cccgcctgtc catgaccgcg cacaccaccc cgttcgcgac gtgatcgtta
    19921 tcggctccgg tcccgcgggg tacactgcgg cgctctacgc cgcccgtgcc cagctggcgc
    19981 cgctggtctt cgagggcacg tctttcggcg gcgcgctgat gaccaccacc ggcgtggaga
    20041 actacccggg atttcgcaac ggcatcaccg gtccagagtt gatggatgag atgcgggaac
    20101 aggcgctgcg attcggcgcg gacctgcgta tggaagacgt cgagtcggta tcacttcacg
    20161 ggccgctgaa atcggtcgtc accgccgacg gacagaccca ccgggcccga gccgtgatcc
    20221 tggcaatggg cgcagcggca cgctatctgc aggtgcccgg cgaacaggaa ttgctcgggc
    20281 gcggggtgag ctcgtgcgcc acctgcgacg gattcttctt ccgcgatcag gacatcgccg
    20341 tcatcggcgg cggtgactcg gcaatggagg aagctacctt cctgacccga ttcgctcgca
    20401 gtgtgacgct ggtgcatcgc cgcgacgagt tccgggcttc caaaatcatg ctcgatcgcg
    20461 cccgcaacaa cgacaagata cggttcctca ccaaccacac cgtggtcgcg gtggacgggg
    20521 acaccacagt gaccggcttg cgggtacgcg acaccaacac cggtgccgaa accaccctgc
    20581 cggtaaccgg tgttttcgtc gcgatcggcc acgagccgcg gtcgggcttg gtgcgcgagg
    20641 ccatcgacgt cgacccggac ggctacgtgt tggtgcaggg gcgtaccacc agcacctcac
    20701 tgccgggcgt gttcgctgcc ggcgacctgg tggatcgcac ctatcgccag gcggttaccg
    20761 cagcgggcag tggctgcgcc gcggctatcg acgccgagcg ctggctcgcc gagcacgcag
    20821 caaccggaga agctgacagt accgacgcat tgataggagc acaacgatga ccgattccga
    20881 gaagtccgcc accatcaaag ttaccgacgc atcctttgcc accgacgtgc tatccagcaa
    20941 caagcctgtg ctggttgact tttgggcgac atggtgtgga ccttgcaaga tggtagcgcc
    21001 cgttctcgag gaaatcgcca ccgagcgcgc aacagacctc accgtcgcca agctcgacgt
    21061 ggacaccaac ccggagaccg cccgcaactt ccaggtcgtc tcgatcccta ccctgatctt
    21121 gttcaaggac ggccagccgg tgaaacgaat cgttggcgcc aagggtaagg ctgcgttgct
    21181 gcgcgagctc tcagacgtgg ttcccaacct caactagccc ccgcggttag cctggggttt
    21241 tcccgaaatc ggcaaggatc tgcgacaata ccggttggct ggtccgcatt gtcaacgatg
    21301 tgagctaatc ccggagggcc cttggtatgc cgagcccgcg ccgcgaagac ggcgatgcgc
    21361 tgcgctgtgg cgaccgcagt gcggccgtca ccgagatccg ggctgcgctg accgcgttag
    21421 ggatgctgga tcatcaggaa gaagacctga cgacgggccg taacgtcgcc cttgagttgt
    21481 tcgacgcgca gctcgaccag gcggtccgtg ccttccaaca gcatcgcggc ctgctggtgg
    21541 acggcatcgt cggtgaggcc acctaccgcg cgttgaaaga agcctcctac cggctcgggg
    21601 cccgcacgct gtaccaccaa ttcggcgccc cgctctacgg ggacgacgtc gctacactgc
    21661 aggcccggct gcaggatctt ggtttctaca ccgggctggt cgacggtcat ttcgggttgc
    21721 agacccacaa tgcgttgatg tcctatcagc gtgagtacgg acttgccgca gacggtatct
    21781 gcggcccaga aacgttgcgc tccttgtact ttctaagttc gcgagtcagc ggtggctcgc
    21841 cacatgcgat tcgcgaagaa gagctggtcc gcagctcggg gccgaagctg tctggcaaac
    21901 ggatcatcat tgatcccggt cgcggcggcg tggaccacgg acttatcgcg caaggtccgg
    21961 ctgggcccat cagcgaagca gacttgttgt gggacttggc aagtcggctc gaaggacgga
    22021 tggcagctat cggtatggag acccacctgt cccgtccgac caaccgtagt ccgtccgacg
    22081 cagagcgtgc cgccaccgcc aacgccgttg gcgcagacct gatgatcagc ctgcgctgcg
    22141 agacccagac cagtctcgcg gccaacggcg tggcttcctt tcacttcggc aactcgcacg
    22201 gctcggtgtc taccatcggc cgcaatcttg ccgatttcat tcaacgagaa gtggtggcgc
    22261 gcaccggttt acgggattgc cgtgtgcatg gtcgaacgtg ggatctgttg cggctgacca
    22321 ggatgccgac cgttcaggtc gatatcggct acatcaccaa cccccacgat cgtgggatgc
    22381 tggtctcaac gcagacgcgc gatgccatcg ccgaaggcat tctcgccgcg gtcaaacggc
    22441 tgtatctgtt aggcaagaac gatcggccca ccggcacatt cactttcgcc gagttgctgg
    22501 cccacgaact gtctgtcgag cgagcgggta gactcggcgg ttcttaagcc cagtggccgc
    22561 gtggggttta cgacgtgttg ccggccgtcg accccgctgc tatcggctct tgcagtcgag
    22621 cattctccag caagcgttca agagcggcct cgacttcggc tttccacccc agccctttgt
    22681 ccagttcgag gcgtagcctc ggaaagtacg ggtgcggtgc caccacgacg aaacccacgt
    22741 ccatcaagaa gttcgcgtcg atgatgcagt gttcgacaca gcagtcgccg agggcctcca
    22801 acaccggccg cacatcaggt gttaccgcgc ccgggttttg caaatcggtg gccgctggtg
    22861 tccggccgaa agcttccagc gcccggacgc cgcgccgaac caactcttca atcacccggg
    22921 caatcagact gtgcggtaag tcgtcatctg cttgcccgcg ctcgatgccc atcgacgtaa
    22981 gcagcaccgc gtccgccgac accggcgcgg taggaaaccg ctgggctcgc ggcaccgcac
    23041 tgggcggagc gtagagcaca tacccgaggc agggtggttc ggcgtggctg cgctcatccg
    23101 ggactgccgt tgcgacctga ccgcacgaac cccactccag catcaccatc gacaaccagg
    23161 cttccttttc gaattcgggg tcggcgaggt ggtcgtcttt gccgagaatc gcggggtcga
    23221 cctcccagaa aacgcagcgc cgcgcatgct tggggagctg ctcgaaggct tcgagtcgta
    23281 acgctgtgat acgagcggac actagtctcc tggcctccgt gcggcattgc aaccgatggc
    23341 cctacacctc cgcgggccaa tgtgcaccag caacccttct agaataagag agtcgatcgc
    23401 tatcgggcca gtattcgcga tgccactcca gccgacttgc accgcatcgt gtccggccgg
    23461 tgacaattgt ccggtccatt gccccgtcca atctcgaatc cgcttgccgc acaccgcgtc
    23521 tccgttgatt cccgctcccc gcagcgggtt ggcttaggcg ccggaaccgg cgcgttgtca
    23581 cagtgacgta attacagagc gtccctgtgc aggcctttat ctcggccatc agtggtcatc
    23641 aaaccgacta tgcgcgctaa atcatcgacc gagccgaact ccaccacaat cttacccttg
    23701 cgtttgccca gactgacggt cacccgcgtg tcaaaggtgg tcgatagacg ctcagcaaca
    23761 tcttggaggc caggcatctg aatcggctta cgccgcggcg gcgcgggtgt agtcgcgtcg
    23821 ctgtgatggg cttggcgatt ggcctcgtga ttggccagcg tgaccgtctc ctcggtggct
    23881 cgcaccgaca ggccctccgc gacgatccgg ctcgccagct cctcttgcgc ctccggtccg
    23941 gcctcgagcg acagcagggc gcgagcatgc ccggccgaca gcacgccggc ggccactcgc
    24001 cgctgtaccg ggatggggag tttgagcaat cggatcatgt tggtgatcaa gggccgcgag
    24061 cggccgatgc gcgccgccag ttcatcgtgg gtgaccccga attcgtcgag caattgctgg
    24121 tatgccgccg cttcttctaa cggattcagc tgtactcgat gaatattttc caggagggcg
    24181 tcgcgcagca gattatcgtc gccggtctca cgcacgatgg ccgggatggt ggccaagccc
    24241 gcctcttggg cagcccgcca gcgccgctcc cccatcacta tctggtagcg cacgccggtt
    24301 tgggatccag ccaatgaccg caccacgatc ggctgcagga gaccgaattc gcggatggag
    24361 tgcaccaact cggccagtgc ctcttcgtcg aacacctgac gcggctgacg gggattagcc
    24421 tcgatggcgc tcggtgggat ttcccgatag atggcgccca tcacggaagt gtccgggacc
    24481 ggtccgccga ttacgacatc tgccgtggca gatcccatcc ggggacccaa ggtcggtggc
    24541 cccgattctc cgtctgccgg gccagtcggg atcagcgcag ccaggccacg gccgaggcca
    24601 ccctttctgc gtgacggctg ggtcatggtc gtcccttcgc ggatggtggt cggtcacgct
    24661 cggcaagttc gcggctcgcg tcgaggtaac tcatcgcgcc gcgcgaaccg ggatcgtaat
    24721 cgatgatggt catgctgtag cccggcgctt cggaaacctt gacgctgcgt ggaatcaccg
    24781 tccgcaacac tttgcttccg aaatactgac ggacctcgtc ggctacttga tcggcgagct
    24841 ttgtccggcc gtcatacatg gtaaggatca cggtggtgac ctcgagttgg gggttgaggt
    24901 gggccttcac catctcgatg ttgcgcataa gctgcgacac accctccaac gcgtagtact
    24961 cgcattggat cgggatcatc acctccggtg ccgcgacgag tgcgttgatg gtcagcagcc
    25021 ccagcgaggg cgggcaatcg acgaaaacgt agtcgaagtc gaagttgtcg agtgcggcca
    25081 gggcggtgcg caaccggttc tcgcgcgcca ccatgctcac caattcgatt tcggcgccgg
    25141 ccagatcgat cgtcgccggg atgcagaaca gccgctcgct gtgcgggctg cgccgtagcg
    25201 ccgtgtgcaa cgaaacctcg ccgataagca tctcgtagga cgagggtgtg ccggattgcc
    25261 ggtcggtgat acccaatgcg gtgctcgcgt tgccctgggg atcgagatcg atcacgagtg
    25321 tcttgaggcc ctgcacagca agcgcggcag cgatattgac ggcggtggtc gtcttaccga
    25381 ccccgccctt ctgattcgcg atggtgagca cccggcgtcg acccggccgc tgcagcggct
    25441 cgtgggtggt gtgcaggacc cgcatcgcac gttctgctgc agcgccgatg ggggtgtcga
    25501 attctgtcga tgtttcacgt gaaacattca tcgtcggatt gtgcgcggcc tcaggcgtcg
    25561 gtgtcggtgg tgtcatttcc cgctggaatg gttcgatagt tgaagcctgg cccgacctta
    25621 cgagcgcgga cggtccagcg gccaccgggc cccacggagc actcacgccg tccctccact
    25681 cgccatccgt gccgaccctc gggcgatctg ctttccacgt cgcgcgaaca ccacggtcgc
    25741 gggcggacgc aaatagttcg cgccacatgt caccaccctg acatcaaccg cgcccgatgc
    25801 gatcatcaca cgccggtgct cccgtacttc gtcgtgagcc cgctcgcctt tgatggcgag
    25861 cattcgcccg ttcggccgta tcaacggcat gctccatttc gtcaacttgt ccaacgcggc
    25921 caccgcccgt gacaccgcag cgtcgctgcc gcccaattgg tcctgcaccc aggactcctc
    25981 ggcgcgcccc cgcacgatct caacggccac gcccagatct gtcaccatct ctcgaagaaa
    26041 ctcggtgcgg cgcagtagcg gttctaggag aactacctgg aggtccggcc gcgctatcgc
    26101 caatggcacg cccggcaacc cggctccgct accgatatcc acgacccggt caccgcgttc
    26161 gaggagctca ccgatcacgg cgcagttcag tagatgccgg tcccatagcc taccgacttc
    26221 gcggggtccc accagccccc gctccacacc gggtcccgcc aacgcttcgg cgtaccgccg
    26281 agcaaggcca agccgcggtc cgaagatcgc agacgccgcg ggctcgatcg gagacattac
    26341 gcactccgcc ggctcgtgag gtctgtgtca tgtttcacgt gaaacattct ccgctctcga
    26401 gacgctggcc cagccgctcg gccacgcatc gcttactgcg gcgtcggtcg gagccgctgg
    26461 ctcgcgagct agtcgcggag cacaacgact cggcgttctg gctccacgcc ttcgctttcg
    26521 ctgtgcacac ctggcaccgc tgcaaccgca tcgtggacga tcttccgttc gaacggcgtc
    26581 attggaacga gttcctcgcg gtcaccggtt tcggccactc gccgcgccac ctcgtcggcc
    26641 agcgccgcca attcctcccg gcgccgccgt cgccacctcg cgatgtctag catcaaccgg
    26701 ctccacacac cggtcttctg atgcaccgcc aaccgggtga gttcctgcag agcgtcgagc
    26761 acctcgcccc cgcgcccgac caacttgttc aggtcgtcac tgccgtcgat gctcaccacc
    26821 gcacgattgc cttcgacatc gaggtcgatg tcgccatcga agtccaacac gtccaataac
    26881 tcttccaggt agtcgcctgc aatctcgccc tcggcgacca atctctcttc ttgatcgtcg
    26941 gcctcgtcag catccgtcgc cgtgtcctcc cggacgcctc cacccggtgc ttctgcgtcg
    27001 acgtcgaagt cggtggtgtc agcgtcggcc atggcttgct ctcccctcgt ctgcgggtgg
    27061 gttgtgtttg tgggaccgcc tgcccggctg cccggaagga ttgtcaacgt ttgcgttttt
    27121 tcggtcgcac cccgggccgc ggcgtacggg cgctcgggcc gctgttgcgt ctggccggat
    27181 tggacgtgtc ggctggtcgc tcagtgctgg cgtccgactc tgccccgtca tcggtgtccc
    27241 cggcttctgt tggggctgcc gcattggtcg ctggagcggt cttcgggctc cgcttgggct
    27301 tagctcccgg ggccggcgcg ttggccgccc ggcgccggac cgcctcctgc tttttggcct
    27361 cctcctcctt ttcgatcatg ccgaagacgt aatgctgctg cccgaacgtc cagatattgt
    27421 tcgagaacca atacaagatg atcgccagtg gcaggaacgg tccgccgacg actacgccga
    27481 gcggaaatac gtacagcgcc agcttgttca tcatcgcggt ctgtggattc gcagccgcct
    27541 cggcgctctg ccgcgcgata gacgcgcgac tgttgaagta cgtcgcgatg ccggccaaga
    27601 tcatcaccgg cacacccacc gcgatcaacg cagggcgact gaaatcgacg aacacatcca
    27661 acccggaccg ttgcgtcatg tacgccccga tcggagcgcc gaacaagttg gcatctagga
    27721 agtggccgac gtcgaccggg ctaaagacgt agttcccagt cagtcggttc tcgatcaccg
    27781 acaagtgtgg ttgaccaaag cccccggtcg tacggttaaa cgagcgcaac acatgataga
    27841 gcccaagaaa caccggaatc tgcgccagca tcggcaaaca tccgagaatg gggttgaagc
    27901 cgtgctcgcg ttgcagcttt tgcatttcga gcgccatccg ctgacgatcc ttgccgtatt
    27961 tcttttgcaa ggccttgatc tgtggttgca gttcctgcat ctgcctggtg gtgcgaatct
    28021 ggcgcacgaa cggcttgtac agcagcgcac gcagcgtgaa gaccaggaac atcaccgaca
    28081 acgcccaggc gaagaagttg gatggtccta gcacaaacgc gaacagccgg taccaaaccc
    28141 acatgatcca cgacaccggg tagtagatga agtcgagact gaagaaatca aacaaaagac
    28201 tcacgctccc ctcgctttga cgcagggttc cagtcgtcgt tcgcgccgtc gacgtctgtc
    28261 tggcagctcc ggcctgtcgt taagccttcc ggtatcggat cccatcctcc ccgatgccat
    28321 ggtccgcact ttgcgagcct gatcatggtc aaccagcttc cccgcaacag gccatactcg
    28381 gtgagcgcat cgacggcgta ctgactacag gtagggacaa agcggcacga cgccggtcgt
    28441 agcggcgaaa gcatgtgccg atagacctgg ataacgaaaa tcaacccccg cgctgatgct
    28501 ctaccggtaa cccggaccac gcgcccacag ctttgcctag acagactcac cgatcactac
    28561 ctgccagttc gacagccctc cgcaagccgc atcgcagttg ctgctccaac cgagccgagg
    28621 agacatgccg gctgctcggc agcgcgcgga tcaccacatg atcggacggg tggagttctt
    28681 tgacgatcga cccagccacg tgccgcagcc gacgtgccac gcggtggcgt tccacggccg
    28741 accccaccga cttggcgata atcagtccga cgcgcggccc accgccactc ccacgccacc
    28801 aataaacgac catgtcagac cgcacggtac gcatcccgtg cttcaccgtt gtttcaaaat
    28861 ccgctgaccg cctcatgcgg ttgcgtgcac gaagcaccgc aaataagccc ggtgttgcaa
    28921 tcaagcactg agcgtgcgcc gacccttgcg tcgccggctg gacacaattg acctcccggc
    28981 gcgggtacgc atccgtaagc ggaaaccgtg aacacgagct cgccgccggt tgttcggctg
    29041 gaaggtcctt ttgcccttgg tcacgggcgt ctcctcgcta tgtctggcaa catcaccatc
    29101 cggccactca ctgccttcca actcgattgg cccgcgggac agtcggaggt ggttttcgct
    29161 gctggccggc gcggtccctg gactaatcca ggtcgcagcc gcatcgccga ctttcgggcg
    29221 actgttcgag ggtacttacg cgccttcgcc tggtcaaacc tcgcccaccc ggcaaccgct
    29281 tcagggcatc ctgcccgcta agctgctcac catccgtaca cccgagaccg ccacactcac
    29341 aaagaaccca ccacaacgca aaacaacggt tggcagccgt acggaaaact gttagcttcg
    29401 ggcggtgtag ttatcacgcc gtttcagcgt ggaaacggca ctcgacaatc aagcgaggat
    29461 ggcggatcga ctagcggccc ggacaacttg aaccgggtgt tttcaacacg aggatcgcga
    29521 gccgttgccg gtaggttgcg gctggttatc gacggtactg tccacatttg tggatagcca
    29581 tgtggacagt tcacctgccc acaacaacgg ttgtagctcg acccggaacc aagacccgga
    29641 actaacgaga accagggaga tacgtcgttg accgatgacc ccggttcagg cttcaccaca
    29701 gtgtggaacg cggtcgtctc cgaacttaac ggcgacccta aggttgacga cggacccagc
    29761 agtgatgcta atctcagcgc tccgctgacc cctcagcaaa gggcttggct caatctcgtc
    29821 cagccattga ccatcgtcga ggggtttgct ctgttatccg tgccgagcag cttttgtcca
    29881 aaacgaaatc gagcgccatc tgcgggcccc gattaccgac gctctcagcc gccgactcgg
    29941 acatcagatc caactcgggg tccgcatcgc tccgccggcg accgacgaag ccgacgacac
    30001 taccgtgccg ccttccgaaa atcctgctac cacatcgcca gacaccacaa ccgacaacga
    30061 cgagattgat gacagcgctg cggcacgggg cgataaccag cacagttggc caagttactt
    30121 caccgagcgc ccgcrcaata ccgattccgc taccgctggc gtaaccagcc ttaaccgtcg
    30181 ctacaccttt gatacgttcg ttatcggcgc ctccaaccgg ttcgcgcacg ccgccgcctt
    30241 ggcgatcgca gaagcacccg cccgcgctta caaccccctg ttcatctggg gcgagtccgg
    30301 tctcggcaag acacacctgc tacacgcggc aggcaactat gcccaacggt tgttcccggg
    30361 aatgcgggtc aaatatgtct ccaccgagga attcaccaac gacttcatta actcgctccg
    30421 cgatgaccgc aaggtcgcat tcaaacgcag ctaccgcgac gtagacgtgc tgttggtcga
    30481 cgacatccaa ttcattgaag gcaaagaggg tattcaagag gagttcttcc acaccttcaa
    30541 caccttgcac aatgccaaca agcaaatcgt catctcatct gaccgcccac ccaagcagct
    30601 cgccaccctc gaggaccggc tgagaacccg ctttgagtgg gggctgatca ctgacgtaca
    30661 accacccgag ctggagaccc gcatcgccat cttgcgcaag aaagcacaga tggaacggct
    30721 cgcggtcccc gacgatgtcc tcgaactcat cgccagcagt atcgaacgca atatccgtga
    30781 actcgagggc gcgctgatcc gggtcaccgc gttcgcctca ttgaacaaaa caccaatcga
    30841 caaagcgctg gccgagattg tgcttcgcga tctgatcgcc gacgccaaca ccatgcaaat
    30901 cagcgcggcg acgatcatgg ctgccaccgc cgaatacttc gacactaccg tcgaagagct
    30961 tcgcgggccc ggcaagaccc gagcactggc ccagtcacga cagattgcga tgtacctgtg
    31021 tcgtgagctc accgatcttt cgttgcccaa aatcggccaa gygttcggcc gtgatcacac
    31081 aaccgtcatg tacgcccaac gcaagatcct gtccgagatg gccgagcgcc gtgaggtctt
    31141 tgatcacgtc aaagaactca ccactcgcat ccgtcagcgc tccaagcgct agcacggcgt
    31201 gttcttccga caacgttctt aaaaaaaact tctctctccc aggtcacacc agtcacagag
    31261 atttgaaccg ccccggcatg tccggagact ccagttcttg gaaaggatgg ggtcatgtca
    31321 ggtggttcat cgaggaggta cccgccggag ctgcgtgagc gggcggtgcg gatggtcgca
    31381 gagatccgcg gtcagcacga ttcggagtgg gcagcgatca gtgaggtcgc ccgtctactt
    31441 ggtgttggct gcgcggagac ggtgcgtaag tgggtgcgcc aggcgcaggt cgatgccggc
    31501 gcacggcccg ggaccacgac cgaagaatcc gctgagctga agcgcttgcg gcgggacaac
    31561 gccgaattgc gaagggcgaa cgcgatttta aagaccgcgt cggctttctt cgcggccgag
    31621 ctcgaccggc cagcacgcta attacccggt tcatcgccga tcatcagggc caccgcgagg
    31681 gccccgatgg tttgcggtgg ggtgtcgagt cgatctgcac acagctgacc gagctgggtg
    31741 tgccgatcgc cccatcgacc tactacgacc acatcaaccg ggagcccagc cgccgcgagc
    31801 tgcgcgatgg cgaactcaag gagcacatca gccgcgtcca cgccgccaac tacggtgttt
    31861 acggtgcccg caaagtgtgg ctaaccctga accgtgaggg catcgaggtg gccagatgca
    31921 ccgtcgaacg gctgatgacc aaactcggcc tgtccgggac cacccgcggc aaagcccgca
    31981 ggaccacgat cgctgatccg gccacagccc gtcccgccga tctcgtccag cgccgcttcg
    32041 gaccaccagc acctaaccgg ctgtgggtag cagacctcac ctatgtgtcg acctgggcag
    32101 ggttcgccta cgtggccttt gtcaccgacg cctacgctcg caggatcctg ggctggcggg
    32161 tcgcttccac gatggccacc tccatggtcc tcgacgcgat cgagcaagcc atctggaccc
    32221 gccaacaaga aggcgtactc gacctgaaag acgttatcca ccatacggat aggggatctc
    32281 agtacacatc gatccggttc agcgagcggc tcgccgaggc aggcatccaa ccgtcggtcg
    32341 gagcggtcgg aagctcctat gacaatgcac tagccgagac gatcaacggc ctatacaaga
    32401 ccgagctgat caaacccggc aagccctggc ggtccatcga ggatgtcgag ttggccaccg
    32461 cgcgctgggt cgactggttc aaccatcgcc gcctctacca gtactgcggc gacgtcccgc
    32521 cggtcgaact cgaggctgcc tactacgctc aacgccagag accagccgcc ggctgaggtc
    32581 tcagatcaga gagtctccgg actcaccggg gcggttcaat tggctgtgag tgtcgctgtg
    32641 cacaaaccgc gcacagactc atacagtccc ggcggttccg ttcacaaccc acgcctcatc
    32701 cccaccgrcc caacacacac cccacagyca tcgccaccgt catcmacaac tccgaccgac
    32761 gtcgacctrc accaagacca gactgtcccc aaactgcaca ccctctaata ctgttaccga
    32821 satttcttcg tcgtttgttc ttggaaakac agcgctgggg atcgttcgct gsatamcacc
    32881 cgcataactg gctcgtcgcg gtgggtcaga ggtcaatgat gaactttcaa gttgacgtga
    32941 gaagctctac ggttgttgtt cgactgcygt tgcggccgtc gtggcggktc acgcgtcatg
    33001 ggcrttcgts gttggcagtc cccacgctag cggggcgcta gccacggsat cgaactcatc
    33061 gtgaggtgaa agggcgcaat ggacgcggct acgacaagag ttggcctcac cgacttgacg
    33121 tttcgtttgc tacgagagtc tttcgccgat gcggtgtcgt gggtggctaa aaatctgcca
    33181 gccaggcccg cggtgccggt gctctccggc gtgttgttga ccggctcgga caacggtctg
    33241 acgatttccg gattcgacta cgaggtttcc gccgaggccc aggttggcgc tgaaattgtt
    33301 tctcctggaa gcgttttrgt ttctggccga ttgttgtccg atattacccg ggcgttgcck
    33361 aacaagcccg tagrcgttca tgtcgaaggt aaccgggtcg cattgacytg cggtaacgcc
    33421 aggttttcgc taccgacgat gccagtcgag gattatccga cgctgccgac gctgccggam
    33481 gagaccggat tgttgcctgc ggaattattc gccgaggcaa tcagtcaggt cgctatcgcc
    33541 gccggccggg acgacacgyt gcctatgttg accggcatcc gggtcgaaat cytcggtgag
    33601 acggtggttt tggccgctac cgacaggttt cgcctggctg ttcgagaact gaagtggtcg
    33661 gcgtcgtcgc cagatatcga agcggctgtg ctggtcccgg ccaagacgct ggccgaggcc
    33721 gccaaagcgg gcatcggcgg ctctgacgtt cggtttgtcg ttgggtactg ggccgggggt
    33781 gggcaaggat ggcctgctcg gtatcagtgg gaacggcaag cgcagcacca cgcgacttct
    33841 tgatgccgag ttcccgaagt ttcggcagtt gctaccaacc gaacacaccg cggtggccac
    33901 catggacgtg gccgagttga tcgaagcgat caagctggtt gcgttggtag ctgatcgggg
    33961 cgcgcaggtg cgcatggagt tcgctgatgg cagcgtgcgg ctttctgcgg gtgccgatga
    34021 tgttggacga gccgaggaag atcttgttgt tgactatgcc ggtgaaccat tgacgattgc
    34081 gtttaaccca acctatctaa cggacggttt gagttcgttg cgctcggagc gagtgtcttt
    34141 cgggtttacg actgcgggta agcctgcctt gctacgtccg gtgtccgggg acgatcgccc
    34201 ctgtggcggg tctgaatggc aacggtccgt tcccggcggt gtcgacggac tatgtctatc
    34261 tgttgatgcc ggttcggttg ccgggctgag cacttggcgc ccgggtaggt gtacgtccgt
    34321 catttggggc tgcgtgactt ccggtcctgg gcatgtgtag atctggaatt gcatccaggg
    34381 cggacggttt ttgttgggcc taacggttat ggtaagacga atcttattga ggcactgtgg
    34441 tattcgacga cgttaggttc gcaccgcgtt agcgccgatt tgccgttgat ccgggtaggt
    34501 accgatcgtg cggtgatctc cacgatcgtg gtgaacgacg gtagagaatg tgccgtcgac
    34561 ctcgagatcg ccacggggcg agtcaacaaa gcgcgattga atcgatcatc ggtccgaagt
    34621 acacgtgatg tggtcggagt gcttcgagct gtgttgtttg cccctgagga tctggggttg
    34681 gttcgtgggg atcccgctga ccggcggcgc tatctggatg atctggcgat cgtgcgtagg
    34741 cctgcgatcg ctgcggtacg agccgaatat gagagggtgk tgcgccagcg gacggcgtta
    34801 ttgaagtccg tacctggagc acggtatcgg ggtgaccggg gtgtgtttga cactcttgag
    34861 gtatgggaca gtcgtttggc ggagcacggg gctgaactgg tggccgcccg catcgatttg
    34921 gtcaaccagt tggcaccgga agtgaagaag gcataccagc tgttggcgcc ggaatcgcga
    34981 tcggcgtcta tcggttatcg ggcccagcat ggatgtaacc ggtcccagcg agcagtcaga
    35041 taycgatcgg caattgttag cagctcggct gtyggcggcg ctggcggccc gtcgggatgc
    35101 cgaactcgag cgtggggttt gtctagttgg tccgcaccgt gacgacctaa tactgcgact
    35161 aaggcgatca acccgcgaaa ggatttgcta gccatgggga ggcgtggtcg ttggcggtgg
    35221 cactgcggtt ggcggcctat caactgttac gcgyygatgg tggtgagccg gtgttgttgc
    35281 tcgacgacgt gttcgccgaa ctggatgtca tgcgccgtcg agcgttggcg acggcggccg
    35341 agtccgccga acaggtgttg gtgactgccg cggtgctcga ggatattccc gccggctggg
    35401 acgccaggcg ggtgcacatc gatgtgcgtg ccgatgacac cggatcgatg tcggtggttc
    35461 tgccatgacg ggttctgttg accggcccga ccagaatcgc ggtgagcgat caatgaagtc
    35521 accagggttg gatttggtca ggcgcaccct ggacgaagct cgtgctgcyg cccgcgcgcg
    35581 cggacaagac gccggtcgag ggcgggtcgc ttccgttgcg tcgggtcggg tggccggacg
    35641 gcgacgaagc tggtcgggtc cggggcccga cattcgtgat ccacaaccgc tgggtaaggc
    35701 cgctcgtgag ctggcaaaga aacgcggctg gtcggtgcgg gtcgccgagg gtatggtgct
    35761 cggccagtgg tctgcggtgg tcggccacca gatcgccgaa catgcacgcc cgacttgcgc
    35821 taaacgacgg ggtgttgagc gtgattgcgg agtcgacggc gtgggcgacg cagttgagga
    35881 tcatgcaggc ccagcttctg gccaagatcg ccgcagcggt tggmaacgat gtggtgcgat
    35941 cgctaaagat caccgggccg gcggcaccat cgtggcgcaa ggggcctcgc catattgccg
    36001 gtaggggtcc gcgcgacacc tacggataac acgtcgatcg gcccagaaca aggcgctccg
    36061 gtcccggcct gagagcctcg aggacgaagc ggatccgtat gccggaygtc gggacgcacc
    36121 aggaagaaag atgtccgacg cacggcgcgg ttagatgggt aaaaacgagg ccagaagatc
    36181 ggccctggcg cccgatgcac ggtacagtgg tgtgcgaccc cctgcggcga ctcaaccgca
    36241 tgcacgcaac ccctgaggag agtattcgga tcgtggctgc ccagaaaaag aaggcccaag
    36301 acgaatacgg cgctgcgtct atcaccattc tcgaagggct ggaggccgtc cgcaaacgtc
    36361 ccggcatgta cattggctcg accggtgagc gcggtttaca ccatctcatt tgggaggtgg
    36421 tcgacaacgc ggtcgacgag gcgatggccg gttatgcaac cacagtgaac gtagtgctgc
    36481 ttgargatgg cggtgtcgag gtcgccgacg acggccgcgg cattccggtc gccacccacg
    36541 cctccggcat acygaccgtc gacgtggtga tgacacaact acatgccggc ggcaagttcg
    36601 actcggacgc gtatgcgata tctggtggtc tgcacggcgt cggcgtgtcg gtggttaacg
    36661 cgctatccac ccggctcgaa gtcgagatca agcgcgacgg gtacgagtgg tctcaggttt
    36721 atgagaagtc ggaacccctg ggcctcaagc aaggggcgcc gacyaagaag acggggtcaa
    36781 cggtrcggtt ctgggccgac cccgctgttt tcgaaaccac ggaatacgac ttcgaaaccg
    36841 tcgcccgccg gctgcaagag atggcgttcc tcaacaaggg gctgaccatc aacctgaccg
    36901 acgagagggt gacccaagac gaggtcgtcg acgaagtggt cagcgacgtc gccgaggcgc
    36961 cgaagtcggc aagtgaacgc gcagccgaat ccactgcacc gcacaaagtt aagagccgca
    37021 cctttcacta tccgggtggy ctggtggact tcgtgaaaca catcaaccgc accaagaacg
    37081 cgattcatag cagcatcgtg gacttttccg gcaagggcac cgggcacgag gtggagatcg
    37141 cgatscaatg gaacgccggg tattcggagt cggtgcacac cttcgccaac accatcaaca
    37201 cccacgaggg cggcacccac gaagagggct tccgcagcgc gctgacgtcg gtggtgaaca
    37261 agtacgccaa ggaccgcaag ctactgaagg acaaggaccc caacctcacc ggtgacgata
    37321 tccgggaagg cctggccgct gtgatctcgg tgaaggtcag cgaaccgcag ttcgagggcc
    37381 agaccaagac caagttgggc aacaccgagg tcaaatcgtt tgtgcagaag gtctgtaayg
    37441 aacagctgac ccactggttt gaagccaacc ccaccgackc gaaagtygtt gtgaacaagg
[truncated: 6,275,149 more chars]
