# Supplementary material for: Construction of a virtual Mycobacterium tuberculosis consensus genome and its application to data from a next generation sequencer
Source: BMC Genomics. 2015 Mar 20;16(1):218. doi: 10.1186/s12864-015-1368-9 (PMC4425900; doi:10.1186/s12864-015-1368-9)
Supplement: Additional file 4: — SNP distribution among MTBC in comparison with H37Rv. Description of data: SNPs found in each MTBC were summarized with their distribution among the strains and location of the SNPs in the genes. [file 12864_2015_1368_MOESM4_ESM.xlsx]

## Sheet: Sheet1
	Region	Type	Reference	Allele	Length	MT_H37Rv (Gene)	MT_H37Rv (rRNA)	MT_H37Rv (tRNA)	product (MT_H37Rv (rRNA))	product (MT_H37Rv (tRNA))	product (MT_H37Rv (CDS))	africanum_GM041182	BCG_Mexico	BCG_Moreau_RDJ	BCG_Pasteur	BCG_Tokyo_172	canettii_CIPT_140010059	CCDC5079	CCDC5180	CDC1551	CTRI-2	erdman	F11	H37Ra	KZN1435_m2	KZN2407_m2	KZN605m_2	RGTB327	RGTB423
MT_H37Rv	467	SNV	A	G	1	RVBD_0001					chromosomal replication initiator protein DnaA		BCG_Mexico	BCG_Moreau_RDJ	BCG_Pasteur	BCG_Tokyo_172
MT_H37Rv	1394	SNV	C	T	1	RVBD_0001					chromosomal replication initiator protein DnaA																	RGTB327
MT_H37Rv	1681	SNV	A	G	1												canettii_CIPT_140010059
MT_H37Rv	1701	SNV	T	C	1																				KZN1435_m2	KZN2407_m2	KZN605m_2
MT_H37Rv	1718	SNV	C	A	1																								RGTB423
MT_H37Rv	1742	SNV	G	A	1																		F11
MT_H37Rv	1794	SNV	G	C	1												canettii_CIPT_140010059
MT_H37Rv	1821	SNV	G	T	1																				KZN1435_m2	KZN2407_m2	KZN605m_2
MT_H37Rv	1845	SNV	G	C	1												canettii_CIPT_140010059
MT_H37Rv	1849	SNV	C	A	1													CCDC5079	CCDC5180
MT_H37Rv	1941	SNV	T	C	1												canettii_CIPT_140010059
MT_H37Rv	1961	SNV	G	T	1												canettii_CIPT_140010059
MT_H37Rv	1977	SNV	A	G	1							africanum_GM041182	BCG_Mexico	BCG_Moreau_RDJ	BCG_Pasteur	BCG_Tokyo_172	canettii_CIPT_140010059	CCDC5079	CCDC5180	CDC1551	CTRI-2	erdman	F11		KZN1435_m2	KZN2407_m2	KZN605m_2	RGTB327	RGTB423
MT_H37Rv	1983	SNV	C	G	1												canettii_CIPT_140010059
MT_H37Rv	2021	SNV	G	C	1												canettii_CIPT_140010059
MT_H37Rv	2291	SNV	A	G	1	RVBD_0002					DNA polymerase III DnaN						canettii_CIPT_140010059
MT_H37Rv	2333	SNV	T	G	1	RVBD_0002					DNA polymerase III DnaN						canettii_CIPT_140010059
MT_H37Rv	2347	SNV	A	G	1	RVBD_0002					DNA polymerase III DnaN		BCG_Mexico	BCG_Moreau_RDJ	BCG_Pasteur	BCG_Tokyo_172
MT_H37Rv	2381	SNV	C	T	1	RVBD_0002					DNA polymerase III DnaN						canettii_CIPT_140010059
MT_H37Rv	2453	SNV	A	C	1	RVBD_0002					DNA polymerase III DnaN						canettii_CIPT_140010059
MT_H37Rv	2532	SNV	T	C	1	RVBD_0002					DNA polymerase III DnaN	africanum_GM041182	BCG_Mexico	BCG_Moreau_RDJ	BCG_Pasteur	BCG_Tokyo_172	canettii_CIPT_140010059												RGTB423
MT_H37Rv	2565	SNV	C	T	1	RVBD_0002					DNA polymerase III DnaN						canettii_CIPT_140010059
MT_H37Rv	3751	SNV	T	G	1	RVBD_0003					DNA replication and repair protein RecF		BCG_Mexico	BCG_Moreau_RDJ	BCG_Pasteur	BCG_Tokyo_172
MT_H37Rv	4013	SNV	T	C	1	RVBD_0003					DNA replication and repair protein RecF	africanum_GM041182	BCG_Mexico	BCG_Moreau_RDJ	BCG_Pasteur	BCG_Tokyo_172	canettii_CIPT_140010059	CCDC5079	CCDC5180	CDC1551	CTRI-2	erdman	F11		KZN1435_m2	KZN2407_m2	KZN605m_2	RGTB327	RGTB423
MT_H37Rv	4043	SNV	T	C	1	RVBD_0003					DNA replication and repair protein RecF						canettii_CIPT_140010059
MT_H37Rv	4223	SNV	T	C	1	RVBD_0003					DNA replication and repair protein RecF						canettii_CIPT_140010059
MT_H37Rv	4224	SNV	T	C	1	RVBD_0003					DNA replication and repair protein RecF						canettii_CIPT_140010059
MT_H37Rv	4538	SNV	T	C	1	RVBD_0004					hypothetical protein						canettii_CIPT_140010059
MT_H37Rv	4892	SNV	C	A	1	RVBD_0004					hypothetical protein						canettii_CIPT_140010059
MT_H37Rv	5075	SNV	C	T	1																								RGTB423
MT_H37Rv	5452	SNV	G	A	1	RVBD_0005					DNA gyrase subunit B GyrB						canettii_CIPT_140010059
MT_H37Rv	5520	SNV	C	T	1	RVBD_0005					DNA gyrase subunit B GyrB												F11
MT_H37Rv	5731	SNV	C	T	1	RVBD_0005					DNA gyrase subunit B GyrB						canettii_CIPT_140010059
MT_H37Rv	5752	SNV	G	A	1	RVBD_0005					DNA gyrase subunit B GyrB		BCG_Mexico	BCG_Moreau_RDJ	BCG_Pasteur	BCG_Tokyo_172
MT_H37Rv	6007	SNV	C	T	1	RVBD_0005					DNA gyrase subunit B GyrB						canettii_CIPT_140010059
MT_H37Rv	6112	SNV	G	C	1	RVBD_0005					DNA gyrase subunit B GyrB																		RGTB423
MT_H37Rv	6406	SNV	C	T	1	RVBD_0005					DNA gyrase subunit B GyrB		BCG_Mexico	BCG_Moreau_RDJ	BCG_Pasteur	BCG_Tokyo_172
MT_H37Rv	6446	SNV	G	T	1	RVBD_0005					DNA gyrase subunit B GyrB	africanum_GM041182	BCG_Mexico	BCG_Moreau_RDJ	BCG_Pasteur	BCG_Tokyo_172
MT_H37Rv	6454	SNV	C	T	1	RVBD_0005					DNA gyrase subunit B GyrB						canettii_CIPT_140010059
MT_H37Rv	6721	SNV	C	T	1	RVBD_0005					DNA gyrase subunit B GyrB						canettii_CIPT_140010059
MT_H37Rv	7093	SNV	T	C	1	RVBD_0005					DNA gyrase subunit B GyrB						canettii_CIPT_140010059
MT_H37Rv	7222	SNV	C	T	1	RVBD_0005					DNA gyrase subunit B GyrB												F11
MT_H37Rv	7268	SNV	C	T	1																								RGTB423
MT_H37Rv	7362	SNV	G	C	1	RVBD_0006					DNA gyrase subunit A GyrA	africanum_GM041182	BCG_Mexico	BCG_Moreau_RDJ	BCG_Pasteur	BCG_Tokyo_172	canettii_CIPT_140010059	CCDC5079	CCDC5180	CDC1551	CTRI-2	erdman	F11		KZN1435_m2	KZN2407_m2	KZN605m_2	RGTB327	RGTB423
MT_H37Rv	7570	SNV	C	T	1	RVBD_0006					DNA gyrase subunit A GyrA																KZN605m_2
MT_H37Rv	7582	SNV	A	G	1	RVBD_0006					DNA gyrase subunit A GyrA								CCDC5180
MT_H37Rv	7585	SNV	G	C	1	RVBD_0006					DNA gyrase subunit A GyrA	africanum_GM041182	BCG_Mexico	BCG_Moreau_RDJ	BCG_Pasteur	BCG_Tokyo_172	canettii_CIPT_140010059	CCDC5079	CCDC5180	CDC1551	CTRI-2	erdman	F11		KZN1435_m2	KZN2407_m2	KZN605m_2	RGTB327	RGTB423
MT_H37Rv	7835	SNV	A	G	1	RVBD_0006					DNA gyrase subunit A GyrA						canettii_CIPT_140010059
MT_H37Rv	7988	SNV	G	C	1	RVBD_0006					DNA gyrase subunit A GyrA						canettii_CIPT_140010059
MT_H37Rv	8040	SNV	G	A	1	RVBD_0006					DNA gyrase subunit A GyrA										CTRI-2				KZN1435_m2	KZN2407_m2	KZN605m_2
MT_H37Rv	8285	SNV	C	T	1	RVBD_0006					DNA gyrase subunit A GyrA		BCG_Mexico	BCG_Moreau_RDJ	BCG_Pasteur	BCG_Tokyo_172
MT_H37Rv	8452	SNV	C	T	1	RVBD_0006					DNA gyrase subunit A GyrA																		RGTB423
MT_H37Rv	8493	SNV	C	T	1	RVBD_0006					DNA gyrase subunit A GyrA	africanum_GM041182
MT_H37Rv	8624	SNV	G	T	1	RVBD_0006					DNA gyrase subunit A GyrA		BCG_Mexico	BCG_Moreau_RDJ	BCG_Pasteur	BCG_Tokyo_172
MT_H37Rv	8714	SNV	A	G	1	RVBD_0006					DNA gyrase subunit A GyrA						canettii_CIPT_140010059
MT_H37Rv	8741	SNV	C	T	1	RVBD_0006					DNA gyrase subunit A GyrA		BCG_Mexico	BCG_Moreau_RDJ	BCG_Pasteur	BCG_Tokyo_172
MT_H37Rv	9143	SNV	T	C	1	RVBD_0006					DNA gyrase subunit A GyrA	africanum_GM041182	BCG_Mexico	BCG_Moreau_RDJ	BCG_Pasteur	BCG_Tokyo_172	canettii_CIPT_140010059												RGTB423
MT_H37Rv	9182	SNV	T	C	1	RVBD_0006					DNA gyrase subunit A GyrA						canettii_CIPT_140010059
MT_H37Rv	9304	SNV	G	A	1	RVBD_0006					DNA gyrase subunit A GyrA	africanum_GM041182	BCG_Mexico	BCG_Moreau_RDJ	BCG_Pasteur	BCG_Tokyo_172	canettii_CIPT_140010059	CCDC5079	CCDC5180	CDC1551	CTRI-2	erdman	F11		KZN1435_m2	KZN2407_m2	KZN605m_2	RGTB327	RGTB423
MT_H37Rv	9377	SNV	A	G	1	RVBD_0006					DNA gyrase subunit A GyrA						canettii_CIPT_140010059
MT_H37Rv	9716	SNV	T	C	1	RVBD_0006					DNA gyrase subunit A GyrA						canettii_CIPT_140010059
MT_H37Rv	9740	SNV	G	A	1	RVBD_0006					DNA gyrase subunit A GyrA						canettii_CIPT_140010059
MT_H37Rv	9776	SNV	T	C	1	RVBD_0006					DNA gyrase subunit A GyrA						canettii_CIPT_140010059
MT_H37Rv	9943	SNV	C	T	1	RVBD_0007					membrane protein						canettii_CIPT_140010059
MT_H37Rv	9991	SNV	C	T	1	RVBD_0007					membrane protein						canettii_CIPT_140010059
MT_H37Rv	10036	SNV	A	G	1	RVBD_0007					membrane protein						canettii_CIPT_140010059
MT_H37Rv	10083	SNV	G	C	1	RVBD_0007					membrane protein						canettii_CIPT_140010059
MT_H37Rv	10087	SNV	T	A	1	RVBD_0007					membrane protein						canettii_CIPT_140010059
MT_H37Rv	10102	SNV	G	T	1	RVBD_0007					membrane protein						canettii_CIPT_140010059
MT_H37Rv	10113	SNV	C	T	1	RVBD_0007					membrane protein						canettii_CIPT_140010059
MT_H37Rv	10174	SNV	C	T	1	RVBD_0007					membrane protein																		RGTB423
MT_H37Rv	10231	SNV	T	G	1	RVBD_0007					membrane protein						canettii_CIPT_140010059
MT_H37Rv	10250	SNV	T	A	1	RVBD_0007					membrane protein						canettii_CIPT_140010059
MT_H37Rv	10262	SNV	T	C	1	RVBD_0007					membrane protein						canettii_CIPT_140010059
MT_H37Rv	10274	SNV	G	A	1	RVBD_0007					membrane protein						canettii_CIPT_140010059
MT_H37Rv	10310	SNV	A	G	1	RVBD_0007					membrane protein						canettii_CIPT_140010059
MT_H37Rv	10359	SNV	G	C	1	RVBD_0007					membrane protein						canettii_CIPT_140010059
MT_H37Rv	10424	SNV	A	G	1	RVBD_0007					membrane protein						canettii_CIPT_140010059
MT_H37Rv	10426	SNV	T	C	1	RVBD_0007					membrane protein						canettii_CIPT_140010059
MT_H37Rv	10432	SNV	C	A	1	RVBD_0007					membrane protein						canettii_CIPT_140010059
MT_H37Rv	10535	SNV	T	C	1	RVBD_0007					membrane protein						canettii_CIPT_140010059
MT_H37Rv	10654	SNV	G	C	1	RVBD_0007					membrane protein						canettii_CIPT_140010059
MT_H37Rv	10705	SNV	A	G	1	RVBD_0007					membrane protein						canettii_CIPT_140010059
MT_H37Rv	10747	SNV	T	G	1	RVBD_0007					membrane protein						canettii_CIPT_140010059
MT_H37Rv	10859	SNV	A	G	1												canettii_CIPT_140010059
MT_H37Rv	10981	SNV	C	T	1												canettii_CIPT_140010059
MT_H37Rv	10985	SNV	C	G	1												canettii_CIPT_140010059
MT_H37Rv	10993	SNV	T	A	1												canettii_CIPT_140010059
MT_H37Rv	11028	SNV	C	T	1												canettii_CIPT_140010059
MT_H37Rv	11029	SNV	A	G	1												canettii_CIPT_140010059
MT_H37Rv	11097	SNV	A	G	1												canettii_CIPT_140010059
MT_H37Rv	11100	SNV	C	G	1												canettii_CIPT_140010059
MT_H37Rv	11139	SNV	T	C	1	RVBD_6001		RVBD_6001		tRNA-Ala							canettii_CIPT_140010059
MT_H37Rv	11153	SNV	A	G	1	RVBD_6001		RVBD_6001		tRNA-Ala							canettii_CIPT_140010059
MT_H37Rv	11170	SNV	G	A	1	RVBD_6001		RVBD_6001		tRNA-Ala							canettii_CIPT_140010059
MT_H37Rv	11299	SNV	G	C	1												canettii_CIPT_140010059
MT_H37Rv	11370	SNV	C	T	1															CDC1551		erdman
MT_H37Rv	11820	SNV	C	G	1													CCDC5079	CCDC5180
MT_H37Rv	11879	SNV	A	G	1	RVBD_0008c					membrane protein	africanum_GM041182	BCG_Mexico	BCG_Moreau_RDJ	BCG_Pasteur	BCG_Tokyo_172	canettii_CIPT_140010059	CCDC5079	CCDC5180	CDC1551	CTRI-2	erdman	F11		KZN1435_m2	KZN2407_m2	KZN605m_2	RGTB327	RGTB423
MT_H37Rv	12512	SNV	T	C	1	RVBD_0009					iron-regulated peptidyl-prolyl cis-trans isomerase A PpiA						canettii_CIPT_140010059
MT_H37Rv	13055	SNV	T	C	1												canettii_CIPT_140010059
MT_H37Rv	13197	SNV	G	C	1	RVBD_0010c					membrane protein		BCG_Mexico	BCG_Moreau_RDJ	BCG_Pasteur	BCG_Tokyo_172
MT_H37Rv	13298	SNV	G	C	1	RVBD_0010c					membrane protein																		RGTB423
MT_H37Rv	13460	SNV	A	G	1	RVBD_0010c					membrane protein	africanum_GM041182	BCG_Mexico	BCG_Moreau_RDJ	BCG_Pasteur	BCG_Tokyo_172	canettii_CIPT_140010059												RGTB423
MT_H37Rv	13482	SNV	G	A	1	RVBD_0010c					membrane protein	africanum_GM041182																	RGTB423
MT_H37Rv	13699	SNV	T	C	1																								RGTB423
MT_H37Rv	13835	SNV	G	A	1	RVBD_0011c					cell division protein, PG complex																	RGTB327
MT_H37Rv	14023	SNV	C	T	1							africanum_GM041182
MT_H37Rv	14175	SNV	C	G	1	RVBD_0012					membrane protein						canettii_CIPT_140010059
MT_H37Rv	14251	SNV	G	A	1	RVBD_0012					membrane protein										CTRI-2		F11		KZN1435_m2	KZN2407_m2	KZN605m_2	RGTB327
MT_H37Rv	14401	SNV	A	G	1	RVBD_0012					membrane protein	africanum_GM041182	BCG_Mexico	BCG_Moreau_RDJ	BCG_Pasteur	BCG_Tokyo_172	canettii_CIPT_140010059												RGTB423
MT_H37Rv	14785	SNV	T	C	1	RVBD_0012					membrane protein	africanum_GM041182	BCG_Mexico	BCG_Moreau_RDJ	BCG_Pasteur	BCG_Tokyo_172	canettii_CIPT_140010059	CCDC5079	CCDC5180	CDC1551	CTRI-2	erdman	F11	H37Ra	KZN1435_m2	KZN2407_m2	KZN605m_2	RGTB327	RGTB423
MT_H37Rv	14861	SNV	G	T	1	RVBD_0012					membrane protein							CCDC5079	CCDC5180
MT_H37Rv	15087	SNV	C	G	1	RVBD_0013					anthranilate synthase component II TrpG								CCDC5180
MT_H37Rv	15117	SNV	C	G	1	RVBD_0013					anthranilate synthase component II TrpG	africanum_GM041182	BCG_Mexico	BCG_Moreau_RDJ	BCG_Pasteur	BCG_Tokyo_172	canettii_CIPT_140010059	CCDC5079	CCDC5180										RGTB423
MT_H37Rv	15150	SNV	G	A	1	RVBD_0013					anthranilate synthase component II TrpG						canettii_CIPT_140010059
MT_H37Rv	15225	SNV	G	A	1	RVBD_0013					anthranilate synthase component II TrpG												F11
MT_H37Rv	16055	SNV	C	A	1	RVBD_0014c					transmembrane serine/threonine-protein kinase B PknB														KZN1435_m2	KZN2407_m2	KZN605m_2
MT_H37Rv	16119	SNV	C	A	1	RVBD_0014c					transmembrane serine/threonine-protein kinase B PknB							CCDC5079	CCDC5180
MT_H37Rv	17333	SNV	T	C	1	RVBD_0014c					transmembrane serine/threonine-protein kinase B PknB						canettii_CIPT_140010059
MT_H37Rv	17589	SNV	C	G	1	RVBD_0015c					transmembrane serine/threonine-protein kinase A PknA							CCDC5079
MT_H37Rv	17608	SNV	G	C	1	RVBD_0015c					transmembrane serine/threonine-protein kinase A PknA										CTRI-2				KZN1435_m2	KZN2407_m2	KZN605m_2	RGTB327
MT_H37Rv	17654	SNV	T	G	1	RVBD_0015c					transmembrane serine/threonine-protein kinase A PknA							CCDC5079	CCDC5180
MT_H37Rv	17657	SNV	T	C	1	RVBD_0015c					transmembrane serine/threonine-protein kinase A PknA							CCDC5079	CCDC5180
MT_H37Rv	19286	SNV	G	T	1	RVBD_0016c					penicillin-binding protein PbpA	africanum_GM041182
MT_H37Rv	19446	SNV	A	G	1	RVBD_0016c					penicillin-binding protein PbpA						canettii_CIPT_140010059
MT_H37Rv	19637	SNV	G	A	1	RVBD_0016c					penicillin-binding protein PbpA																		RGTB423
MT_H37Rv	20407	SNV	G	A	1	RVBD_0017c					cell division protein RodA																		RGTB423
MT_H37Rv	20678	SNV	T	G	1	RVBD_0017c					cell division protein RodA						canettii_CIPT_140010059
MT_H37Rv	21526	SNV	C	T	1	RVBD_0017c					cell division protein RodA						canettii_CIPT_140010059
MT_H37Rv	21795	SNV	G	A	1	RVBD_0018c					phosphoserine/threonine phosphatase PstP	africanum_GM041182	BCG_Mexico	BCG_Moreau_RDJ	BCG_Pasteur	BCG_Tokyo_172	canettii_CIPT_140010059	CCDC5079	CCDC5180	CDC1551	CTRI-2	erdman	F11		KZN1435_m2	KZN2407_m2	KZN605m_2	RGTB327	RGTB423
MT_H37Rv	21819	SNV	A	C	1	RVBD_0018c					phosphoserine/threonine phosphatase PstP	africanum_GM041182	BCG_Mexico	BCG_Moreau_RDJ	BCG_Pasteur	BCG_Tokyo_172	canettii_CIPT_140010059												RGTB423
MT_H37Rv	22264	SNV	T	G	1	RVBD_0018c					phosphoserine/threonine phosphatase PstP		BCG_Mexico	BCG_Moreau_RDJ	BCG_Pasteur	BCG_Tokyo_172
MT_H37Rv	22961	SNV	T	G	1	RVBD_0018c					phosphoserine/threonine phosphatase PstP																		RGTB423
MT_H37Rv	23104	SNV	C	T	1	RVBD_0018c					phosphoserine/threonine phosphatase PstP						canettii_CIPT_140010059
MT_H37Rv	23174	SNV	C	A	1	RVBD_0018c					phosphoserine/threonine phosphatase PstP	africanum_GM041182	BCG_Mexico	BCG_Moreau_RDJ	BCG_Pasteur	BCG_Tokyo_172	canettii_CIPT_140010059												RGTB423
MT_H37Rv	23306	SNV	A	C	1	RVBD_0019c					FHA domain-containing protein FhaB	africanum_GM041182
MT_H37Rv	23714	SNV	C	T	1	RVBD_0019c					FHA domain-containing protein FhaB		BCG_Mexico	BCG_Moreau_RDJ	BCG_Pasteur	BCG_Tokyo_172
MT_H37Rv	23930	SNV	C	T	1	RVBD_0020c					FHA domain-containing protein FhaA						canettii_CIPT_140010059
MT_H37Rv	24104	SNV	A	G	1	RVBD_0020c					FHA domain-containing protein FhaA						canettii_CIPT_140010059
MT_H37Rv	24125	SNV	G	A	1	RVBD_0020c					FHA domain-containing protein FhaA														KZN1435_m2		KZN605m_2
MT_H37Rv	24294	SNV	C	T	1	RVBD_0020c					FHA domain-containing protein FhaA		BCG_Mexico	BCG_Moreau_RDJ	BCG_Pasteur	BCG_Tokyo_172
MT_H37Rv	24534	SNV	T	C	1	RVBD_0020c					FHA domain-containing protein FhaA		BCG_Mexico	BCG_Moreau_RDJ	BCG_Pasteur	BCG_Tokyo_172
MT_H37Rv	24780	SNV	T	C	1	RVBD_0020c					FHA domain-containing protein FhaA	africanum_GM041182	BCG_Mexico	BCG_Moreau_RDJ	BCG_Pasteur	BCG_Tokyo_172
MT_H37Rv	24859	SNV	A	G	1	RVBD_0020c					FHA domain-containing protein FhaA						canettii_CIPT_140010059
MT_H37Rv	25610	SNV	G	C	1													CCDC5079	CCDC5180
MT_H37Rv	25939	SNV	T	C	1	RVBD_0021c					nitronate monooxygenase																	RGTB327
MT_H37Rv	26053	SNV	C	G	1	RVBD_0021c					nitronate monooxygenase	africanum_GM041182	BCG_Mexico	BCG_Moreau_RDJ	BCG_Pasteur	BCG_Tokyo_172
MT_H37Rv	26108	SNV	G	A	1	RVBD_0021c					nitronate monooxygenase						canettii_CIPT_140010059
MT_H37Rv	26225	SNV	G	C	1	RVBD_0021c					nitronate monooxygenase						canettii_CIPT_140010059
MT_H37Rv	26238	SNV	G	C	1	RVBD_0021c					nitronate monooxygenase						canettii_CIPT_140010059
MT_H37Rv	26347	SNV	C	G	1	RVBD_0021c					nitronate monooxygenase																		RGTB423
MT_H37Rv	26557	SNV	C	G	1	RVBD_0021c					nitronate monooxygenase																	RGTB327
MT_H37Rv	26560	SNV	A	G	1	RVBD_0021c					nitronate monooxygenase																	RGTB327
MT_H37Rv	26959	SNV	C	G	1							africanum_GM041182	BCG_Mexico	BCG_Moreau_RDJ	BCG_Pasteur	BCG_Tokyo_172	canettii_CIPT_140010059	CCDC5079	CCDC5180	CDC1551	CTRI-2	erdman	F11		KZN1435_m2	KZN2407_m2	KZN605m_2	RGTB327	RGTB423
MT_H37Rv	27027	SNV	G	A	1	RVBD_0022c					transcriptional regulator WhiB-like WhiB5	africanum_GM041182
MT_H37Rv	27182	SNV	G	A	1	RVBD_0022c					transcriptional regulator WhiB-like WhiB5										CTRI-2
MT_H37Rv	27463	SNV	C	G	1																CTRI-2				KZN1435_m2	KZN2407_m2	KZN605m_2
MT_H37Rv	27469	SNV	A	G	1							africanum_GM041182	BCG_Mexico	BCG_Moreau_RDJ	BCG_Pasteur	BCG_Tokyo_172	canettii_CIPT_140010059												RGTB423
MT_H37Rv	27714	SNV	C	T	1	RVBD_0023					transcriptional regulator		BCG_Mexico	BCG_Moreau_RDJ	BCG_Pasteur	BCG_Tokyo_172
MT_H37Rv	27888	SNV	C	G	1	RVBD_0023					transcriptional regulator						canettii_CIPT_140010059
MT_H37Rv	27912	SNV	C	T	1	RVBD_0023					transcriptional regulator						canettii_CIPT_140010059
MT_H37Rv	27987	SNV	C	A	1	RVBD_0023					transcriptional regulator						canettii_CIPT_140010059
MT_H37Rv	27996	SNV	T	C	1	RVBD_0023					transcriptional regulator																		RGTB423
MT_H37Rv	28029	SNV	C	T	1	RVBD_0023					transcriptional regulator						canettii_CIPT_140010059
MT_H37Rv	28056	SNV	C	T	1	RVBD_0023					transcriptional regulator						canettii_CIPT_140010059
MT_H37Rv	28143	SNV	G	T	1	RVBD_0023					transcriptional regulator						canettii_CIPT_140010059
MT_H37Rv	28146	SNV	A	C	1	RVBD_0023					transcriptional regulator						canettii_CIPT_140010059
MT_H37Rv	28254	SNV	A	T	1	RVBD_0023					transcriptional regulator						canettii_CIPT_140010059
MT_H37Rv	28564	SNV	C	T	1	RVBD_0024					secreted protein						canettii_CIPT_140010059
MT_H37Rv	28577	SNV	C	G	1	RVBD_0024					secreted protein						canettii_CIPT_140010059
MT_H37Rv	28582	SNV	C	T	1	RVBD_0024					secreted protein						canettii_CIPT_140010059
MT_H37Rv	28665	SNV	A	G	1	RVBD_0024					secreted protein						canettii_CIPT_140010059
MT_H37Rv	28680	SNV	A	G	1	RVBD_0024					secreted protein						canettii_CIPT_140010059
MT_H37Rv	28681	SNV	T	C	1	RVBD_0024					secreted protein						canettii_CIPT_140010059
MT_H37Rv	28688	SNV	A	G	1	RVBD_0024					secreted protein						canettii_CIPT_140010059
MT_H37Rv	28730	SNV	C	T	1	RVBD_0024					secreted protein						canettii_CIPT_140010059
MT_H37Rv	28779	SNV	C	T	1	RVBD_0024					secreted protein						canettii_CIPT_140010059
MT_H37Rv	28818	SNV	G	T	1	RVBD_0024					secreted protein						canettii_CIPT_140010059
MT_H37Rv	28819	SNV	G	C	1	RVBD_0024					secreted protein						canettii_CIPT_140010059
MT_H37Rv	28841	SNV	A	G	1	RVBD_0024					secreted protein						canettii_CIPT_140010059
MT_H37Rv	28845	SNV	C	A	1	RVBD_0024					secreted protein	africanum_GM041182
MT_H37Rv	28875	SNV	A	C	1	RVBD_0024					secreted protein						canettii_CIPT_140010059
MT_H37Rv	29116	SNV	T	G	1	RVBD_0024					secreted protein																	RGTB327
MT_H37Rv	29117	SNV	G	A	1	RVBD_0024					secreted protein																	RGTB327
MT_H37Rv	29118	SNV	G	A	1	RVBD_0024					secreted protein																	RGTB327
MT_H37Rv	29267	SNV	C	T	1	RVBD_0025					hypothetical protein						canettii_CIPT_140010059
MT_H37Rv	29289	SNV	C	T	1	RVBD_0025					hypothetical protein						canettii_CIPT_140010059
MT_H37Rv	29462	SNV	C	T	1	RVBD_0025					hypothetical protein		BCG_Mexico	BCG_Moreau_RDJ	BCG_Pasteur	BCG_Tokyo_172
MT_H37Rv	29535	SNV	C	G	1	RVBD_0025					hypothetical protein						canettii_CIPT_140010059
MT_H37Rv	29625	SNV	T	G	1												canettii_CIPT_140010059
MT_H37Rv	29631	SNV	G	C	1												canettii_CIPT_140010059
MT_H37Rv	29802	SNV	A	G	1	RVBD_0026					hypothetical protein						canettii_CIPT_140010059
MT_H37Rv	29933	SNV	C	T	1	RVBD_0026					hypothetical protein						canettii_CIPT_140010059
MT_H37Rv	29999	SNV	A	C	1	RVBD_0026					hypothetical protein		BCG_Mexico	BCG_Moreau_RDJ	BCG_Pasteur	BCG_Tokyo_172
MT_H37Rv	30191	SNV	A	G	1	RVBD_0026					hypothetical protein						canettii_CIPT_140010059
MT_H37Rv	30351	SNV	C	T	1	RVBD_0026					hypothetical protein						canettii_CIPT_140010059
MT_H37Rv	30363	SNV	G	T	1	RVBD_0026					hypothetical protein						canettii_CIPT_140010059
MT_H37Rv	30382	SNV	C	G	1	RVBD_0026					hypothetical protein						canettii_CIPT_140010059
MT_H37Rv	30462	SNV	A	C	1	RVBD_0026					hypothetical protein						canettii_CIPT_140010059
MT_H37Rv	30496	SNV	A	G	1	RVBD_0026					hypothetical protein														KZN1435_m2	KZN2407_m2	KZN605m_2
MT_H37Rv	30519	SNV	C	T	1	RVBD_0026					hypothetical protein									CDC1551
MT_H37Rv	30554	SNV	C	G	1	RVBD_0026					hypothetical protein						canettii_CIPT_140010059
MT_H37Rv	30638	SNV	A	G	1	RVBD_0026					hypothetical protein						canettii_CIPT_140010059
MT_H37Rv	30686	SNV	A	G	1	RVBD_0026					hypothetical protein						canettii_CIPT_140010059
MT_H37Rv	30688	SNV	T	G	1	RVBD_0026					hypothetical protein									CDC1551
MT_H37Rv	30756	SNV	G	A	1	RVBD_0026					hypothetical protein		BCG_Mexico	BCG_Moreau_RDJ	BCG_Pasteur	BCG_Tokyo_172
MT_H37Rv	30859	SNV	A	G	1	RVBD_0026					hypothetical protein						canettii_CIPT_140010059
MT_H37Rv	30936	SNV	C	T	1	RVBD_0026					hypothetical protein						canettii_CIPT_140010059
MT_H37Rv	30943	SNV	C	T	1	RVBD_0026					hypothetical protein									CDC1551		erdman
MT_H37Rv	30969	SNV	A	G	1	RVBD_0026					hypothetical protein						canettii_CIPT_140010059
MT_H37Rv	31014	SNV	C	T	1	RVBD_0026					hypothetical protein						canettii_CIPT_140010059
MT_H37Rv	31016	SNV	T	A	1	RVBD_0026					hypothetical protein						canettii_CIPT_140010059
MT_H37Rv	31043	SNV	A	G	1	RVBD_0026					hypothetical protein						canettii_CIPT_140010059
MT_H37Rv	31052	SNV	A	T	1	RVBD_0026					hypothetical protein						canettii_CIPT_140010059
MT_H37Rv	31057	SNV	C	G	1	RVBD_0026					hypothetical protein	africanum_GM041182	BCG_Mexico	BCG_Moreau_RDJ	BCG_Pasteur	BCG_Tokyo_172
MT_H37Rv	31076	SNV	A	G	1												canettii_CIPT_140010059
MT_H37Rv	31077	SNV	C	T	1															CDC1551		erdman
MT_H37Rv	31117	SNV	C	G	1												canettii_CIPT_140010059
MT_H37Rv	31183	SNV	C	A	1												canettii_CIPT_140010059
MT_H37Rv	31192	SNV	A	G	1	RVBD_0027					hypothetical protein						canettii_CIPT_140010059
MT_H37Rv	31323	SNV	T	G	1	RVBD_0027					hypothetical protein						canettii_CIPT_140010059
MT_H37Rv	31373	SNV	A	G	1	RVBD_0027					hypothetical protein						canettii_CIPT_140010059
MT_H37Rv	31741	SNV	G	T	1	RVBD_0028					hypothetical protein						canettii_CIPT_140010059
MT_H37Rv	31792	SNV	C	G	1	RVBD_0028					hypothetical protein						canettii_CIPT_140010059
MT_H37Rv	31820	SNV	A	C	1												canettii_CIPT_140010059
MT_H37Rv	31822	SNV	T	C	1												canettii_CIPT_140010059
MT_H37Rv	31968	SNV	A	G	1												canettii_CIPT_140010059
MT_H37Rv	32176	SNV	C	T	1	RVBD_0029					hypothetical protein						canettii_CIPT_140010059
MT_H37Rv	32197	SNV	T	G	1	RVBD_0029					hypothetical protein						canettii_CIPT_140010059
MT_H37Rv	32288	SNV	T	C	1	RVBD_0029					hypothetical protein						canettii_CIPT_140010059
MT_H37Rv	32443	SNV	C	T	1	RVBD_0029					hypothetical protein						canettii_CIPT_140010059
MT_H37Rv	32494	SNV	A	G	1	RVBD_0029					hypothetical protein						canettii_CIPT_140010059
MT_H37Rv	32578	SNV	G	A	1	RVBD_0029					hypothetical protein																	RGTB327
MT_H37Rv	32624	SNV	C	A	1	RVBD_0029					hypothetical protein		BCG_Mexico	BCG_Moreau_RDJ	BCG_Pasteur	BCG_Tokyo_172
MT_H37Rv	32659	SNV	C	T	1	RVBD_0029					hypothetical protein						canettii_CIPT_140010059
MT_H37Rv	32684	SNV	A	G	1	RVBD_0029					hypothetical protein						canettii_CIPT_140010059
MT_H37Rv	32773	SNV	G	A	1	RVBD_0029					hypothetical protein																		RGTB423
MT_H37Rv	32798	SNV	C	G	1	RVBD_0029					hypothetical protein						canettii_CIPT_140010059
MT_H37Rv	32805	SNV	C	T	1	RVBD_0029					hypothetical protein						canettii_CIPT_140010059
MT_H37Rv	32815	SNV	A	G	1	RVBD_0029					hypothetical protein						canettii_CIPT_140010059
MT_H37Rv	32901	SNV	A	G	1	RVBD_0029					hypothetical protein						canettii_CIPT_140010059
MT_H37Rv	32911	SNV	A	G	1	RVBD_0029					hypothetical protein						canettii_CIPT_140010059
MT_H37Rv	32915	SNV	A	C	1	RVBD_0029					hypothetical protein						canettii_CIPT_140010059
MT_H37Rv	32916	SNV	A	G	1	RVBD_0029					hypothetical protein						canettii_CIPT_140010059
MT_H37Rv	32930	SNV	A	C	1	RVBD_0029					hypothetical protein						canettii_CIPT_140010059
MT_H37Rv	33070	SNV	C	T	1	RVBD_0029					hypothetical protein						canettii_CIPT_140010059
MT_H37Rv	33080	SNV	C	G	1	RVBD_0029					hypothetical protein						canettii_CIPT_140010059
MT_H37Rv	33101	SNV	A	G	1	RVBD_0029					hypothetical protein						canettii_CIPT_140010059
MT_H37Rv	33137	SNV	C	G	1	RVBD_0029					hypothetical protein	africanum_GM041182
MT_H37Rv	33141	SNV	A	G	1	RVBD_0029					hypothetical protein						canettii_CIPT_140010059
MT_H37Rv	33334	SNV	C	T	1	RVBD_0030					hypothetical protein						canettii_CIPT_140010059
MT_H37Rv	33457	SNV	C	T	1	RVBD_0030					hypothetical protein										CTRI-2		F11		KZN1435_m2	KZN2407_m2	KZN605m_2	RGTB327
MT_H37Rv	33529	SNV	A	C	1	RVBD_0030					hypothetical protein						canettii_CIPT_140010059
MT_H37Rv	33551	SNV	T	G	1	RVBD_0030					hypothetical protein										CTRI-2		F11		KZN1435_m2	KZN2407_m2	KZN605m_2	RGTB327
MT_H37Rv	33704	SNV	A	G	1	RVBD_0031					transposase						canettii_CIPT_140010059
MT_H37Rv	33713	SNV	C	T	1	RVBD_0031					transposase						canettii_CIPT_140010059
MT_H37Rv	33816	SNV	C	G	1												canettii_CIPT_140010059
MT_H37Rv	33893	SNV	C	T	1												canettii_CIPT_140010059
MT_H37Rv	33895	SNV	T	G	1												canettii_CIPT_140010059
MT_H37Rv	33938	SNV	G	T	1												canettii_CIPT_140010059
MT_H37Rv	34038	SNV	C	T	1												canettii_CIPT_140010059
MT_H37Rv	34044	SNV	T	C	1							africanum_GM041182	BCG_Mexico	BCG_Moreau_RDJ	BCG_Pasteur	BCG_Tokyo_172	canettii_CIPT_140010059	CCDC5079	CCDC5180	CDC1551	CTRI-2	erdman	F11		KZN1435_m2	KZN2407_m2	KZN605m_2	RGTB327	RGTB423
MT_H37Rv	34056	SNV	G	A	1												canettii_CIPT_140010059
MT_H37Rv	34058	SNV	A	T	1												canettii_CIPT_140010059
MT_H37Rv	34109	SNV	C	T	1												canettii_CIPT_140010059
MT_H37Rv	34152	SNV	C	A	1												canettii_CIPT_140010059
MT_H37Rv	34158	SNV	T	G	1												canettii_CIPT_140010059
MT_H37Rv	34176	SNV	G	T	1												canettii_CIPT_140010059
MT_H37Rv	34183	SNV	A	G	1												canettii_CIPT_140010059
MT_H37Rv	34189	SNV	G	T	1												canettii_CIPT_140010059
MT_H37Rv	34191	SNV	G	A	1												canettii_CIPT_140010059
MT_H37Rv	34250	SNV	C	T	1												canettii_CIPT_140010059
MT_H37Rv	34339	SNV	C	G	1	RVBD_0032					8-amino-7-oxononanoate synthase BioF2						canettii_CIPT_140010059
MT_H37Rv	34396	SNV	A	C	1	RVBD_0032					8-amino-7-oxononanoate synthase BioF2						canettii_CIPT_140010059
MT_H37Rv	34510	SNV	C	G	1	RVBD_0032					8-amino-7-oxononanoate synthase BioF2						canettii_CIPT_140010059
MT_H37Rv	34527	SNV	G	C	1	RVBD_0032					8-amino-7-oxononanoate synthase BioF2										CTRI-2
MT_H37Rv	34992	SNV	A	G	1	RVBD_0032					8-amino-7-oxononanoate synthase BioF2						canettii_CIPT_140010059
MT_H37Rv	35342	SNV	C	T	1	RVBD_0032					8-amino-7-oxononanoate synthase BioF2		BCG_Mexico	BCG_Moreau_RDJ	BCG_Pasteur	BCG_Tokyo_172
MT_H37Rv	35410	SNV	A	G	1	RVBD_0032					8-amino-7-oxononanoate synthase BioF2						canettii_CIPT_140010059
MT_H37Rv	35608	SNV	C	T	1	RVBD_0032					8-amino-7-oxononanoate synthase BioF2							CCDC5079	CCDC5180
MT_H37Rv	35828	SNV	A	G	1	RVBD_0032					8-amino-7-oxononanoate synthase BioF2							CCDC5079
MT_H37Rv	36008	SNV	G	C	1	RVBD_0032					8-amino-7-oxononanoate synthase BioF2							CCDC5079	CCDC5180
MT_H37Rv	36061	SNV	C	G	1	RVBD_0032					8-amino-7-oxononanoate synthase BioF2						canettii_CIPT_140010059
MT_H37Rv	36172	SNV	A	G	1	RVBD_0032					8-amino-7-oxononanoate synthase BioF2						canettii_CIPT_140010059
MT_H37Rv	36192	SNV	A	G	1	RVBD_0032					8-amino-7-oxononanoate synthase BioF2																		RGTB423
MT_H37Rv	36304	SNV	T	G	1	RVBD_0032					8-amino-7-oxononanoate synthase BioF2	africanum_GM041182	BCG_Mexico	BCG_Moreau_RDJ	BCG_Pasteur	BCG_Tokyo_172
MT_H37Rv	36376	SNV	A	C	1	RVBD_0032					8-amino-7-oxononanoate synthase BioF2						canettii_CIPT_140010059
MT_H37Rv	36397	SNV	C	T	1	RVBD_0032					8-amino-7-oxononanoate synthase BioF2						canettii_CIPT_140010059
MT_H37Rv	36538	SNV	T	C	1	RVBD_0032					8-amino-7-oxononanoate synthase BioF2	africanum_GM041182	BCG_Mexico	BCG_Moreau_RDJ	BCG_Pasteur	BCG_Tokyo_172	canettii_CIPT_140010059												RGTB423
MT_H37Rv	36567	SNV	C	G	1	RVBD_0032					8-amino-7-oxononanoate synthase BioF2						canettii_CIPT_140010059
MT_H37Rv	36612	SNV	A	G	1	RVBD_0033					acyl carrier protein AcpA		BCG_Mexico	BCG_Moreau_RDJ	BCG_Pasteur	BCG_Tokyo_172
MT_H37Rv	36848	SNV	C	T	1	RVBD_0033					acyl carrier protein AcpA	africanum_GM041182
MT_H37Rv	37031	SNV	C	G	1	RVBD_0034					hypothetical protein	africanum_GM041182	BCG_Mexico	BCG_Moreau_RDJ	BCG_Pasteur	BCG_Tokyo_172	canettii_CIPT_140010059	CCDC5079	CCDC5180	CDC1551	CTRI-2	erdman	F11		KZN1435_m2	KZN2407_m2	KZN605m_2	RGTB327	RGTB423
MT_H37Rv	37040	SNV	C	A	1	RVBD_0034					hypothetical protein																		RGTB423
MT_H37Rv	37171	SNV	A	T	1	RVBD_0034					hypothetical protein																		RGTB423
MT_H37Rv	37174	SNV	C	G	1	RVBD_0034					hypothetical protein																		RGTB423
MT_H37Rv	37176	SNV	A	G	1	RVBD_0034					hypothetical protein																		RGTB423
MT_H37Rv	37180	SNV	T	G	1	RVBD_0034					hypothetical protein																		RGTB423
MT_H37Rv	37185	SNV	A	C	1	RVBD_0034					hypothetical protein																		RGTB423
MT_H37Rv	37305	SNV	C	G	1	RVBD_0035					fatty-acid-CoA ligase FadD34							CCDC5079	CCDC5180
MT_H37Rv	37334	SNV	A	T	1	RVBD_0035					fatty-acid-CoA ligase FadD34							CCDC5079	CCDC5180
MT_H37Rv	37343	SNV	G	C	1	RVBD_0035					fatty-acid-CoA ligase FadD34						canettii_CIPT_140010059
MT_H37Rv	37763	SNV	G	C	1	RVBD_0035					fatty-acid-CoA ligase FadD34										CTRI-2				KZN1435_m2	KZN2407_m2	KZN605m_2
MT_H37Rv	38033	SNV	A	G	1	RVBD_0035					fatty-acid-CoA ligase FadD34																	RGTB327
MT_H37Rv	38566	SNV	C	T	1	RVBD_0035					fatty-acid-CoA ligase FadD34						canettii_CIPT_140010059
MT_H37Rv	38567	SNV	C	T	1	RVBD_0035					fatty-acid-CoA ligase FadD34						canettii_CIPT_140010059
MT_H37Rv	38612	SNV	G	A	1	RVBD_0035					fatty-acid-CoA ligase FadD34						canettii_CIPT_140010059
MT_H37Rv	38688	SNV	C	A	1	RVBD_0035					fatty-acid-CoA ligase FadD34						canettii_CIPT_140010059
MT_H37Rv	38708	SNV	A	G	1	RVBD_0035					fatty-acid-CoA ligase FadD34						canettii_CIPT_140010059
MT_H37Rv	39093	SNV	G	A	1	RVBD_0036c					hypothetical protein		BCG_Mexico	BCG_Moreau_RDJ	BCG_Pasteur	BCG_Tokyo_172
MT_H37Rv	39158	SNV	C	G	1	RVBD_0036c					hypothetical protein							CCDC5079	CCDC5180
MT_H37Rv	39273	SNV	G	A	1	RVBD_0036c					hypothetical protein				BCG_Pasteur
MT_H37Rv	39596	SNV	A	G	1	RVBD_0036c					hypothetical protein						canettii_CIPT_140010059
MT_H37Rv	39758	SNV	A	G	1	RVBD_0036c					hypothetical protein	africanum_GM041182	BCG_Mexico	BCG_Moreau_RDJ	BCG_Pasteur	BCG_Tokyo_172	canettii_CIPT_140010059												RGTB423
MT_H37Rv	40190	SNV	G	A	1	RVBD_0037c					integral membrane protein						canettii_CIPT_140010059
MT_H37Rv	40478	SNV	C	A	1	RVBD_0037c					integral membrane protein									CDC1551
MT_H37Rv	40673	SNV	C	T	1	RVBD_0037c					integral membrane protein													H37Ra
MT_H37Rv	41241	SNV	G	A	1							africanum_GM041182
MT_H37Rv	41257	SNV	A	G	1																		F11
MT_H37Rv	41495	SNV	C	A	1	RVBD_0038					transcriptional regulator																		RGTB423
MT_H37Rv	42281	SNV	C	A	1	RVBD_0039c					transmembrane protein	africanum_GM041182	BCG_Mexico	BCG_Moreau_RDJ	BCG_Pasteur	BCG_Tokyo_172	canettii_CIPT_140010059	CCDC5079	CCDC5180										RGTB423
MT_H37Rv	42375	SNV	A	C	1												canettii_CIPT_140010059
MT_H37Rv	42417	SNV	T	C	1																			H37Ra
MT_H37Rv	42429	SNV	C	T	1												canettii_CIPT_140010059
MT_H37Rv	42817	SNV	G	A	1	RVBD_0040c					secreted proline rich protein Mtc28						canettii_CIPT_140010059
MT_H37Rv	42851	SNV	C	T	1	RVBD_0040c					secreted proline rich protein Mtc28						canettii_CIPT_140010059
MT_H37Rv	42853	SNV	A	G	1	RVBD_0040c					secreted proline rich protein Mtc28						canettii_CIPT_140010059
MT_H37Rv	42967	SNV	G	C	1	RVBD_0040c					secreted proline rich protein Mtc28	africanum_GM041182	BCG_Mexico	BCG_Moreau_RDJ	BCG_Pasteur	BCG_Tokyo_172	canettii_CIPT_140010059	CCDC5079	CCDC5180	CDC1551	CTRI-2	erdman	F11		KZN1435_m2	KZN2407_m2	KZN605m_2	RGTB327	RGTB423
MT_H37Rv	43008	SNV	G	C	1	RVBD_0040c					secreted proline rich protein Mtc28						canettii_CIPT_140010059
MT_H37Rv	43108	SNV	G	C	1	RVBD_0040c					secreted proline rich protein Mtc28						canettii_CIPT_140010059
MT_H37Rv	43645	SNV	C	T	1	RVBD_0041					leucyl-tRNA synthetase LeuS																	RGTB327
MT_H37Rv	43882	SNV	C	A	1	RVBD_0041					leucyl-tRNA synthetase LeuS						canettii_CIPT_140010059
MT_H37Rv	43945	SNV	A	G	1	RVBD_0041					leucyl-tRNA synthetase LeuS	africanum_GM041182	BCG_Mexico	BCG_Moreau_RDJ	BCG_Pasteur	BCG_Tokyo_172	canettii_CIPT_140010059												RGTB423
MT_H37Rv	44768	SNV	A	G	1	RVBD_0041					leucyl-tRNA synthetase LeuS							CCDC5079	CCDC5180
MT_H37Rv	45193	SNV	G	A	1	RVBD_0041					leucyl-tRNA synthetase LeuS		BCG_Mexico	BCG_Moreau_RDJ	BCG_Pasteur	BCG_Tokyo_172
MT_H37Rv	45505	SNV	C	T	1	RVBD_0041					leucyl-tRNA synthetase LeuS																		RGTB423
MT_H37Rv	45649	SNV	T	C	1	RVBD_0041					leucyl-tRNA synthetase LeuS	africanum_GM041182
MT_H37Rv	45760	SNV	T	C	1	RVBD_0041					leucyl-tRNA synthetase LeuS						canettii_CIPT_140010059
MT_H37Rv	46243	SNV	C	T	1	RVBD_0041					leucyl-tRNA synthetase LeuS						canettii_CIPT_140010059
MT_H37Rv	46327	SNV	C	G	1	RVBD_0041					leucyl-tRNA synthetase LeuS						canettii_CIPT_140010059
MT_H37Rv	46535	SNV	G	T	1												canettii_CIPT_140010059
MT_H37Rv	46552	SNV	C	G	1																								RGTB423
MT_H37Rv	46599	SNV	A	G	1	RVBD_0042c					transcriptional regulator MarR-family						canettii_CIPT_140010059
MT_H37Rv	46671	SNV	G	A	1	RVBD_0042c					transcriptional regulator MarR-family						canettii_CIPT_140010059
MT_H37Rv	46815	SNV	G	C	1	RVBD_0042c					transcriptional regulator MarR-family														KZN1435_m2	KZN2407_m2	KZN605m_2
MT_H37Rv	47384	SNV	G	C	1	RVBD_0043c					transcriptional regulator GntR-family						canettii_CIPT_140010059
MT_H37Rv	47699	SNV	G	A	1	RVBD_0043c					transcriptional regulator GntR-family												F11
MT_H37Rv	48503	SNV	T	C	1	RVBD_0044c					oxidoreductase							CCDC5079	CCDC5180
MT_H37Rv	49080	SNV	A	G	1	RVBD_0045c					hydrolase										CTRI-2
MT_H37Rv	49360	SNV	C	T	1	RVBD_0045c					hydrolase							CCDC5079	CCDC5180
MT_H37Rv	50255	SNV	A	T	1	RVBD_0046c					myo-inositol-1-phosphate synthase Ino1						canettii_CIPT_140010059
MT_H37Rv	50557	SNV	T	C	1	RVBD_0046c					myo-inositol-1-phosphate synthase Ino1	africanum_GM041182	BCG_Mexico	BCG_Moreau_RDJ	BCG_Pasteur	BCG_Tokyo_172	canettii_CIPT_140010059	CCDC5079	CCDC5180	CDC1551		erdman							RGTB423
MT_H37Rv	50593	SNV	A	C	1	RVBD_0046c					myo-inositol-1-phosphate synthase Ino1																		RGTB423
MT_H37Rv	50766	SNV	A	G	1	RVBD_0046c					myo-inositol-1-phosphate synthase Ino1		BCG_Mexico	BCG_Moreau_RDJ	BCG_Pasteur	BCG_Tokyo_172
MT_H37Rv	51026	SNV	G	C	1	RVBD_0046c					myo-inositol-1-phosphate synthase Ino1							CCDC5079
MT_H37Rv	51113	SNV	G	A	1	RVBD_0046c					myo-inositol-1-phosphate synthase Ino1	africanum_GM041182
MT_H37Rv	51649	SNV	G	C	1	RVBD_0047c					hypothetical protein									CDC1551
MT_H37Rv	51949	SNV	A	G	1	RVBD_0048c					membrane protein	africanum_GM041182	BCG_Mexico	BCG_Moreau_RDJ	BCG_Pasteur	BCG_Tokyo_172	canettii_CIPT_140010059	CCDC5079	CCDC5180	CDC1551		erdman							RGTB423
MT_H37Rv	51954	SNV	T	A	1	RVBD_0048c					membrane protein									CDC1551		erdman
MT_H37Rv	52028	SNV	C	T	1	RVBD_0048c					membrane protein		BCG_Mexico	BCG_Moreau_RDJ	BCG_Pasteur	BCG_Tokyo_172
MT_H37Rv	52485	SNV	C	T	1	RVBD_0048c					membrane protein						canettii_CIPT_140010059
MT_H37Rv	52499	SNV	C	G	1	RVBD_0048c					membrane protein																	RGTB327
MT_H37Rv	52749	SNV	C	A	1												canettii_CIPT_140010059
MT_H37Rv	52765	SNV	C	T	1												canettii_CIPT_140010059
MT_H37Rv	53530	SNV	A	C	1																							RGTB327
MT_H37Rv	53607	SNV	G	A	1												canettii_CIPT_140010059
MT_H37Rv	53679	SNV	C	T	1	RVBD_0050					bifunctional penicillin-binding protein 1A/1B PonA1		BCG_Mexico	BCG_Moreau_RDJ	BCG_Pasteur	BCG_Tokyo_172
MT_H37Rv	53785	SNV	C	G	1	RVBD_0050					bifunctional penicillin-binding protein 1A/1B PonA1									CDC1551
MT_H37Rv	54374	SNV	C	G	1	RVBD_0050					bifunctional penicillin-binding protein 1A/1B PonA1						canettii_CIPT_140010059
MT_H37Rv	54394	SNV	A	G	1	RVBD_0050					bifunctional penicillin-binding protein 1A/1B PonA1	africanum_GM041182	BCG_Mexico	BCG_Moreau_RDJ	BCG_Pasteur	BCG_Tokyo_172	canettii_CIPT_140010059	CCDC5079	CCDC5180	CDC1551		erdman							RGTB423
MT_H37Rv	54732	SNV	A	G	1	RVBD_0050					bifunctional penicillin-binding protein 1A/1B PonA1																	RGTB327
MT_H37Rv	55485	SNV	C	T	1	RVBD_0050					bifunctional penicillin-binding protein 1A/1B PonA1																	RGTB327
MT_H37Rv	55486	SNV	G	A	1	RVBD_0050					bifunctional penicillin-binding protein 1A/1B PonA1																	RGTB327
MT_H37Rv	55516	SNV	C	G	1	RVBD_0050					bifunctional penicillin-binding protein 1A/1B PonA1						canettii_CIPT_140010059
MT_H37Rv	55553	SNV	C	T	1	RVBD_0050					bifunctional penicillin-binding protein 1A/1B PonA1						canettii_CIPT_140010059			CDC1551	CTRI-2	erdman		H37Ra	KZN1435_m2	KZN2407_m2	KZN605m_2	RGTB327	RGTB423
MT_H37Rv	56085	SNV	A	G	1	RVBD_0051					transmembrane protein						canettii_CIPT_140010059
MT_H37Rv	56531	SNV	T	C	1	RVBD_0051					transmembrane protein																		RGTB423
MT_H37Rv	57269	SNV	C	T	1	RVBD_0051					transmembrane protein																		RGTB423
MT_H37Rv	57347	SNV	A	G	1	RVBD_0051					transmembrane protein																	RGTB327
MT_H37Rv	57393	SNV	A	T	1															CDC1551		erdman
MT_H37Rv	58994	SNV	A	G	1	RVBD_0054					single-strand DNA-binding protein Ssb						canettii_CIPT_140010059
MT_H37Rv	59977	SNV	C	A	1	RVBD_0057					hypothetical protein															KZN2407_m2
MT_H37Rv	60201	SNV	C	G	1	RVBD_0057					hypothetical protein						canettii_CIPT_140010059
MT_H37Rv	60469	SNV	C	T	1	RVBD_0058					replicative DNA helicase DnaB																		RGTB423
MT_H37Rv	61442	SNV	A	G	1	RVBD_0058					replicative DNA helicase DnaB						canettii_CIPT_140010059
MT_H37Rv	61842	SNV	T	C	1	RVBD_0058					replicative DNA helicase DnaB																		RGTB423
MT_H37Rv	62049	SNV	A	G	1	RVBD_0058					replicative DNA helicase DnaB	africanum_GM041182	BCG_Mexico	BCG_Moreau_RDJ	BCG_Pasteur	BCG_Tokyo_172	canettii_CIPT_140010059	CCDC5079	CCDC5180	CDC1551	CTRI-2	erdman	F11		KZN1435_m2	KZN2407_m2	KZN605m_2	RGTB327	RGTB423
MT_H37Rv	62286	SNV	C	G	1	RVBD_0058					replicative DNA helicase DnaB						canettii_CIPT_140010059
MT_H37Rv	62367	SNV	G	A	1	RVBD_0058					replicative DNA helicase DnaB	africanum_GM041182
MT_H37Rv	62437	SNV	A	G	1	RVBD_0058					replicative DNA helicase DnaB						canettii_CIPT_140010059
MT_H37Rv	62586	SNV	C	G	1	RVBD_0058					replicative DNA helicase DnaB						canettii_CIPT_140010059
MT_H37Rv	62657	SNV	G	A	1	RVBD_0058					replicative DNA helicase DnaB									CDC1551		erdman
MT_H37Rv	62768	SNV	A	G	1	RVBD_0058					replicative DNA helicase DnaB		BCG_Mexico	BCG_Moreau_RDJ	BCG_Pasteur	BCG_Tokyo_172
MT_H37Rv	63008	SNV	C	T	1	RVBD_0058					replicative DNA helicase DnaB						canettii_CIPT_140010059
MT_H37Rv	63039	SNV	C	T	1								BCG_Mexico	BCG_Moreau_RDJ	BCG_Pasteur	BCG_Tokyo_172
MT_H37Rv	63059	SNV	C	G	1								BCG_Mexico	BCG_Moreau_RDJ	BCG_Pasteur	BCG_Tokyo_172
MT_H37Rv	63146	SNV	G	T	1													CCDC5079	CCDC5180
MT_H37Rv	63771	SNV	C	T	1	RVBD_0059					hypothetical protein										CTRI-2		F11		KZN1435_m2	KZN2407_m2	KZN605m_2	RGTB327
MT_H37Rv	64028	SNV	C	T	1	RVBD_0060					hypothetical protein																		RGTB423
MT_H37Rv	64320	SNV	C	A	1	RVBD_0060					hypothetical protein																	RGTB327
MT_H37Rv	64439	SNV	A	G	1	RVBD_0060					hypothetical protein																	RGTB327
MT_H37Rv	65150	SNV	C	T	1	RVBD_0061c					hypothetical protein							CCDC5079	CCDC5180
MT_H37Rv	65159	SNV	G	A	1	RVBD_0061c					hypothetical protein																		RGTB423
MT_H37Rv	65514	SNV	A	G	1																								RGTB423
MT_H37Rv	65663	SNV	C	G	1	RVBD_0062					cellulase CelA1																		RGTB423
MT_H37Rv	65766	SNV	A	C	1	RVBD_0062					cellulase CelA1		BCG_Mexico	BCG_Moreau_RDJ	BCG_Pasteur	BCG_Tokyo_172
MT_H37Rv	65811	SNV	C	T	1	RVBD_0062					cellulase CelA1	africanum_GM041182
MT_H37Rv	65957	SNV	C	G	1	RVBD_0062					cellulase CelA1						canettii_CIPT_140010059
MT_H37Rv	65986	SNV	G	C	1	RVBD_0062					cellulase CelA1						canettii_CIPT_140010059
MT_H37Rv	65995	SNV	A	C	1	RVBD_0062					cellulase CelA1						canettii_CIPT_140010059
MT_H37Rv	66007	SNV	G	T	1	RVBD_0062					cellulase CelA1						canettii_CIPT_140010059
MT_H37Rv	66034	SNV	G	T	1	RVBD_0062					cellulase CelA1						canettii_CIPT_140010059
MT_H37Rv	66092	SNV	A	G	1	RVBD_0062					cellulase CelA1						canettii_CIPT_140010059
MT_H37Rv	66097	SNV	T	C	1	RVBD_0062					cellulase CelA1						canettii_CIPT_140010059
MT_H37Rv	66118	SNV	T	C	1	RVBD_0062					cellulase CelA1						canettii_CIPT_140010059
MT_H37Rv	66145	SNV	G	T	1	RVBD_0062					cellulase CelA1						canettii_CIPT_140010059
MT_H37Rv	66148	SNV	G	A	1	RVBD_0062					cellulase CelA1						canettii_CIPT_140010059
MT_H37Rv	66211	SNV	G	A	1	RVBD_0062					cellulase CelA1						canettii_CIPT_140010059
MT_H37Rv	66285	SNV	C	G	1	RVBD_0062					cellulase CelA1									CDC1551
MT_H37Rv	66322	SNV	C	A	1	RVBD_0062					cellulase CelA1						canettii_CIPT_140010059
MT_H37Rv	66337	SNV	T	C	1	RVBD_0062					cellulase CelA1						canettii_CIPT_140010059
MT_H37Rv	66484	SNV	C	A	1	RVBD_0062					cellulase CelA1						canettii_CIPT_140010059
MT_H37Rv	66487	SNV	G	A	1	RVBD_0062					cellulase CelA1						canettii_CIPT_140010059
MT_H37Rv	66494	SNV	G	T	1	RVBD_0062					cellulase CelA1						canettii_CIPT_140010059
MT_H37Rv	66511	SNV	T	C	1	RVBD_0062					cellulase CelA1						canettii_CIPT_140010059
MT_H37Rv	66553	SNV	G	C	1	RVBD_0062					cellulase CelA1						canettii_CIPT_140010059
MT_H37Rv	66601	SNV	G	C	1	RVBD_0062					cellulase CelA1						canettii_CIPT_140010059
MT_H37Rv	66607	SNV	G	C	1	RVBD_0062					cellulase CelA1						canettii_CIPT_140010059
MT_H37Rv	66628	SNV	G	C	1	RVBD_0062					cellulase CelA1						canettii_CIPT_140010059
MT_H37Rv	66634	SNV	T	C	1	RVBD_0062					cellulase CelA1						canettii_CIPT_140010059
MT_H37Rv	66892	SNV	C	G	1																								RGTB423
MT_H37Rv	67897	SNV	C	T	1	RVBD_0063					oxidoreductase						canettii_CIPT_140010059
MT_H37Rv	67982	SNV	A	G	1	RVBD_0063					oxidoreductase						canettii_CIPT_140010059
MT_H37Rv	67997	SNV	A	G	1	RVBD_0063					oxidoreductase						canettii_CIPT_140010059
MT_H37Rv	68008	SNV	A	G	1	RVBD_0063					oxidoreductase						canettii_CIPT_140010059
MT_H37Rv	68083	SNV	G	C	1	RVBD_0063					oxidoreductase						canettii_CIPT_140010059
MT_H37Rv	68090	SNV	A	G	1	RVBD_0063					oxidoreductase						canettii_CIPT_140010059
MT_H37Rv	68096	SNV	T	G	1	RVBD_0063					oxidoreductase						canettii_CIPT_140010059
MT_H37Rv	68161	SNV	A	C	1	RVBD_0063					oxidoreductase						canettii_CIPT_140010059
MT_H37Rv	68168	SNV	T	C	1	RVBD_0063					oxidoreductase						canettii_CIPT_140010059
MT_H37Rv	68174	SNV	T	C	1	RVBD_0063					oxidoreductase																		RGTB423
MT_H37Rv	68175	SNV	C	T	1	RVBD_0063					oxidoreductase						canettii_CIPT_140010059
MT_H37Rv	68185	SNV	T	C	1	RVBD_0063					oxidoreductase						canettii_CIPT_140010059
MT_H37Rv	68203	SNV	A	G	1	RVBD_0063					oxidoreductase						canettii_CIPT_140010059
MT_H37Rv	68363	SNV	C	T	1												canettii_CIPT_140010059
MT_H37Rv	69025	SNV	G	C	1	RVBD_0064					transmembrane protein												F11
MT_H37Rv	69072	SNV	C	T	1	RVBD_0064					transmembrane protein		BCG_Mexico	BCG_Moreau_RDJ	BCG_Pasteur	BCG_Tokyo_172
MT_H37Rv	69417	SNV	T	C	1	RVBD_0064					transmembrane protein						canettii_CIPT_140010059
MT_H37Rv	69871	SNV	C	T	1	RVBD_0064					transmembrane protein									CDC1551
MT_H37Rv	69989	SNV	G	A	1	RVBD_0064					transmembrane protein	africanum_GM041182	BCG_Mexico	BCG_Moreau_RDJ	BCG_Pasteur	BCG_Tokyo_172	canettii_CIPT_140010059	CCDC5079	CCDC5180	CDC1551	CTRI-2		F11	H37Ra	KZN1435_m2	KZN2407_m2	KZN605m_2	RGTB327	RGTB423
MT_H37Rv	70023	SNV	C	T	1	RVBD_0064					transmembrane protein						canettii_CIPT_140010059
MT_H37Rv	70267	SNV	G	T	1	RVBD_0064					transmembrane protein	africanum_GM041182	BCG_Mexico	BCG_Moreau_RDJ	BCG_Pasteur	BCG_Tokyo_172	canettii_CIPT_140010059	CCDC5079	CCDC5180										RGTB423
MT_H37Rv	70320	SNV	G	T	1	RVBD_0064					transmembrane protein																	RGTB327
MT_H37Rv	70322	SNV	T	C	1	RVBD_0064					transmembrane protein																	RGTB327
MT_H37Rv	70622	SNV	G	A	1	RVBD_0064					transmembrane protein	africanum_GM041182
MT_H37Rv	70816	SNV	A	G	1	RVBD_0064					transmembrane protein	africanum_GM041182	BCG_Mexico	BCG_Moreau_RDJ	BCG_Pasteur	BCG_Tokyo_172	canettii_CIPT_140010059	CCDC5079	CCDC5180	CDC1551	CTRI-2	erdman	F11		KZN1435_m2	KZN2407_m2	KZN605m_2	RGTB327	RGTB423
MT_H37Rv	70924	SNV	C	T	1	RVBD_0064					transmembrane protein											erdman
MT_H37Rv	71325	SNV	C	G	1	RVBD_0064					transmembrane protein						canettii_CIPT_140010059
MT_H37Rv	71336	SNV	G	C	1	RVBD_0064					transmembrane protein	africanum_GM041182	BCG_Mexico	BCG_Moreau_RDJ	BCG_Pasteur	BCG_Tokyo_172	canettii_CIPT_140010059	CCDC5079	CCDC5180	CDC1551	CTRI-2	erdman	F11		KZN1435_m2	KZN2407_m2	KZN605m_2	RGTB327	RGTB423
MT_H37Rv	71357	SNV	C	T	1	RVBD_0064					transmembrane protein						canettii_CIPT_140010059
MT_H37Rv	71396	SNV	C	G	1	RVBD_0064					transmembrane protein									CDC1551
MT_H37Rv	71584	SNV	C	G	1																								RGTB423
MT_H37Rv	71707	SNV	T	C	1	RVBD_0064A					antitoxin VapB1						canettii_CIPT_140010059
MT_H37Rv	71724	SNV	G	A	1	RVBD_0064A					antitoxin VapB1																		RGTB423
MT_H37Rv	71728	SNV	A	G	1	RVBD_0064A					antitoxin VapB1																		RGTB423
MT_H37Rv	71731	SNV	C	T	1	RVBD_0064A					antitoxin VapB1		BCG_Mexico	BCG_Moreau_RDJ	BCG_Pasteur	BCG_Tokyo_172
MT_H37Rv	71736	SNV	G	C	1	RVBD_0064A					antitoxin VapB1																		RGTB423
MT_H37Rv	71740	SNV	T	C	1	RVBD_0064A					antitoxin VapB1																		RGTB423
MT_H37Rv	71743	SNV	T	A	1	RVBD_0064A					antitoxin VapB1																		RGTB423
MT_H37Rv	71751	SNV	G	C	1	RVBD_0064A					antitoxin VapB1																		RGTB423
MT_H37Rv	71755	SNV	T	A	1	RVBD_0064A					antitoxin VapB1																		RGTB423
MT_H37Rv	71761	SNV	G	T	1	RVBD_0064A					antitoxin VapB1																		RGTB423
MT_H37Rv	71763	SNV	A	G	1	RVBD_0064A					antitoxin VapB1																		RGTB423
MT_H37Rv	71765	SNV	T	G	1	RVBD_0064A					antitoxin VapB1																		RGTB423
MT_H37Rv	71769	SNV	A	T	1	RVBD_0064A					antitoxin VapB1																		RGTB423
MT_H37Rv	71852	SNV	T	C	1	RVBD_0065					toxin VapC1						canettii_CIPT_140010059
MT_H37Rv	72099	SNV	C	T	1	RVBD_0065					toxin VapC1						canettii_CIPT_140010059
MT_H37Rv	72126	SNV	C	A	1	RVBD_0065					toxin VapC1						canettii_CIPT_140010059
MT_H37Rv	72628	SNV	C	T	1	RVBD_0066c					isocitrate dehydrogenase Icd2						canettii_CIPT_140010059
MT_H37Rv	72694	SNV	A	C	1	RVBD_0066c					isocitrate dehydrogenase Icd2						canettii_CIPT_140010059
MT_H37Rv	72730	SNV	T	C	1	RVBD_0066c					isocitrate dehydrogenase Icd2						canettii_CIPT_140010059
MT_H37Rv	72799	SNV	G	A	1	RVBD_0066c					isocitrate dehydrogenase Icd2						canettii_CIPT_140010059
MT_H37Rv	72919	SNV	C	G	1	RVBD_0066c					isocitrate dehydrogenase Icd2						canettii_CIPT_140010059
MT_H37Rv	73086	SNV	C	T	1	RVBD_0066c					isocitrate dehydrogenase Icd2																		RGTB423
MT_H37Rv	73173	SNV	C	T	1	RVBD_0066c					isocitrate dehydrogenase Icd2	africanum_GM041182
MT_H37Rv	73642	SNV	G	T	1	RVBD_0066c					isocitrate dehydrogenase Icd2						canettii_CIPT_140010059
MT_H37Rv	73935	SNV	C	T	1	RVBD_0066c					isocitrate dehydrogenase Icd2						canettii_CIPT_140010059
MT_H37Rv	74059	SNV	C	T	1	RVBD_0066c					isocitrate dehydrogenase Icd2										CTRI-2		F11		KZN1435_m2	KZN2407_m2	KZN605m_2	RGTB327
MT_H37Rv	74092	SNV	C	T	1	RVBD_0066c					isocitrate dehydrogenase Icd2		BCG_Mexico	BCG_Moreau_RDJ	BCG_Pasteur	BCG_Tokyo_172
MT_H37Rv	74161	SNV	C	G	1	RVBD_0066c					isocitrate dehydrogenase Icd2	africanum_GM041182	BCG_Mexico	BCG_Moreau_RDJ	BCG_Pasteur	BCG_Tokyo_172
MT_H37Rv	74737	SNV	T	C	1	RVBD_0067c					transcriptional regulator TetR-family						canettii_CIPT_140010059												RGTB423
MT_H37Rv	75233	SNV	C	A	1													CCDC5079	CCDC5180
MT_H37Rv	75264	SNV	C	T	1															CDC1551
MT_H37Rv	75330	SNV	T	C	1	RVBD_0068					oxidoreductase						canettii_CIPT_140010059
MT_H37Rv	75809	SNV	A	G	1	RVBD_0068					oxidoreductase	africanum_GM041182
MT_H37Rv	75940	SNV	G	C	1	RVBD_0068					oxidoreductase	africanum_GM041182	BCG_Mexico	BCG_Moreau_RDJ	BCG_Pasteur	BCG_Tokyo_172	canettii_CIPT_140010059	CCDC5079	CCDC5180	CDC1551	CTRI-2	erdman	F11		KZN1435_m2	KZN2407_m2	KZN605m_2	RGTB327	RGTB423
MT_H37Rv	76147	SNV	C	G	1	RVBD_0068					oxidoreductase	africanum_GM041182
MT_H37Rv	77058	SNV	T	C	1	RVBD_0069c					l-serine dehydratase SdaA										CTRI-2
MT_H37Rv	77469	SNV	C	T	1	RVBD_0069c					l-serine dehydratase SdaA																		RGTB423
MT_H37Rv	78001	SNV	C	T	1	RVBD_0070c					serine hydroxymethyltransferase GlyA2						canettii_CIPT_140010059
MT_H37Rv	78103	SNV	T	C	1	RVBD_0070c					serine hydroxymethyltransferase GlyA2	africanum_GM041182	BCG_Mexico	BCG_Moreau_RDJ	BCG_Pasteur	BCG_Tokyo_172
MT_H37Rv	78296	SNV	C	T	1	RVBD_0070c					serine hydroxymethyltransferase GlyA2											erdman
MT_H37Rv	79122	SNV	A	C	1																								RGTB423
MT_H37Rv	79126	SNV	T	G	1																								RGTB423
MT_H37Rv	79128	SNV	C	G	1																								RGTB423
MT_H37Rv	79361	SNV	G	C	1								BCG_Mexico	BCG_Moreau_RDJ	BCG_Pasteur	BCG_Tokyo_172
MT_H37Rv	79409	SNV	C	G	1												canettii_CIPT_140010059
MT_H37Rv	79479	SNV	T	C	1																								RGTB423
MT_H37Rv	79480	SNV	T	C	1													CCDC5079	CCDC5180
MT_H37Rv	80133	SNV	C	T	1	RVBD_0071					RNA-directed DNA polymerase		BCG_Mexico	BCG_Moreau_RDJ	BCG_Pasteur	BCG_Tokyo_172
MT_H37Rv	80474	SNV	A	C	1												canettii_CIPT_140010059
MT_H37Rv	80510	SNV	A	G	1												canettii_CIPT_140010059
MT_H37Rv	80616	SNV	C	G	1							africanum_GM041182	BCG_Mexico	BCG_Moreau_RDJ	BCG_Pasteur	BCG_Tokyo_172	canettii_CIPT_140010059			CDC1551	CTRI-2	erdman	F11		KZN1435_m2	KZN2407_m2	KZN605m_2	RGTB327	RGTB423
MT_H37Rv	80849	SNV	G	C	1	RVBD_0072					glutamine-transport ABC transporter transmembrane protein																		RGTB423
MT_H37Rv	80850	SNV	A	G	1	RVBD_0072					glutamine-transport ABC transporter transmembrane protein																		RGTB423
MT_H37Rv	80853	SNV	T	G	1	RVBD_0072					glutamine-transport ABC transporter transmembrane protein																		RGTB423
MT_H37Rv	81100	SNV	T	C	1	RVBD_0072					glutamine-transport ABC transporter transmembrane protein						canettii_CIPT_140010059
MT_H37Rv	81963	SNV	G	A	1	RVBD_0073					glutamine-transport ABC transporter ATP-binding protein											erdman
MT_H37Rv	82362	SNV	A	G	1	RVBD_0073					glutamine-transport ABC transporter ATP-binding protein						canettii_CIPT_140010059
MT_H37Rv	83842	SNV	G	A	1	RVBD_0074					hypothetical protein											erdman
MT_H37Rv	83982	SNV	A	G	1															CDC1551		erdman
MT_H37Rv	84238	SNV	T	G	1	RVBD_0075					cystathionine beta-lyase	africanum_GM041182
MT_H37Rv	84553	SNV	T	C	1	RVBD_0075					cystathionine beta-lyase						canettii_CIPT_140010059
MT_H37Rv	84972	SNV	A	G	1	RVBD_0075					cystathionine beta-lyase		BCG_Mexico	BCG_Moreau_RDJ	BCG_Pasteur	BCG_Tokyo_172
MT_H37Rv	85252	SNV	C	G	1	RVBD_0076c					membrane protein						canettii_CIPT_140010059
MT_H37Rv	85272	SNV	A	C	1	RVBD_0076c					membrane protein																		RGTB423
MT_H37Rv	85767	SNV	T	C	1	RVBD_0077c					oxidoreductase						canettii_CIPT_140010059
MT_H37Rv	86566	SNV	G	A	1	RVBD_0078					transcriptional regulator						canettii_CIPT_140010059
MT_H37Rv	86864	SNV	A	G	1	RVBD_0078					transcriptional regulator		BCG_Mexico	BCG_Moreau_RDJ	BCG_Pasteur	BCG_Tokyo_172
MT_H37Rv	87079	SNV	T	C	1	RVBD_0078					transcriptional regulator		BCG_Mexico	BCG_Moreau_RDJ	BCG_Pasteur	BCG_Tokyo_172
MT_H37Rv	87200	SNV	C	T	1												canettii_CIPT_140010059
MT_H37Rv	87468	SNV	C	T	1	RVBD_0078A					hypothetical protein							CCDC5079	CCDC5180
MT_H37Rv	88486	SNV	G	C	1	RVBD_0079					hypothetical protein														KZN1435_m2	KZN2407_m2	KZN605m_2
MT_H37Rv	88592	SNV	C	T	1	RVBD_0079					hypothetical protein						canettii_CIPT_140010059
MT_H37Rv	88764	SNV	C	T	1	RVBD_0079					hypothetical protein																		RGTB423
MT_H37Rv	89113	SNV	T	G	1	RVBD_0080					hypothetical protein	africanum_GM041182
MT_H37Rv	89124	SNV	C	T	1	RVBD_0080					hypothetical protein		BCG_Mexico		BCG_Pasteur
MT_H37Rv	89200	SNV	G	T	1	RVBD_0080					hypothetical protein	africanum_GM041182	BCG_Mexico	BCG_Moreau_RDJ	BCG_Pasteur	BCG_Tokyo_172	canettii_CIPT_140010059												RGTB423
MT_H37Rv	89300	SNV	T	G	1	RVBD_0080					hypothetical protein						canettii_CIPT_140010059
MT_H37Rv	89327	SNV	G	C	1	RVBD_0080					hypothetical protein						canettii_CIPT_140010059
MT_H37Rv	89338	SNV	C	T	1	RVBD_0080					hypothetical protein						canettii_CIPT_140010059
MT_H37Rv	89340	SNV	G	A	1	RVBD_0080					hypothetical protein						canettii_CIPT_140010059
MT_H37Rv	89347	SNV	G	C	1	RVBD_0080					hypothetical protein						canettii_CIPT_140010059
MT_H37Rv	89355	SNV	G	C	1	RVBD_0080					hypothetical protein						canettii_CIPT_140010059
MT_H37Rv	89366	SNV	C	T	1	RVBD_0080					hypothetical protein						canettii_CIPT_140010059
MT_H37Rv	89373	SNV	C	G	1	RVBD_0080					hypothetical protein						canettii_CIPT_140010059
MT_H37Rv	89418	SNV	G	A	1	RVBD_0080					hypothetical protein						canettii_CIPT_140010059
MT_H37Rv	89432	SNV	C	T	1	RVBD_0080					hypothetical protein						canettii_CIPT_140010059
MT_H37Rv	89482	SNV	C	T	1												canettii_CIPT_140010059
MT_H37Rv	89483	SNV	G	C	1												canettii_CIPT_140010059
MT_H37Rv	89490	SNV	C	T	1												canettii_CIPT_140010059
MT_H37Rv	89501	SNV	C	A	1												canettii_CIPT_140010059
MT_H37Rv	89505	SNV	C	T	1												canettii_CIPT_140010059
MT_H37Rv	89510	SNV	C	G	1												canettii_CIPT_140010059
MT_H37Rv	89535	SNV	C	T	1							africanum_GM041182	BCG_Mexico	BCG_Moreau_RDJ	BCG_Pasteur	BCG_Tokyo_172
MT_H37Rv	89871	SNV	C	T	1	RVBD_0081					ArsR family transcriptional regulator																		RGTB423
MT_H37Rv	90144	SNV	A	G	1	RVBD_0082					oxidoreductase	africanum_GM041182	BCG_Mexico	BCG_Moreau_RDJ	BCG_Pasteur	BCG_Tokyo_172	canettii_CIPT_140010059	CCDC5079	CCDC5180	CDC1551	CTRI-2	erdman	F11	H37Ra	KZN1435_m2	KZN2407_m2	KZN605m_2	RGTB327	RGTB423
MT_H37Rv	90214	SNV	G	T	1	RVBD_0082					oxidoreductase						canettii_CIPT_140010059
MT_H37Rv	90241	SNV	A	G	1	RVBD_0082					oxidoreductase						canettii_CIPT_140010059
MT_H37Rv	90304	SNV	T	C	1	RVBD_0082					oxidoreductase						canettii_CIPT_140010059
MT_H37Rv	90322	SNV	A	G	1	RVBD_0082					oxidoreductase						canettii_CIPT_140010059
MT_H37Rv	90328	SNV	C	T	1	RVBD_0082					oxidoreductase						canettii_CIPT_140010059
MT_H37Rv	90346	SNV	C	A	1	RVBD_0082					oxidoreductase						canettii_CIPT_140010059
MT_H37Rv	90428	SNV	T	C	1	RVBD_0083					oxidoreductase						canettii_CIPT_140010059
MT_H37Rv	90429	SNV	C	G	1	RVBD_0083					oxidoreductase						canettii_CIPT_140010059
MT_H37Rv	90435	SNV	T	C	1	RVBD_0083					oxidoreductase						canettii_CIPT_140010059
MT_H37Rv	90447	SNV	C	T	1	RVBD_0083					oxidoreductase						canettii_CIPT_140010059
MT_H37Rv	90452	SNV	C	T	1	RVBD_0083					oxidoreductase						canettii_CIPT_140010059
MT_H37Rv	90468	SNV	G	T	1	RVBD_0083					oxidoreductase						canettii_CIPT_140010059
MT_H37Rv	90474	SNV	G	C	1	RVBD_0083					oxidoreductase						canettii_CIPT_140010059
MT_H37Rv	90483	SNV	T	C	1	RVBD_0083					oxidoreductase						canettii_CIPT_140010059
MT_H37Rv	90489	SNV	G	C	1	RVBD_0083					oxidoreductase						canettii_CIPT_140010059
MT_H37Rv	90490	SNV	G	A	1	RVBD_0083					oxidoreductase						canettii_CIPT_140010059
MT_H37Rv	90491	SNV	T	C	1	RVBD_0083					oxidoreductase						canettii_CIPT_140010059
MT_H37Rv	90495	SNV	T	G	1	RVBD_0083					oxidoreductase						canettii_CIPT_140010059
MT_H37Rv	90497	SNV	T	C	1	RVBD_0083					oxidoreductase						canettii_CIPT_140010059
MT_H37Rv	90498	SNV	A	G	1	RVBD_0083					oxidoreductase						canettii_CIPT_140010059
MT_H37Rv	90500	SNV	T	C	1	RVBD_0083					oxidoreductase						canettii_CIPT_140010059
MT_H37Rv	90501	SNV	G	A	1	RVBD_0083					oxidoreductase						canettii_CIPT_140010059
MT_H37Rv	90505	SNV	G	A	1	RVBD_0083					oxidoreductase						canettii_CIPT_140010059
MT_H37Rv	90510	SNV	T	C	1	RVBD_0083					oxidoreductase						canettii_CIPT_140010059
MT_H37Rv	90532	SNV	G	A	1	RVBD_0083					oxidoreductase						canettii_CIPT_140010059
MT_H37Rv	90534	SNV	G	C	1	RVBD_0083					oxidoreductase						canettii_CIPT_140010059
MT_H37Rv	90553	SNV	T	C	1	RVBD_0083					oxidoreductase						canettii_CIPT_140010059
MT_H37Rv	90593	SNV	C	T	1	RVBD_0083					oxidoreductase						canettii_CIPT_140010059
MT_H37Rv	90623	SNV	T	C	1	RVBD_0083					oxidoreductase						canettii_CIPT_140010059
MT_H37Rv	90633	SNV	A	G	1	RVBD_0083					oxidoreductase						canettii_CIPT_140010059
MT_H37Rv	90637	SNV	C	T	1	RVBD_0083					oxidoreductase						canettii_CIPT_140010059
MT_H37Rv	90639	SNV	C	G	1	RVBD_0083					oxidoreductase						canettii_CIPT_140010059
MT_H37Rv	90649	SNV	C	G	1	RVBD_0083					oxidoreductase						canettii_CIPT_140010059
MT_H37Rv	90652	SNV	A	G	1	RVBD_0083					oxidoreductase						canettii_CIPT_140010059
MT_H37Rv	90666	SNV	G	A	1	RVBD_0083					oxidoreductase						canettii_CIPT_140010059
MT_H37Rv	90724	SNV	C	T	1	RVBD_0083					oxidoreductase						canettii_CIPT_140010059
MT_H37Rv	90736	SNV	C	T	1	RVBD_0083					oxidoreductase						canettii_CIPT_140010059
MT_H37Rv	90750	SNV	G	C	1	RVBD_0083					oxidoreductase						canettii_CIPT_140010059
MT_H37Rv	90778	SNV	G	A	1	RVBD_0083					oxidoreductase						canettii_CIPT_140010059
MT_H37Rv	90792	SNV	C	G	1	RVBD_0083					oxidoreductase						canettii_CIPT_140010059
MT_H37Rv	90795	SNV	C	A	1	RVBD_0083					oxidoreductase						canettii_CIPT_140010059
MT_H37Rv	90796	SNV	T	G	1	RVBD_0083					oxidoreductase						canettii_CIPT_140010059
MT_H37Rv	90804	SNV	C	G	1	RVBD_0083					oxidoreductase						canettii_CIPT_140010059
MT_H37Rv	90834	SNV	A	G	1	RVBD_0083					oxidoreductase						canettii_CIPT_140010059
MT_H37Rv	90843	SNV	A	G	1	RVBD_0083					oxidoreductase						canettii_CIPT_140010059
MT_H37Rv	90844	SNV	A	C	1	RVBD_0083					oxidoreductase						canettii_CIPT_140010059
MT_H37Rv	90846	SNV	C	G	1	RVBD_0083					oxidoreductase						canettii_CIPT_140010059
MT_H37Rv	90858	SNV	G	C	1	RVBD_0083					oxidoreductase						canettii_CIPT_140010059
MT_H37Rv	90914	SNV	G	C	1	RVBD_0083					oxidoreductase						canettii_CIPT_140010059
MT_H37Rv	90928	SNV	G	A	1	RVBD_0083					oxidoreductase						canettii_CIPT_140010059
MT_H37Rv	90930	SNV	C	T	1	RVBD_0083					oxidoreductase						canettii_CIPT_140010059
MT_H37Rv	90932	SNV	C	T	1	RVBD_0083					oxidoreductase						canettii_CIPT_140010059
MT_H37Rv	90936	SNV	A	G	1	RVBD_0083					oxidoreductase						canettii_CIPT_140010059
MT_H37Rv	90940	SNV	A	G	1	RVBD_0083					oxidoreductase						canettii_CIPT_140010059
MT_H37Rv	90945	SNV	C	G	1	RVBD_0083					oxidoreductase						canettii_CIPT_140010059
MT_H37Rv	90953	SNV	T	C	1	RVBD_0083					oxidoreductase						canettii_CIPT_140010059
MT_H37Rv	90957	SNV	G	A	1	RVBD_0083					oxidoreductase						canettii_CIPT_140010059
MT_H37Rv	90963	SNV	T	G	1	RVBD_0083					oxidoreductase						canettii_CIPT_140010059
MT_H37Rv	90975	SNV	C	T	1	RVBD_0083					oxidoreductase						canettii_CIPT_140010059
MT_H37Rv	90985	SNV	C	T	1	RVBD_0083					oxidoreductase						canettii_CIPT_140010059
MT_H37Rv	91001	SNV	C	T	1	RVBD_0083					oxidoreductase	africanum_GM041182
MT_H37Rv	91011	SNV	C	T	1	RVBD_0083					oxidoreductase						canettii_CIPT_140010059
MT_H37Rv	91059	SNV	C	T	1	RVBD_0083					oxidoreductase						canettii_CIPT_140010059
MT_H37Rv	91069	SNV	A	T	1	RVBD_0083					oxidoreductase						canettii_CIPT_140010059
MT_H37Rv	91070	SNV	T	G	1	RVBD_0083					oxidoreductase						canettii_CIPT_140010059
MT_H37Rv	91071	SNV	T	C	1	RVBD_0083					oxidoreductase	africanum_GM041182	BCG_Mexico	BCG_Moreau_RDJ	BCG_Pasteur	BCG_Tokyo_172	canettii_CIPT_140010059	CCDC5079	CCDC5180	CDC1551	CTRI-2	erdman	F11	H37Ra	KZN1435_m2	KZN2407_m2	KZN605m_2	RGTB327	RGTB423
MT_H37Rv	91082	SNV	T	C	1	RVBD_0083					oxidoreductase						canettii_CIPT_140010059
MT_H37Rv	91083	SNV	C	T	1	RVBD_0083					oxidoreductase						canettii_CIPT_140010059
MT_H37Rv	91086	SNV	T	A	1	RVBD_0083					oxidoreductase						canettii_CIPT_140010059
MT_H37Rv	91087	SNV	T	A	1	RVBD_0083					oxidoreductase						canettii_CIPT_140010059
MT_H37Rv	91104	SNV	G	C	1	RVBD_0083					oxidoreductase						canettii_CIPT_140010059
MT_H37Rv	91119	SNV	C	T	1	RVBD_0083					oxidoreductase						canettii_CIPT_140010059
MT_H37Rv	91146	SNV	G	C	1	RVBD_0083					oxidoreductase						canettii_CIPT_140010059
MT_H37Rv	91149	SNV	C	T	1	RVBD_0083					oxidoreductase						canettii_CIPT_140010059
MT_H37Rv	91192	SNV	G	A	1	RVBD_0083					oxidoreductase						canettii_CIPT_140010059
MT_H37Rv	91197	SNV	T	C	1	RVBD_0083					oxidoreductase						canettii_CIPT_140010059
MT_H37Rv	91210	SNV	C	T	1	RVBD_0083					oxidoreductase						canettii_CIPT_140010059
MT_H37Rv	91251	SNV	G	A	1	RVBD_0083					oxidoreductase						canettii_CIPT_140010059
MT_H37Rv	91263	SNV	G	C	1	RVBD_0083					oxidoreductase						canettii_CIPT_140010059
MT_H37Rv	91269	SNV	A	G	1	RVBD_0083					oxidoreductase						canettii_CIPT_140010059
MT_H37Rv	91272	SNV	T	G	1	RVBD_0083					oxidoreductase						canettii_CIPT_140010059
MT_H37Rv	91281	SNV	T	C	1	RVBD_0083					oxidoreductase						canettii_CIPT_140010059
MT_H37Rv	91282	SNV	A	G	1	RVBD_0083					oxidoreductase						canettii_CIPT_140010059
MT_H37Rv	91284	SNV	C	A	1	RVBD_0083					oxidoreductase						canettii_CIPT_140010059
MT_H37Rv	91287	SNV	A	C	1	RVBD_0083					oxidoreductase						canettii_CIPT_140010059
MT_H37Rv	91290	SNV	C	T	1	RVBD_0083					oxidoreductase						canettii_CIPT_140010059
MT_H37Rv	91296	SNV	G	T	1	RVBD_0083					oxidoreductase						canettii_CIPT_140010059
MT_H37Rv	91313	SNV	C	T	1	RVBD_0083					oxidoreductase						canettii_CIPT_140010059
MT_H37Rv	91320	SNV	A	G	1	RVBD_0083					oxidoreductase						canettii_CIPT_140010059
MT_H37Rv	91332	SNV	C	T	1	RVBD_0083					oxidoreductase						canettii_CIPT_140010059
MT_H37Rv	91333	SNV	A	C	1	RVBD_0083					oxidoreductase						canettii_CIPT_140010059
MT_H37Rv	91338	SNV	T	C	1	RVBD_0083					oxidoreductase						canettii_CIPT_140010059
MT_H37Rv	91362	SNV	C	G	1	RVBD_0083					oxidoreductase						canettii_CIPT_140010059
MT_H37Rv	91365	SNV	C	A	1	RVBD_0083					oxidoreductase						canettii_CIPT_140010059
MT_H37Rv	91368	SNV	C	T	1	RVBD_0083					oxidoreductase						canettii_CIPT_140010059
MT_H37Rv	91369	SNV	A	C	1	RVBD_0083					oxidoreductase						canettii_CIPT_140010059
MT_H37Rv	91383	SNV	T	G	1	RVBD_0083					oxidoreductase						canettii_CIPT_140010059
MT_H37Rv	91428	SNV	G	A	1	RVBD_0083					oxidoreductase						canettii_CIPT_140010059
MT_H37Rv	91440	SNV	A	G	1	RVBD_0083					oxidoreductase						canettii_CIPT_140010059
MT_H37Rv	91446	SNV	G	C	1	RVBD_0083					oxidoreductase						canettii_CIPT_140010059
MT_H37Rv	91457	SNV	T	C	1	RVBD_0083					oxidoreductase						canettii_CIPT_140010059
MT_H37Rv	91458	SNV	C	A	1	RVBD_0083					oxidoreductase						canettii_CIPT_140010059
MT_H37Rv	91470	SNV	G	C	1	RVBD_0083					oxidoreductase						canettii_CIPT_140010059
MT_H37Rv	91479	SNV	G	A	1	RVBD_0083					oxidoreductase						canettii_CIPT_140010059
MT_H37Rv	91485	SNV	A	C	1	RVBD_0083					oxidoreductase						canettii_CIPT_140010059
MT_H37Rv	91488	SNV	T	C	1	RVBD_0083					oxidoreductase						canettii_CIPT_140010059
MT_H37Rv	91491	SNV	T	G	1	RVBD_0083					oxidoreductase						canettii_CIPT_140010059
MT_H37Rv	91498	SNV	T	C	1	RVBD_0083					oxidoreductase						canettii_CIPT_140010059
MT_H37Rv	91509	SNV	G	C	1	RVBD_0083					oxidoreductase						canettii_CIPT_140010059
MT_H37Rv	91516	SNV	A	G	1	RVBD_0083					oxidoreductase						canettii_CIPT_140010059
MT_H37Rv	91518	SNV	T	C	1	RVBD_0083					oxidoreductase						canettii_CIPT_140010059
MT_H37Rv	91528	SNV	C	T	1	RVBD_0083					oxidoreductase						canettii_CIPT_140010059
MT_H37Rv	91543	SNV	A	G	1	RVBD_0083					oxidoreductase						canettii_CIPT_140010059
MT_H37Rv	91551	SNV	T	C	1	RVBD_0083					oxidoreductase						canettii_CIPT_140010059
MT_H37Rv	91563	SNV	C	T	1	RVBD_0083					oxidoreductase						canettii_CIPT_140010059
MT_H37Rv	91570	SNV	A	G	1	RVBD_0083					oxidoreductase						canettii_CIPT_140010059
MT_H37Rv	91581	SNV	G	A	1	RVBD_0083					oxidoreductase						canettii_CIPT_140010059
MT_H37Rv	91587	SNV	A	G	1	RVBD_0083					oxidoreductase						canettii_CIPT_140010059
MT_H37Rv	91602	SNV	C	T	1	RVBD_0083					oxidoreductase						canettii_CIPT_140010059
MT_H37Rv	91623	SNV	T	G	1	RVBD_0083					oxidoreductase						canettii_CIPT_140010059
MT_H37Rv	91647	SNV	G	A	1	RVBD_0083					oxidoreductase						canettii_CIPT_140010059
MT_H37Rv	91650	SNV	C	G	1	RVBD_0083					oxidoreductase						canettii_CIPT_140010059
MT_H37Rv	91674	SNV	T	C	1	RVBD_0083					oxidoreductase						canettii_CIPT_140010059
MT_H37Rv	91684	SNV	A	C	1	RVBD_0083					oxidoreductase						canettii_CIPT_140010059
MT_H37Rv	91685	SNV	C	T	1	RVBD_0083					oxidoreductase						canettii_CIPT_140010059
MT_H37Rv	91686	SNV	C	T	1	RVBD_0083					oxidoreductase																		RGTB423
MT_H37Rv	91689	SNV	A	C	1	RVBD_0083					oxidoreductase						canettii_CIPT_140010059
MT_H37Rv	91692	SNV	C	G	1	RVBD_0083					oxidoreductase						canettii_CIPT_140010059
MT_H37Rv	91715	SNV	C	T	1	RVBD_0083					oxidoreductase						canettii_CIPT_140010059
MT_H37Rv	91740	SNV	C	G	1	RVBD_0083					oxidoreductase						canettii_CIPT_140010059
MT_H37Rv	91742	SNV	C	T	1	RVBD_0083					oxidoreductase						canettii_CIPT_140010059
MT_H37Rv	91748	SNV	G	C	1	RVBD_0083					oxidoreductase						canettii_CIPT_140010059
MT_H37Rv	91752	SNV	C	G	1	RVBD_0083					oxidoreductase						canettii_CIPT_140010059
MT_H37Rv	91760	SNV	T	C	1	RVBD_0083					oxidoreductase						canettii_CIPT_140010059
MT_H37Rv	91761	SNV	G	C	1	RVBD_0083					oxidoreductase						canettii_CIPT_140010059
MT_H37Rv	91788	SNV	A	G	1	RVBD_0083					oxidoreductase						canettii_CIPT_140010059
MT_H37Rv	91792	SNV	A	G	1	RVBD_0083					oxidoreductase						canettii_CIPT_140010059
MT_H37Rv	91793	SNV	T	C	1	RVBD_0083					oxidoreductase						canettii_CIPT_140010059
MT_H37Rv	91794	SNV	G	T	1	RVBD_0083					oxidoreductase						canettii_CIPT_140010059
MT_H37Rv	91801	SNV	C	G	1	RVBD_0083					oxidoreductase						canettii_CIPT_140010059
MT_H37Rv	91803	SNV	G	A	1	RVBD_0083					oxidoreductase						canettii_CIPT_140010059
MT_H37Rv	91806	SNV	C	G	1	RVBD_0083					oxidoreductase						canettii_CIPT_140010059
MT_H37Rv	91821	SNV	G	C	1	RVBD_0083					oxidoreductase						canettii_CIPT_140010059
MT_H37Rv	91827	SNV	T	G	1	RVBD_0083					oxidoreductase						canettii_CIPT_140010059
MT_H37Rv	91829	SNV	A	G	1	RVBD_0083					oxidoreductase						canettii_CIPT_140010059
MT_H37Rv	91831	SNV	G	T	1	RVBD_0083					oxidoreductase						canettii_CIPT_140010059
MT_H37Rv	91837	SNV	A	G	1	RVBD_0083					oxidoreductase						canettii_CIPT_140010059
MT_H37Rv	91847	SNV	G	A	1	RVBD_0083					oxidoreductase						canettii_CIPT_140010059
MT_H37Rv	91854	SNV	C	T	1	RVBD_0083					oxidoreductase						canettii_CIPT_140010059
MT_H37Rv	91857	SNV	C	G	1	RVBD_0083					oxidoreductase						canettii_CIPT_140010059
MT_H37Rv	91867	SNV	C	T	1	RVBD_0083					oxidoreductase						canettii_CIPT_140010059
MT_H37Rv	91874	SNV	C	G	1	RVBD_0083					oxidoreductase						canettii_CIPT_140010059
MT_H37Rv	91899	SNV	C	G	1	RVBD_0083					oxidoreductase						canettii_CIPT_140010059
MT_H37Rv	91910	SNV	C	G	1	RVBD_0083					oxidoreductase						canettii_CIPT_140010059
MT_H37Rv	91913	SNV	C	G	1	RVBD_0083					oxidoreductase						canettii_CIPT_140010059
MT_H37Rv	91914	SNV	T	C	1	RVBD_0083					oxidoreductase						canettii_CIPT_140010059
MT_H37Rv	91929	SNV	G	A	1	RVBD_0083					oxidoreductase						canettii_CIPT_140010059
MT_H37Rv	91934	SNV	C	T	1	RVBD_0083					oxidoreductase						canettii_CIPT_140010059
MT_H37Rv	91938	SNV	A	T	1	RVBD_0083					oxidoreductase						canettii_CIPT_140010059
MT_H37Rv	91944	SNV	C	G	1	RVBD_0083					oxidoreductase						canettii_CIPT_140010059
MT_H37Rv	91947	SNV	C	G	1	RVBD_0083					oxidoreductase						canettii_CIPT_140010059
MT_H37Rv	91961	SNV	T	G	1	RVBD_0083					oxidoreductase						canettii_CIPT_140010059
MT_H37Rv	91968	SNV	G	A	1	RVBD_0083					oxidoreductase						canettii_CIPT_140010059
MT_H37Rv	91977	SNV	G	A	1	RVBD_0083					oxidoreductase						canettii_CIPT_140010059
MT_H37Rv	91978	SNV	C	T	1	RVBD_0083					oxidoreductase						canettii_CIPT_140010059
MT_H37Rv	91985	SNV	G	T	1	RVBD_0083					oxidoreductase						canettii_CIPT_140010059
MT_H37Rv	91986	SNV	G	C	1	RVBD_0083					oxidoreductase						canettii_CIPT_140010059
MT_H37Rv	92001	SNV	T	A	1	RVBD_0083					oxidoreductase						canettii_CIPT_140010059
MT_H37Rv	92010	SNV	G	A	1	RVBD_0083					oxidoreductase						canettii_CIPT_140010059
MT_H37Rv	92016	SNV	T	A	1	RVBD_0083					oxidoreductase	africanum_GM041182					canettii_CIPT_140010059
MT_H37Rv	92024	SNV	T	C	1	RVBD_0083					oxidoreductase						canettii_CIPT_140010059
MT_H37Rv	92047	SNV	T	G	1	RVBD_0083					oxidoreductase						canettii_CIPT_140010059
MT_H37Rv	92052	SNV	C	T	1	RVBD_0083					oxidoreductase						canettii_CIPT_140010059
MT_H37Rv	92055	SNV	C	T	1	RVBD_0083					oxidoreductase						canettii_CIPT_140010059
MT_H37Rv	92062	SNV	C	T	1	RVBD_0083					oxidoreductase						canettii_CIPT_140010059
MT_H37Rv	92073	SNV	C	T	1	RVBD_0083					oxidoreductase						canettii_CIPT_140010059
MT_H37Rv	92078	SNV	G	A	1	RVBD_0083					oxidoreductase						canettii_CIPT_140010059
MT_H37Rv	92104	SNV	A	G	1	RVBD_0083					oxidoreductase						canettii_CIPT_140010059
MT_H37Rv	92167	SNV	G	A	1	RVBD_0083					oxidoreductase						canettii_CIPT_140010059
MT_H37Rv	92170	SNV	G	A	1	RVBD_0083					oxidoreductase						canettii_CIPT_140010059
MT_H37Rv	92181	SNV	C	T	1	RVBD_0083					oxidoreductase						canettii_CIPT_140010059
MT_H37Rv	92186	SNV	A	G	1	RVBD_0083					oxidoreductase						canettii_CIPT_140010059
MT_H37Rv	92193	SNV	C	G	1	RVBD_0083					oxidoreductase						canettii_CIPT_140010059
MT_H37Rv	92196	SNV	T	C	1	RVBD_0083					oxidoreductase						canettii_CIPT_140010059
MT_H37Rv	92197	SNV	A	C	1	RVBD_0083					oxidoreductase						canettii_CIPT_140010059
MT_H37Rv	92199	SNV	T	A	1	RVBD_0083					oxidoreductase	africanum_GM041182	BCG_Mexico	BCG_Moreau_RDJ	BCG_Pasteur	BCG_Tokyo_172	canettii_CIPT_140010059	CCDC5079	CCDC5180	CDC1551	CTRI-2	erdman	F11		KZN1435_m2	KZN2407_m2	KZN605m_2	RGTB327	RGTB423
MT_H37Rv	92211	SNV	G	C	1	RVBD_0083					oxidoreductase						canettii_CIPT_140010059
MT_H37Rv	92224	SNV	A	G	1	RVBD_0083					oxidoreductase						canettii_CIPT_140010059
MT_H37Rv	92225	SNV	T	C	1	RVBD_0083					oxidoreductase						canettii_CIPT_140010059
MT_H37Rv	92226	SNV	G	C	1	RVBD_0083					oxidoreductase						canettii_CIPT_140010059
MT_H37Rv	92229	SNV	C	G	1	RVBD_0083					oxidoreductase						canettii_CIPT_140010059
MT_H37Rv	92231	SNV	A	G	1	RVBD_0083					oxidoreductase						canettii_CIPT_140010059
MT_H37Rv	92241	SNV	C	G	1	RVBD_0083					oxidoreductase						canettii_CIPT_140010059
MT_H37Rv	92244	SNV	T	C	1	RVBD_0083					oxidoreductase						canettii_CIPT_140010059
MT_H37Rv	92251	SNV	A	C	1	RVBD_0083					oxidoreductase						canettii_CIPT_140010059
MT_H37Rv	92267	SNV	G	T	1	RVBD_0083					oxidoreductase						canettii_CIPT_140010059
MT_H37Rv	92268	SNV	C	G	1	RVBD_0083					oxidoreductase						canettii_CIPT_140010059
MT_H37Rv	92271	SNV	C	T	1	RVBD_0083					oxidoreductase						canettii_CIPT_140010059
MT_H37Rv	92313	SNV	C	G	1	RVBD_0083					oxidoreductase						canettii_CIPT_140010059
MT_H37Rv	92322	SNV	A	T	1								BCG_Mexico	BCG_Moreau_RDJ	BCG_Pasteur	BCG_Tokyo_172
MT_H37Rv	92413	SNV	C	G	1	RVBD_0084					formate hydrogenlyase HycD						canettii_CIPT_140010059
MT_H37Rv	92459	SNV	T	C	1	RVBD_0084					formate hydrogenlyase HycD						canettii_CIPT_140010059
MT_H37Rv	92462	SNV	T	C	1	RVBD_0084					formate hydrogenlyase HycD						canettii_CIPT_140010059
MT_H37Rv	92576	SNV	T	G	1	RVBD_0084					formate hydrogenlyase HycD						canettii_CIPT_140010059
MT_H37Rv	92813	SNV	G	C	1	RVBD_0084					formate hydrogenlyase HycD						canettii_CIPT_140010059
MT_H37Rv	92831	SNV	G	T	1	RVBD_0084					formate hydrogenlyase HycD						canettii_CIPT_140010059
MT_H37Rv	93095	SNV	C	T	1	RVBD_0084					formate hydrogenlyase HycD						canettii_CIPT_140010059
MT_H37Rv	93102	SNV	T	C	1	RVBD_0084					formate hydrogenlyase HycD						canettii_CIPT_140010059
MT_H37Rv	93106	SNV	C	T	1	RVBD_0084					formate hydrogenlyase HycD						canettii_CIPT_140010059
MT_H37Rv	93182	SNV	A	G	1	RVBD_0084					formate hydrogenlyase HycD						canettii_CIPT_140010059
MT_H37Rv	93200	SNV	A	C	1	RVBD_0084					formate hydrogenlyase HycD						canettii_CIPT_140010059
MT_H37Rv	93206	SNV	A	G	1	RVBD_0084					formate hydrogenlyase HycD						canettii_CIPT_140010059
MT_H37Rv	93233	SNV	C	T	1	RVBD_0084					formate hydrogenlyase HycD						canettii_CIPT_140010059
MT_H37Rv	93234	SNV	T	C	1	RVBD_0084					formate hydrogenlyase HycD						canettii_CIPT_140010059
MT_H37Rv	93270	SNV	G	C	1	RVBD_0084					formate hydrogenlyase HycD						canettii_CIPT_140010059
MT_H37Rv	93271	SNV	G	A	1	RVBD_0084					formate hydrogenlyase HycD						canettii_CIPT_140010059
MT_H37Rv	93279	SNV	G	A	1												canettii_CIPT_140010059
MT_H37Rv	93280	SNV	G	A	1												canettii_CIPT_140010059
MT_H37Rv	93384	SNV	C	T	1	RVBD_0085					hydrogenase HycP						canettii_CIPT_140010059
MT_H37Rv	93413	SNV	C	T	1	RVBD_0085					hydrogenase HycP						canettii_CIPT_140010059
MT_H37Rv	93423	SNV	C	G	1	RVBD_0085					hydrogenase HycP						canettii_CIPT_140010059
MT_H37Rv	93432	SNV	G	A	1	RVBD_0085					hydrogenase HycP						canettii_CIPT_140010059
MT_H37Rv	93435	SNV	A	G	1	RVBD_0085					hydrogenase HycP						canettii_CIPT_140010059
MT_H37Rv	93454	SNV	A	C	1	RVBD_0085					hydrogenase HycP						canettii_CIPT_140010059
MT_H37Rv	93459	SNV	C	T	1	RVBD_0085					hydrogenase HycP						canettii_CIPT_140010059
MT_H37Rv	93473	SNV	C	G	1	RVBD_0085					hydrogenase HycP						canettii_CIPT_140010059
MT_H37Rv	93474	SNV	G	C	1	RVBD_0085					hydrogenase HycP						canettii_CIPT_140010059
MT_H37Rv	93477	SNV	G	C	1	RVBD_0085					hydrogenase HycP						canettii_CIPT_140010059
MT_H37Rv	93490	SNV	T	G	1	RVBD_0085					hydrogenase HycP						canettii_CIPT_140010059
MT_H37Rv	93516	SNV	C	G	1	RVBD_0085					hydrogenase HycP						canettii_CIPT_140010059
MT_H37Rv	93547	SNV	G	T	1	RVBD_0085					hydrogenase HycP						canettii_CIPT_140010059
MT_H37Rv	93553	SNV	G	A	1	RVBD_0085					hydrogenase HycP						canettii_CIPT_140010059
MT_H37Rv	93574	SNV	T	C	1	RVBD_0085					hydrogenase HycP						canettii_CIPT_140010059
MT_H37Rv	93612	SNV	A	G	1	RVBD_0085					hydrogenase HycP						canettii_CIPT_140010059
MT_H37Rv	93653	SNV	A	C	1	RVBD_0085					hydrogenase HycP						canettii_CIPT_140010059
MT_H37Rv	93663	SNV	G	C	1	RVBD_0085					hydrogenase HycP						canettii_CIPT_140010059
MT_H37Rv	93674	SNV	T	C	1	RVBD_0085					hydrogenase HycP						canettii_CIPT_140010059
MT_H37Rv	93718	SNV	T	C	1	RVBD_0085					hydrogenase HycP						canettii_CIPT_140010059
MT_H37Rv	93732	SNV	G	A	1	RVBD_0085					hydrogenase HycP						canettii_CIPT_140010059
MT_H37Rv	93745	SNV	G	A	1	RVBD_0085					hydrogenase HycP						canettii_CIPT_140010059
MT_H37Rv	93753	SNV	G	A	1	RVBD_0085					hydrogenase HycP						canettii_CIPT_140010059
MT_H37Rv	93783	SNV	G	C	1	RVBD_0085					hydrogenase HycP						canettii_CIPT_140010059
MT_H37Rv	93786	SNV	C	T	1	RVBD_0085					hydrogenase HycP						canettii_CIPT_140010059
MT_H37Rv	93789	SNV	G	C	1	RVBD_0085					hydrogenase HycP						canettii_CIPT_140010059
MT_H37Rv	93792	SNV	G	A	1	RVBD_0085					hydrogenase HycP						canettii_CIPT_140010059
MT_H37Rv	93822	SNV	G	A	1	RVBD_0085					hydrogenase HycP						canettii_CIPT_140010059
MT_H37Rv	93837	SNV	T	C	1	RVBD_0085					hydrogenase HycP						canettii_CIPT_140010059
MT_H37Rv	93879	SNV	C	T	1	RVBD_0085					hydrogenase HycP						canettii_CIPT_140010059
MT_H37Rv	93883	SNV	T	C	1	RVBD_0085					hydrogenase HycP						canettii_CIPT_140010059
MT_H37Rv	93900	SNV	C	G	1	RVBD_0085					hydrogenase HycP						canettii_CIPT_140010059
MT_H37Rv	93905	SNV	T	C	1	RVBD_0085					hydrogenase HycP						canettii_CIPT_140010059
MT_H37Rv	93906	SNV	T	C	1	RVBD_0085					hydrogenase HycP						canettii_CIPT_140010059
MT_H37Rv	93940	SNV	T	C	1	RVBD_0085					hydrogenase HycP						canettii_CIPT_140010059
MT_H37Rv	93948	SNV	T	C	1	RVBD_0085, RVBD_0086					hydrogenase HycP", "hydrogenase HycQ						canettii_CIPT_140010059
MT_H37Rv	93968	SNV	T	C	1	RVBD_0086					hydrogenase HycQ						canettii_CIPT_140010059
MT_H37Rv	93989	SNV	C	G	1	RVBD_0086					hydrogenase HycQ						canettii_CIPT_140010059
MT_H37Rv	93998	SNV	A	C	1	RVBD_0086					hydrogenase HycQ						canettii_CIPT_140010059
MT_H37Rv	94005	SNV	T	G	1	RVBD_0086					hydrogenase HycQ						canettii_CIPT_140010059
MT_H37Rv	94006	SNV	C	G	1	RVBD_0086					hydrogenase HycQ						canettii_CIPT_140010059
MT_H37Rv	94008	SNV	T	A	1	RVBD_0086					hydrogenase HycQ						canettii_CIPT_140010059
MT_H37Rv	94011	SNV	A	G	1	RVBD_0086					hydrogenase HycQ						canettii_CIPT_140010059
MT_H37Rv	94014	SNV	A	G	1	RVBD_0086					hydrogenase HycQ						canettii_CIPT_140010059
MT_H37Rv	94025	SNV	A	G	1	RVBD_0086					hydrogenase HycQ						canettii_CIPT_140010059
MT_H37Rv	94027	SNV	G	A	1	RVBD_0086					hydrogenase HycQ						canettii_CIPT_140010059
MT_H37Rv	94043	SNV	C	G	1	RVBD_0086					hydrogenase HycQ						canettii_CIPT_140010059
MT_H37Rv	94048	SNV	C	T	1	RVBD_0086					hydrogenase HycQ						canettii_CIPT_140010059
MT_H37Rv	94059	SNV	A	G	1	RVBD_0086					hydrogenase HycQ						canettii_CIPT_140010059
MT_H37Rv	94084	SNV	C	T	1	RVBD_0086					hydrogenase HycQ						canettii_CIPT_140010059
MT_H37Rv	94090	SNV	G	C	1	RVBD_0086					hydrogenase HycQ						canettii_CIPT_140010059
MT_H37Rv	94095	SNV	T	C	1	RVBD_0086					hydrogenase HycQ						canettii_CIPT_140010059
MT_H37Rv	94099	SNV	T	C	1	RVBD_0086					hydrogenase HycQ						canettii_CIPT_140010059
MT_H37Rv	94103	SNV	G	A	1	RVBD_0086					hydrogenase HycQ						canettii_CIPT_140010059
MT_H37Rv	94106	SNV	G	T	1	RVBD_0086					hydrogenase HycQ						canettii_CIPT_140010059
MT_H37Rv	94130	SNV	T	G	1	RVBD_0086					hydrogenase HycQ						canettii_CIPT_140010059
MT_H37Rv	94145	SNV	T	C	1	RVBD_0086					hydrogenase HycQ						canettii_CIPT_140010059
MT_H37Rv	94158	SNV	G	A	1	RVBD_0086					hydrogenase HycQ						canettii_CIPT_140010059
MT_H37Rv	94172	SNV	C	T	1	RVBD_0086					hydrogenase HycQ						canettii_CIPT_140010059
MT_H37Rv	94190	SNV	A	G	1	RVBD_0086					hydrogenase HycQ						canettii_CIPT_140010059
MT_H37Rv	94202	SNV	G	A	1	RVBD_0086					hydrogenase HycQ						canettii_CIPT_140010059
MT_H37Rv	94208	SNV	C	T	1	RVBD_0086					hydrogenase HycQ						canettii_CIPT_140010059
MT_H37Rv	94214	SNV	C	T	1	RVBD_0086					hydrogenase HycQ						canettii_CIPT_140010059
MT_H37Rv	94223	SNV	C	T	1	RVBD_0086					hydrogenase HycQ						canettii_CIPT_140010059
MT_H37Rv	94224	SNV	A	G	1	RVBD_0086					hydrogenase HycQ						canettii_CIPT_140010059
MT_H37Rv	94235	SNV	A	C	1	RVBD_0086					hydrogenase HycQ						canettii_CIPT_140010059
MT_H37Rv	94241	SNV	G	C	1	RVBD_0086					hydrogenase HycQ						canettii_CIPT_140010059
MT_H37Rv	94244	SNV	T	C	1	RVBD_0086					hydrogenase HycQ						canettii_CIPT_140010059
MT_H37Rv	94250	SNV	C	T	1	RVBD_0086					hydrogenase HycQ						canettii_CIPT_140010059
MT_H37Rv	94252	SNV	G	A	1	RVBD_0086					hydrogenase HycQ						canettii_CIPT_140010059
MT_H37Rv	94253	SNV	A	G	1	RVBD_0086					hydrogenase HycQ						canettii_CIPT_140010059
MT_H37Rv	94257	SNV	A	G	1	RVBD_0086					hydrogenase HycQ						canettii_CIPT_140010059
MT_H37Rv	94280	SNV	G	A	1	RVBD_0086					hydrogenase HycQ						canettii_CIPT_140010059
MT_H37Rv	94283	SNV	C	G	1	RVBD_0086					hydrogenase HycQ						canettii_CIPT_140010059
MT_H37Rv	94286	SNV	G	A	1	RVBD_0086					hydrogenase HycQ						canettii_CIPT_140010059
MT_H37Rv	94303	SNV	T	C	1	RVBD_0086					hydrogenase HycQ		BCG_Mexico	BCG_Moreau_RDJ	BCG_Pasteur	BCG_Tokyo_172
MT_H37Rv	94310	SNV	G	T	1	RVBD_0086					hydrogenase HycQ						canettii_CIPT_140010059
MT_H37Rv	94319	SNV	C	T	1	RVBD_0086					hydrogenase HycQ						canettii_CIPT_140010059
MT_H37Rv	94331	SNV	C	T	1	RVBD_0086					hydrogenase HycQ						canettii_CIPT_140010059
MT_H37Rv	94337	SNV	C	T	1	RVBD_0086					hydrogenase HycQ						canettii_CIPT_140010059
MT_H37Rv	94344	SNV	G	A	1	RVBD_0086					hydrogenase HycQ											erdman
MT_H37Rv	94346	SNV	A	G	1	RVBD_0086					hydrogenase HycQ						canettii_CIPT_140010059
MT_H37Rv	94358	SNV	C	G	1	RVBD_0086					hydrogenase HycQ						canettii_CIPT_140010059
MT_H37Rv	94379	SNV	T	C	1	RVBD_0086					hydrogenase HycQ						canettii_CIPT_140010059
MT_H37Rv	94388	SNV	G	A	1	RVBD_0086					hydrogenase HycQ							CCDC5079	CCDC5180
MT_H37Rv	94409	SNV	G	A	1	RVBD_0086					hydrogenase HycQ						canettii_CIPT_140010059
MT_H37Rv	94433	SNV	G	C	1	RVBD_0086					hydrogenase HycQ						canettii_CIPT_140010059
MT_H37Rv	94457	SNV	C	G	1	RVBD_0086					hydrogenase HycQ						canettii_CIPT_140010059
MT_H37Rv	94458	SNV	G	A	1	RVBD_0086					hydrogenase HycQ						canettii_CIPT_140010059
MT_H37Rv	94460	SNV	C	T	1	RVBD_0086					hydrogenase HycQ						canettii_CIPT_140010059
MT_H37Rv	94472	SNV	T	C	1	RVBD_0086					hydrogenase HycQ						canettii_CIPT_140010059
MT_H37Rv	94487	SNV	T	C	1	RVBD_0086					hydrogenase HycQ						canettii_CIPT_140010059
MT_H37Rv	94503	SNV	T	G	1	RVBD_0086					hydrogenase HycQ						canettii_CIPT_140010059
MT_H37Rv	94508	SNV	T	C	1	RVBD_0086					hydrogenase HycQ						canettii_CIPT_140010059
MT_H37Rv	94516	SNV	C	A	1	RVBD_0086					hydrogenase HycQ						canettii_CIPT_140010059
MT_H37Rv	94517	SNV	T	C	1	RVBD_0086					hydrogenase HycQ						canettii_CIPT_140010059
MT_H37Rv	94521	SNV	G	A	1	RVBD_0086					hydrogenase HycQ						canettii_CIPT_140010059
MT_H37Rv	94538	SNV	T	C	1	RVBD_0086					hydrogenase HycQ						canettii_CIPT_140010059
MT_H37Rv	94580	SNV	T	C	1	RVBD_0086					hydrogenase HycQ						canettii_CIPT_140010059
MT_H37Rv	94596	SNV	T	C	1	RVBD_0086					hydrogenase HycQ						canettii_CIPT_140010059
MT_H37Rv	94604	SNV	C	G	1	RVBD_0086					hydrogenase HycQ						canettii_CIPT_140010059
MT_H37Rv	94670	SNV	A	G	1	RVBD_0086					hydrogenase HycQ						canettii_CIPT_140010059
MT_H37Rv	94703	SNV	C	G	1	RVBD_0086					hydrogenase HycQ						canettii_CIPT_140010059
MT_H37Rv	94721	SNV	G	C	1	RVBD_0086					hydrogenase HycQ						canettii_CIPT_140010059
MT_H37Rv	94722	SNV	T	C	1	RVBD_0086					hydrogenase HycQ						canettii_CIPT_140010059
MT_H37Rv	94731	SNV	C	T	1	RVBD_0086					hydrogenase HycQ						canettii_CIPT_140010059
MT_H37Rv	94736	SNV	C	T	1	RVBD_0086					hydrogenase HycQ						canettii_CIPT_140010059
MT_H37Rv	94752	SNV	C	A	1	RVBD_0086					hydrogenase HycQ						canettii_CIPT_140010059
MT_H37Rv	94760	SNV	G	C	1	RVBD_0086					hydrogenase HycQ						canettii_CIPT_140010059
MT_H37Rv	94762	SNV	T	C	1	RVBD_0086					hydrogenase HycQ						canettii_CIPT_140010059
MT_H37Rv	94765	SNV	G	C	1	RVBD_0086					hydrogenase HycQ						canettii_CIPT_140010059
MT_H37Rv	94769	SNV	G	A	1	RVBD_0086					hydrogenase HycQ						canettii_CIPT_140010059
MT_H37Rv	94773	SNV	G	A	1	RVBD_0086					hydrogenase HycQ						canettii_CIPT_140010059
MT_H37Rv	94793	SNV	G	T	1	RVBD_0086					hydrogenase HycQ						canettii_CIPT_140010059
MT_H37Rv	94794	SNV	C	G	1	RVBD_0086					hydrogenase HycQ						canettii_CIPT_140010059
MT_H37Rv	94802	SNV	C	T	1	RVBD_0086					hydrogenase HycQ						canettii_CIPT_140010059
MT_H37Rv	94844	SNV	G	C	1	RVBD_0086					hydrogenase HycQ						canettii_CIPT_140010059
MT_H37Rv	94887	SNV	C	A	1	RVBD_0086					hydrogenase HycQ						canettii_CIPT_140010059
MT_H37Rv	94896	SNV	C	T	1	RVBD_0086					hydrogenase HycQ						canettii_CIPT_140010059
MT_H37Rv	94961	SNV	C	G	1	RVBD_0086					hydrogenase HycQ						canettii_CIPT_140010059
MT_H37Rv	94994	SNV	G	A	1	RVBD_0086					hydrogenase HycQ						canettii_CIPT_140010059
MT_H37Rv	94997	SNV	G	C	1	RVBD_0086					hydrogenase HycQ						canettii_CIPT_140010059
MT_H37Rv	95000	SNV	C	A	1	RVBD_0086					hydrogenase HycQ						canettii_CIPT_140010059
MT_H37Rv	95003	SNV	T	C	1	RVBD_0086					hydrogenase HycQ						canettii_CIPT_140010059
MT_H37Rv	95018	SNV	A	G	1	RVBD_0086					hydrogenase HycQ						canettii_CIPT_140010059
MT_H37Rv	95026	SNV	C	G	1	RVBD_0086					hydrogenase HycQ						canettii_CIPT_140010059
MT_H37Rv	95034	SNV	A	G	1	RVBD_0086					hydrogenase HycQ						canettii_CIPT_140010059
MT_H37Rv	95042	SNV	T	C	1	RVBD_0086					hydrogenase HycQ						canettii_CIPT_140010059
MT_H37Rv	95055	SNV	A	C	1	RVBD_0086					hydrogenase HycQ						canettii_CIPT_140010059
MT_H37Rv	95060	SNV	A	C	1	RVBD_0086					hydrogenase HycQ						canettii_CIPT_140010059
MT_H37Rv	95066	SNV	G	A	1	RVBD_0086					hydrogenase HycQ						canettii_CIPT_140010059
MT_H37Rv	95091	SNV	G	A	1	RVBD_0086					hydrogenase HycQ						canettii_CIPT_140010059
MT_H37Rv	95092	SNV	T	C	1	RVBD_0086					hydrogenase HycQ						canettii_CIPT_140010059
MT_H37Rv	95096	SNV	C	A	1	RVBD_0086					hydrogenase HycQ						canettii_CIPT_140010059
MT_H37Rv	95097	SNV	C	G	1	RVBD_0086					hydrogenase HycQ						canettii_CIPT_140010059
MT_H37Rv	95099	SNV	G	A	1	RVBD_0086					hydrogenase HycQ						canettii_CIPT_140010059
MT_H37Rv	95105	SNV	C	G	1	RVBD_0086					hydrogenase HycQ						canettii_CIPT_140010059
MT_H37Rv	95106	SNV	C	T	1	RVBD_0086					hydrogenase HycQ						canettii_CIPT_140010059
MT_H37Rv	95111	SNV	T	C	1	RVBD_0086					hydrogenase HycQ						canettii_CIPT_140010059
MT_H37Rv	95114	SNV	C	T	1	RVBD_0086					hydrogenase HycQ						canettii_CIPT_140010059
MT_H37Rv	95115	SNV	T	C	1	RVBD_0086					hydrogenase HycQ						canettii_CIPT_140010059
MT_H37Rv	95120	SNV	G	C	1	RVBD_0086					hydrogenase HycQ						canettii_CIPT_140010059
MT_H37Rv	95123	SNV	G	A	1	RVBD_0086					hydrogenase HycQ						canettii_CIPT_140010059
MT_H37Rv	95150	SNV	G	C	1	RVBD_0086					hydrogenase HycQ						canettii_CIPT_140010059
MT_H37Rv	95159	SNV	C	G	1	RVBD_0086					hydrogenase HycQ						canettii_CIPT_140010059
MT_H37Rv	95163	SNV	T	C	1	RVBD_0086					hydrogenase HycQ						canettii_CIPT_140010059
MT_H37Rv	95169	SNV	A	C	1	RVBD_0086					hydrogenase HycQ						canettii_CIPT_140010059
MT_H37Rv	95173	SNV	A	C	1	RVBD_0086					hydrogenase HycQ						canettii_CIPT_140010059
MT_H37Rv	95174	SNV	G	A	1	RVBD_0086					hydrogenase HycQ						canettii_CIPT_140010059
MT_H37Rv	95216	SNV	C	G	1	RVBD_0086					hydrogenase HycQ						canettii_CIPT_140010059
MT_H37Rv	95222	SNV	T	G	1	RVBD_0086					hydrogenase HycQ						canettii_CIPT_140010059
MT_H37Rv	95226	SNV	A	G	1	RVBD_0086					hydrogenase HycQ						canettii_CIPT_140010059
MT_H37Rv	95255	SNV	G	C	1	RVBD_0086					hydrogenase HycQ						canettii_CIPT_140010059
MT_H37Rv	95324	SNV	G	C	1	RVBD_0086					hydrogenase HycQ						canettii_CIPT_140010059
MT_H37Rv	95326	SNV	T	C	1	RVBD_0086					hydrogenase HycQ						canettii_CIPT_140010059
MT_H37Rv	95369	SNV	A	C	1	RVBD_0086					hydrogenase HycQ						canettii_CIPT_140010059
MT_H37Rv	95373	SNV	G	A	1	RVBD_0086					hydrogenase HycQ						canettii_CIPT_140010059
MT_H37Rv	95390	SNV	C	T	1	RVBD_0086					hydrogenase HycQ						canettii_CIPT_140010059
MT_H37Rv	95415	SNV	T	C	1	RVBD_0087					formate hydrogenase HycE						canettii_CIPT_140010059
MT_H37Rv	95455	SNV	T	C	1	RVBD_0087					formate hydrogenase HycE						canettii_CIPT_140010059
MT_H37Rv	95458	SNV	A	C	1	RVBD_0087					formate hydrogenase HycE						canettii_CIPT_140010059
MT_H37Rv	95503	SNV	G	T	1	RVBD_0087					formate hydrogenase HycE						canettii_CIPT_140010059
MT_H37Rv	95515	SNV	T	C	1	RVBD_0087					formate hydrogenase HycE						canettii_CIPT_140010059
MT_H37Rv	95534	SNV	A	C	1	RVBD_0087					formate hydrogenase HycE						canettii_CIPT_140010059
MT_H37Rv	95536	SNV	T	G	1	RVBD_0087					formate hydrogenase HycE						canettii_CIPT_140010059
MT_H37Rv	95548	SNV	G	A	1	RVBD_0087					formate hydrogenase HycE						canettii_CIPT_140010059
MT_H37Rv	95554	SNV	T	G	1	RVBD_0087					formate hydrogenase HycE						canettii_CIPT_140010059
MT_H37Rv	95558	SNV	T	C	1	RVBD_0087					formate hydrogenase HycE						canettii_CIPT_140010059
MT_H37Rv	95567	SNV	T	C	1	RVBD_0087					formate hydrogenase HycE						canettii_CIPT_140010059
MT_H37Rv	95568	SNV	A	G	1	RVBD_0087					formate hydrogenase HycE						canettii_CIPT_140010059
MT_H37Rv	95569	SNV	T	G	1	RVBD_0087					formate hydrogenase HycE						canettii_CIPT_140010059
MT_H37Rv	95572	SNV	A	G	1	RVBD_0087					formate hydrogenase HycE						canettii_CIPT_140010059
MT_H37Rv	95588	SNV	T	C	1	RVBD_0087					formate hydrogenase HycE						canettii_CIPT_140010059
MT_H37Rv	95591	SNV	G	T	1	RVBD_0087					formate hydrogenase HycE									CDC1551
MT_H37Rv	95599	SNV	T	G	1	RVBD_0087					formate hydrogenase HycE						canettii_CIPT_140010059
MT_H37Rv	95602	SNV	G	A	1	RVBD_0087					formate hydrogenase HycE						canettii_CIPT_140010059
MT_H37Rv	95605	SNV	G	C	1	RVBD_0087					formate hydrogenase HycE						canettii_CIPT_140010059
MT_H37Rv	95608	SNV	G	C	1	RVBD_0087					formate hydrogenase HycE						canettii_CIPT_140010059
MT_H37Rv	95630	SNV	T	C	1	RVBD_0087					formate hydrogenase HycE						canettii_CIPT_140010059
MT_H37Rv	95638	SNV	C	T	1	RVBD_0087					formate hydrogenase HycE						canettii_CIPT_140010059
MT_H37Rv	95639	SNV	C	A	1	RVBD_0087					formate hydrogenase HycE						canettii_CIPT_140010059
MT_H37Rv	95644	SNV	C	G	1	RVBD_0087					formate hydrogenase HycE						canettii_CIPT_140010059
MT_H37Rv	95653	SNV	T	C	1	RVBD_0087					formate hydrogenase HycE						canettii_CIPT_140010059
MT_H37Rv	95668	SNV	C	G	1	RVBD_0087					formate hydrogenase HycE						canettii_CIPT_140010059
MT_H37Rv	95692	SNV	T	C	1	RVBD_0087					formate hydrogenase HycE						canettii_CIPT_140010059
MT_H37Rv	95698	SNV	G	C	1	RVBD_0087					formate hydrogenase HycE						canettii_CIPT_140010059
MT_H37Rv	95704	SNV	C	G	1	RVBD_0087					formate hydrogenase HycE						canettii_CIPT_140010059
MT_H37Rv	95719	SNV	C	T	1	RVBD_0087					formate hydrogenase HycE						canettii_CIPT_140010059
MT_H37Rv	95722	SNV	A	G	1	RVBD_0087					formate hydrogenase HycE						canettii_CIPT_140010059
MT_H37Rv	95728	SNV	A	C	1	RVBD_0087					formate hydrogenase HycE						canettii_CIPT_140010059
MT_H37Rv	95731	SNV	G	C	1	RVBD_0087					formate hydrogenase HycE						canettii_CIPT_140010059
MT_H37Rv	95736	SNV	C	G	1	RVBD_0087					formate hydrogenase HycE						canettii_CIPT_140010059
MT_H37Rv	95740	SNV	T	C	1	RVBD_0087					formate hydrogenase HycE						canettii_CIPT_140010059
MT_H37Rv	95749	SNV	C	G	1	RVBD_0087					formate hydrogenase HycE						canettii_CIPT_140010059
MT_H37Rv	95758	SNV	C	G	1	RVBD_0087					formate hydrogenase HycE						canettii_CIPT_140010059
MT_H37Rv	95770	SNV	C	T	1	RVBD_0087					formate hydrogenase HycE						canettii_CIPT_140010059
MT_H37Rv	95780	SNV	G	A	1	RVBD_0087					formate hydrogenase HycE						canettii_CIPT_140010059
MT_H37Rv	95794	SNV	T	C	1	RVBD_0087					formate hydrogenase HycE						canettii_CIPT_140010059
MT_H37Rv	95796	SNV	A	G	1	RVBD_0087					formate hydrogenase HycE						canettii_CIPT_140010059
MT_H37Rv	95800	SNV	G	C	1	RVBD_0087					formate hydrogenase HycE						canettii_CIPT_140010059
MT_H37Rv	95806	SNV	C	T	1	RVBD_0087					formate hydrogenase HycE						canettii_CIPT_140010059
MT_H37Rv	95818	SNV	C	G	1	RVBD_0087					formate hydrogenase HycE						canettii_CIPT_140010059
MT_H37Rv	95819	SNV	G	A	1	RVBD_0087					formate hydrogenase HycE						canettii_CIPT_140010059
MT_H37Rv	95830	SNV	A	G	1	RVBD_0087					formate hydrogenase HycE						canettii_CIPT_140010059
MT_H37Rv	95832	SNV	C	G	1	RVBD_0087					formate hydrogenase HycE						canettii_CIPT_140010059
MT_H37Rv	95833	SNV	C	T	1	RVBD_0087					formate hydrogenase HycE						canettii_CIPT_140010059
MT_H37Rv	95836	SNV	C	G	1	RVBD_0087					formate hydrogenase HycE						canettii_CIPT_140010059
MT_H37Rv	95839	SNV	G	A	1	RVBD_0087					formate hydrogenase HycE						canettii_CIPT_140010059
MT_H37Rv	95848	SNV	T	C	1	RVBD_0087					formate hydrogenase HycE						canettii_CIPT_140010059
MT_H37Rv	95857	SNV	G	C	1	RVBD_0087					formate hydrogenase HycE						canettii_CIPT_140010059
MT_H37Rv	95863	SNV	G	A	1	RVBD_0087					formate hydrogenase HycE						canettii_CIPT_140010059
MT_H37Rv	95875	SNV	C	T	1	RVBD_0087					formate hydrogenase HycE						canettii_CIPT_140010059
MT_H37Rv	95899	SNV	T	C	1	RVBD_0087					formate hydrogenase HycE						canettii_CIPT_140010059
MT_H37Rv	95902	SNV	T	C	1	RVBD_0087					formate hydrogenase HycE						canettii_CIPT_140010059
MT_H37Rv	95941	SNV	G	C	1	RVBD_0087					formate hydrogenase HycE						canettii_CIPT_140010059
MT_H37Rv	95947	SNV	T	C	1	RVBD_0087					formate hydrogenase HycE						canettii_CIPT_140010059
MT_H37Rv	95956	SNV	T	C	1	RVBD_0087					formate hydrogenase HycE						canettii_CIPT_140010059
MT_H37Rv	95985	SNV	C	T	1	RVBD_0087					formate hydrogenase HycE						canettii_CIPT_140010059
MT_H37Rv	95992	SNV	G	C	1	RVBD_0087					formate hydrogenase HycE						canettii_CIPT_140010059
MT_H37Rv	95994	SNV	C	G	1	RVBD_0087					formate hydrogenase HycE						canettii_CIPT_140010059
MT_H37Rv	95995	SNV	C	T	1	RVBD_0087					formate hydrogenase HycE						canettii_CIPT_140010059
MT_H37Rv	96000	SNV	T	C	1	RVBD_0087					formate hydrogenase HycE						canettii_CIPT_140010059
MT_H37Rv	96037	SNV	A	C	1	RVBD_0087					formate hydrogenase HycE						canettii_CIPT_140010059
MT_H37Rv	96079	SNV	C	T	1	RVBD_0087					formate hydrogenase HycE						canettii_CIPT_140010059
MT_H37Rv	96095	SNV	C	G	1	RVBD_0087					formate hydrogenase HycE						canettii_CIPT_140010059
MT_H37Rv	96101	SNV	G	A	1	RVBD_0087					formate hydrogenase HycE		BCG_Mexico	BCG_Moreau_RDJ	BCG_Pasteur	BCG_Tokyo_172
MT_H37Rv	96133	SNV	C	G	1	RVBD_0087					formate hydrogenase HycE						canettii_CIPT_140010059
MT_H37Rv	96163	SNV	G	C	1	RVBD_0087					formate hydrogenase HycE						canettii_CIPT_140010059
MT_H37Rv	96166	SNV	T	C	1	RVBD_0087					formate hydrogenase HycE						canettii_CIPT_140010059
MT_H37Rv	96181	SNV	C	T	1	RVBD_0087					formate hydrogenase HycE						canettii_CIPT_140010059
MT_H37Rv	96194	SNV	C	G	1	RVBD_0087					formate hydrogenase HycE						canettii_CIPT_140010059
MT_H37Rv	96196	SNV	G	C	1	RVBD_0087					formate hydrogenase HycE						canettii_CIPT_140010059
MT_H37Rv	96217	SNV	C	G	1	RVBD_0087					formate hydrogenase HycE						canettii_CIPT_140010059
MT_H37Rv	96229	SNV	T	G	1	RVBD_0087					formate hydrogenase HycE						canettii_CIPT_140010059
MT_H37Rv	96233	SNV	T	C	1	RVBD_0087					formate hydrogenase HycE						canettii_CIPT_140010059
MT_H37Rv	96240	SNV	G	T	1	RVBD_0087					formate hydrogenase HycE						canettii_CIPT_140010059
MT_H37Rv	96241	SNV	C	T	1	RVBD_0087					formate hydrogenase HycE						canettii_CIPT_140010059
MT_H37Rv	96244	SNV	T	C	1	RVBD_0087					formate hydrogenase HycE						canettii_CIPT_140010059
MT_H37Rv	96250	SNV	A	C	1	RVBD_0087					formate hydrogenase HycE						canettii_CIPT_140010059
MT_H37Rv	96259	SNV	T	G	1	RVBD_0087					formate hydrogenase HycE						canettii_CIPT_140010059
MT_H37Rv	96287	SNV	G	C	1	RVBD_0087					formate hydrogenase HycE						canettii_CIPT_140010059
MT_H37Rv	96296	SNV	G	A	1	RVBD_0087					formate hydrogenase HycE						canettii_CIPT_140010059
MT_H37Rv	96308	SNV	G	A	1	RVBD_0087					formate hydrogenase HycE						canettii_CIPT_140010059
MT_H37Rv	96319	SNV	T	C	1	RVBD_0087					formate hydrogenase HycE						canettii_CIPT_140010059
MT_H37Rv	96328	SNV	G	A	1	RVBD_0087					formate hydrogenase HycE						canettii_CIPT_140010059
MT_H37Rv	96331	SNV	T	A	1	RVBD_0087					formate hydrogenase HycE						canettii_CIPT_140010059
MT_H37Rv	96332	SNV	G	C	1	RVBD_0087					formate hydrogenase HycE						canettii_CIPT_140010059
MT_H37Rv	96333	SNV	C	A	1	RVBD_0087					formate hydrogenase HycE						canettii_CIPT_140010059
MT_H37Rv	96345	SNV	T	G	1	RVBD_0087					formate hydrogenase HycE						canettii_CIPT_140010059
MT_H37Rv	96346	SNV	C	T	1	RVBD_0087					formate hydrogenase HycE						canettii_CIPT_140010059
MT_H37Rv	96359	SNV	G	A	1	RVBD_0087					formate hydrogenase HycE						canettii_CIPT_140010059
MT_H37Rv	96365	SNV	A	G	1	RVBD_0087					formate hydrogenase HycE						canettii_CIPT_140010059
MT_H37Rv	96367	SNV	C	G	1	RVBD_0087					formate hydrogenase HycE						canettii_CIPT_140010059
MT_H37Rv	96388	SNV	G	T	1	RVBD_0087					formate hydrogenase HycE						canettii_CIPT_140010059
MT_H37Rv	96412	SNV	C	G	1	RVBD_0087					formate hydrogenase HycE						canettii_CIPT_140010059
MT_H37Rv	96419	SNV	C	T	1	RVBD_0087					formate hydrogenase HycE						canettii_CIPT_140010059
MT_H37Rv	96442	SNV	C	G	1	RVBD_0087					formate hydrogenase HycE						canettii_CIPT_140010059
MT_H37Rv	96445	SNV	G	C	1	RVBD_0087					formate hydrogenase HycE						canettii_CIPT_140010059
MT_H37Rv	96457	SNV	C	T	1	RVBD_0087					formate hydrogenase HycE						canettii_CIPT_140010059
MT_H37Rv	96460	SNV	T	C	1	RVBD_0087					formate hydrogenase HycE						canettii_CIPT_140010059
MT_H37Rv	96483	SNV	G	A	1	RVBD_0087					formate hydrogenase HycE						canettii_CIPT_140010059
MT_H37Rv	96486	SNV	G	C	1	RVBD_0087					formate hydrogenase HycE						canettii_CIPT_140010059
MT_H37Rv	96490	SNV	C	T	1	RVBD_0087					formate hydrogenase HycE						canettii_CIPT_140010059
MT_H37Rv	96513	SNV	T	C	1	RVBD_0087					formate hydrogenase HycE						canettii_CIPT_140010059
MT_H37Rv	96550	SNV	C	T	1	RVBD_0087					formate hydrogenase HycE						canettii_CIPT_140010059
MT_H37Rv	96562	SNV	T	C	1	RVBD_0087					formate hydrogenase HycE						canettii_CIPT_140010059
MT_H37Rv	96595	SNV	G	C	1	RVBD_0087					formate hydrogenase HycE						canettii_CIPT_140010059
MT_H37Rv	96643	SNV	A	G	1	RVBD_0087					formate hydrogenase HycE						canettii_CIPT_140010059
MT_H37Rv	96650	SNV	G	A	1	RVBD_0087					formate hydrogenase HycE						canettii_CIPT_140010059
MT_H37Rv	96653	SNV	G	T	1	RVBD_0087					formate hydrogenase HycE						canettii_CIPT_140010059
MT_H37Rv	96655	SNV	T	C	1	RVBD_0087					formate hydrogenase HycE						canettii_CIPT_140010059
MT_H37Rv	96658	SNV	A	G	1	RVBD_0087					formate hydrogenase HycE						canettii_CIPT_140010059
MT_H37Rv	96659	SNV	C	G	1	RVBD_0087					formate hydrogenase HycE						canettii_CIPT_140010059
MT_H37Rv	96661	SNV	G	C	1	RVBD_0087					formate hydrogenase HycE						canettii_CIPT_140010059
MT_H37Rv	96667	SNV	G	A	1	RVBD_0087					formate hydrogenase HycE						canettii_CIPT_140010059
MT_H37Rv	96689	SNV	A	G	1	RVBD_0087					formate hydrogenase HycE						canettii_CIPT_140010059
MT_H37Rv	96691	SNV	C	T	1	RVBD_0087					formate hydrogenase HycE						canettii_CIPT_140010059
MT_H37Rv	96706	SNV	C	T	1	RVBD_0087					formate hydrogenase HycE						canettii_CIPT_140010059
MT_H37Rv	96718	SNV	T	C	1	RVBD_0087					formate hydrogenase HycE						canettii_CIPT_140010059
MT_H37Rv	96733	SNV	C	T	1	RVBD_0087					formate hydrogenase HycE						canettii_CIPT_140010059
MT_H37Rv	96744	SNV	T	C	1	RVBD_0087					formate hydrogenase HycE						canettii_CIPT_140010059
MT_H37Rv	96747	SNV	A	C	1	RVBD_0087					formate hydrogenase HycE						canettii_CIPT_140010059
MT_H37Rv	96748	SNV	T	C	1	RVBD_0087					formate hydrogenase HycE						canettii_CIPT_140010059
MT_H37Rv	96767	SNV	A	G	1	RVBD_0087					formate hydrogenase HycE							CCDC5079
MT_H37Rv	96777	SNV	A	G	1	RVBD_0087					formate hydrogenase HycE							CCDC5079
MT_H37Rv	96802	SNV	A	G	1	RVBD_0087					formate hydrogenase HycE						canettii_CIPT_140010059
MT_H37Rv	96812	SNV	G	T	1	RVBD_0087					formate hydrogenase HycE						canettii_CIPT_140010059
MT_H37Rv	96824	SNV	A	G	1	RVBD_0087					formate hydrogenase HycE							CCDC5079
MT_H37Rv	96894	SNV	C	T	1													CCDC5079	CCDC5180
MT_H37Rv	97002	SNV	G	A	1	RVBD_0088					polyketide cyclase/dehydrase							CCDC5079
MT_H37Rv	97078	SNV	C	T	1	RVBD_0088					polyketide cyclase/dehydrase						canettii_CIPT_140010059
MT_H37Rv	97086	SNV	C	T	1	RVBD_0088					polyketide cyclase/dehydrase						canettii_CIPT_140010059
MT_H37Rv	97087	SNV	C	T	1	RVBD_0088					polyketide cyclase/dehydrase						canettii_CIPT_140010059
MT_H37Rv	97091	SNV	C	T	1	RVBD_0088					polyketide cyclase/dehydrase						canettii_CIPT_140010059
MT_H37Rv	97094	SNV	A	T	1	RVBD_0088					polyketide cyclase/dehydrase						canettii_CIPT_140010059
MT_H37Rv	97097	SNV	A	T	1	RVBD_0088					polyketide cyclase/dehydrase						canettii_CIPT_140010059
MT_H37Rv	97133	SNV	C	T	1	RVBD_0088					polyketide cyclase/dehydrase							CCDC5079
MT_H37Rv	97145	SNV	T	C	1	RVBD_0088					polyketide cyclase/dehydrase						canettii_CIPT_140010059
MT_H37Rv	97224	SNV	C	A	1	RVBD_0088					polyketide cyclase/dehydrase						canettii_CIPT_140010059
MT_H37Rv	97226	SNV	C	T	1	RVBD_0088					polyketide cyclase/dehydrase						canettii_CIPT_140010059
MT_H37Rv	97235	SNV	A	G	1	RVBD_0088					polyketide cyclase/dehydrase						canettii_CIPT_140010059
MT_H37Rv	97285	SNV	T	C	1	RVBD_0088					polyketide cyclase/dehydrase							CCDC5079
MT_H37Rv	97292	SNV	C	T	1	RVBD_0088					polyketide cyclase/dehydrase						canettii_CIPT_140010059
MT_H37Rv	97300	SNV	A	G	1	RVBD_0088					polyketide cyclase/dehydrase						canettii_CIPT_140010059
MT_H37Rv	97314	SNV	A	G	1	RVBD_0088					polyketide cyclase/dehydrase							CCDC5079
MT_H37Rv	97328	SNV	C	A	1	RVBD_0088					polyketide cyclase/dehydrase						canettii_CIPT_140010059
MT_H37Rv	97350	SNV	A	C	1	RVBD_0088					polyketide cyclase/dehydrase							CCDC5079	CCDC5180
MT_H37Rv	97388	SNV	G	T	1	RVBD_0088					polyketide cyclase/dehydrase									CDC1551
MT_H37Rv	97398	SNV	T	C	1	RVBD_0088					polyketide cyclase/dehydrase						canettii_CIPT_140010059
MT_H37Rv	97400	SNV	A	G	1	RVBD_0088					polyketide cyclase/dehydrase						canettii_CIPT_140010059
MT_H37Rv	97406	SNV	T	C	1	RVBD_0088					polyketide cyclase/dehydrase						canettii_CIPT_140010059
MT_H37Rv	97431	SNV	C	T	1	RVBD_0088					polyketide cyclase/dehydrase						canettii_CIPT_140010059
MT_H37Rv	97472	SNV	C	T	1	RVBD_0088					polyketide cyclase/dehydrase						canettii_CIPT_140010059
MT_H37Rv	97477	SNV	C	G	1	RVBD_0088					polyketide cyclase/dehydrase						canettii_CIPT_140010059
MT_H37Rv	97497	SNV	G	T	1	RVBD_0088					polyketide cyclase/dehydrase						canettii_CIPT_140010059
MT_H37Rv	97498	SNV	G	A	1	RVBD_0088					polyketide cyclase/dehydrase						canettii_CIPT_140010059
MT_H37Rv	97510	SNV	A	G	1	RVBD_0088					polyketide cyclase/dehydrase							CCDC5079
MT_H37Rv	97515	SNV	A	G	1	RVBD_0088					polyketide cyclase/dehydrase						canettii_CIPT_140010059
MT_H37Rv	97596	SNV	G	C	1	RVBD_0088					polyketide cyclase/dehydrase						canettii_CIPT_140010059
MT_H37Rv	97611	SNV	G	A	1													CCDC5079
MT_H37Rv	97678	SNV	C	T	1													CCDC5079
MT_H37Rv	97696	SNV	T	C	1							africanum_GM041182	BCG_Mexico	BCG_Moreau_RDJ	BCG_Pasteur	BCG_Tokyo_172													RGTB423
MT_H37Rv	97778	SNV	C	T	1	RVBD_0089					methyltransferase						canettii_CIPT_140010059
MT_H37Rv	97816	SNV	C	G	1	RVBD_0089					methyltransferase						canettii_CIPT_140010059
MT_H37Rv	97819	SNV	T	C	1	RVBD_0089					methyltransferase						canettii_CIPT_140010059
MT_H37Rv	97824	SNV	A	G	1	RVBD_0089					methyltransferase						canettii_CIPT_140010059
MT_H37Rv	97856	SNV	C	T	1	RVBD_0089					methyltransferase	africanum_GM041182
MT_H37Rv	97904	SNV	A	G	1	RVBD_0089					methyltransferase						canettii_CIPT_140010059
MT_H37Rv	97930	SNV	G	A	1	RVBD_0089					methyltransferase						canettii_CIPT_140010059
MT_H37Rv	97934	SNV	T	A	1	RVBD_0089					methyltransferase						canettii_CIPT_140010059
MT_H37Rv	97937	SNV	G	A	1	RVBD_0089					methyltransferase						canettii_CIPT_140010059
MT_H37Rv	97943	SNV	A	C	1	RVBD_0089					methyltransferase						canettii_CIPT_140010059
MT_H37Rv	97976	SNV	T	C	1	RVBD_0089					methyltransferase						canettii_CIPT_140010059
MT_H37Rv	98068	SNV	C	T	1	RVBD_0089					methyltransferase											erdman
MT_H37Rv	98131	SNV	C	A	1	RVBD_0089					methyltransferase						canettii_CIPT_140010059
MT_H37Rv	98165	SNV	A	C	1	RVBD_0089					methyltransferase						canettii_CIPT_140010059
MT_H37Rv	98253	SNV	C	T	1	RVBD_0089					methyltransferase						canettii_CIPT_140010059
MT_H37Rv	98295	SNV	T	C	1	RVBD_0089					methyltransferase						canettii_CIPT_140010059
MT_H37Rv	98532	SNV	G	T	1	RVBD_0090					membrane protein	africanum_GM041182
MT_H37Rv	98721	SNV	T	G	1	RVBD_0090					membrane protein						canettii_CIPT_140010059
MT_H37Rv	98768	SNV	T	G	1	RVBD_0090					membrane protein						canettii_CIPT_140010059
MT_H37Rv	98812	SNV	G	C	1	RVBD_0090					membrane protein						canettii_CIPT_140010059
MT_H37Rv	98818	SNV	T	C	1	RVBD_0090					membrane protein						canettii_CIPT_140010059
MT_H37Rv	98851	SNV	C	G	1	RVBD_0090					membrane protein						canettii_CIPT_140010059
MT_H37Rv	98878	SNV	T	C	1	RVBD_0090					membrane protein						canettii_CIPT_140010059
MT_H37Rv	98881	SNV	A	G	1	RVBD_0090					membrane protein						canettii_CIPT_140010059
MT_H37Rv	98891	SNV	A	T	1	RVBD_0090					membrane protein																		RGTB423
MT_H37Rv	98892	SNV	T	C	1	RVBD_0090					membrane protein																		RGTB423
MT_H37Rv	98962	SNV	A	C	1	RVBD_0090					membrane protein						canettii_CIPT_140010059
MT_H37Rv	98966	SNV	G	C	1	RVBD_0090					membrane protein																		RGTB423
MT_H37Rv	98974	SNV	G	A	1	RVBD_0090					membrane protein						canettii_CIPT_140010059
MT_H37Rv	99065	SNV	G	A	1	RVBD_0090					membrane protein						canettii_CIPT_140010059
MT_H37Rv	99098	SNV	C	A	1	RVBD_0090					membrane protein						canettii_CIPT_140010059
MT_H37Rv	99103	SNV	C	G	1	RVBD_0090					membrane protein						canettii_CIPT_140010059
MT_H37Rv	99109	SNV	C	T	1	RVBD_0090					membrane protein						canettii_CIPT_140010059
MT_H37Rv	99135	SNV	T	G	1	RVBD_0090					membrane protein						canettii_CIPT_140010059
MT_H37Rv	99158	SNV	T	C	1	RVBD_0090					membrane protein						canettii_CIPT_140010059
MT_H37Rv	99187	SNV	T	C	1	RVBD_0090					membrane protein						canettii_CIPT_140010059
MT_H37Rv	99190	SNV	T	C	1	RVBD_0090					membrane protein						canettii_CIPT_140010059
MT_H37Rv	99193	SNV	C	T	1	RVBD_0090					membrane protein						canettii_CIPT_140010059
MT_H37Rv	99195	SNV	T	C	1	RVBD_0090					membrane protein						canettii_CIPT_140010059
MT_H37Rv	99220	SNV	C	T	1	RVBD_0090					membrane protein						canettii_CIPT_140010059
MT_H37Rv	99257	SNV	A	G	1												canettii_CIPT_140010059
MT_H37Rv	99272	SNV	C	T	1												canettii_CIPT_140010059
MT_H37Rv	99273	SNV	G	C	1												canettii_CIPT_140010059
MT_H37Rv	99278	SNV	C	T	1												canettii_CIPT_140010059
MT_H37Rv	99282	SNV	G	A	1												canettii_CIPT_140010059
MT_H37Rv	99283	SNV	G	A	1												canettii_CIPT_140010059
MT_H37Rv	99285	SNV	T	C	1												canettii_CIPT_140010059
MT_H37Rv	99286	SNV	T	C	1												canettii_CIPT_140010059
MT_H37Rv	99301	SNV	C	A	1								BCG_Mexico	BCG_Moreau_RDJ	BCG_Pasteur	BCG_Tokyo_172	canettii_CIPT_140010059
MT_H37Rv	99303	SNV	G	A	1												canettii_CIPT_140010059
MT_H37Rv	99326	SNV	C	T	1												canettii_CIPT_140010059
MT_H37Rv	99328	SNV	G	T	1												canettii_CIPT_140010059
MT_H37Rv	99337	SNV	T	C	1												canettii_CIPT_140010059
MT_H37Rv	99364	SNV	G	A	1												canettii_CIPT_140010059
MT_H37Rv	99498	SNV	G	C	1												canettii_CIPT_140010059
MT_H37Rv	99529	SNV	C	G	1												canettii_CIPT_140010059
MT_H37Rv	99530	SNV	G	C	1												canettii_CIPT_140010059
MT_H37Rv	99532	SNV	T	G	1												canettii_CIPT_140010059
MT_H37Rv	99536	SNV	A	G	1												canettii_CIPT_140010059
MT_H37Rv	99540	SNV	G	A	1												canettii_CIPT_140010059
MT_H37Rv	99550	SNV	C	T	1												canettii_CIPT_140010059
MT_H37Rv	99553	SNV	A	C	1												canettii_CIPT_140010059
MT_H37Rv	99560	SNV	T	C	1												canettii_CIPT_140010059
MT_H37Rv	99581	SNV	C	T	1												canettii_CIPT_140010059
MT_H37Rv	99583	SNV	C	G	1												canettii_CIPT_140010059
MT_H37Rv	99587	SNV	C	G	1												canettii_CIPT_140010059
MT_H37Rv	99595	SNV	C	G	1												canettii_CIPT_140010059
MT_H37Rv	99596	SNV	G	T	1												canettii_CIPT_140010059
MT_H37Rv	99601	SNV	T	C	1												canettii_CIPT_140010059
MT_H37Rv	99603	SNV	T	G	1												canettii_CIPT_140010059
MT_H37Rv	99608	SNV	C	A	1												canettii_CIPT_140010059
MT_H37Rv	99624	SNV	C	T	1												canettii_CIPT_140010059
MT_H37Rv	99632	SNV	A	G	1												canettii_CIPT_140010059
MT_H37Rv	99634	SNV	C	A	1												canettii_CIPT_140010059
MT_H37Rv	99635	SNV	C	A	1												canettii_CIPT_140010059
MT_H37Rv	99638	SNV	T	C	1												canettii_CIPT_140010059
MT_H37Rv	99641	SNV	C	T	1												canettii_CIPT_140010059
MT_H37Rv	99644	SNV	C	G	1												canettii_CIPT_140010059
MT_H37Rv	99659	SNV	T	C	1												canettii_CIPT_140010059
MT_H37Rv	99667	SNV	G	A	1												canettii_CIPT_140010059
MT_H37Rv	99679	SNV	A	G	1												canettii_CIPT_140010059
MT_H37Rv	99734	SNV	T	C	1	RVBD_0091					bifunctional MTA/SAH nucleosidase Mtn						canettii_CIPT_140010059
MT_H37Rv	99743	SNV	T	C	1	RVBD_0091					bifunctional MTA/SAH nucleosidase Mtn						canettii_CIPT_140010059
MT_H37Rv	99751	SNV	T	G	1	RVBD_0091					bifunctional MTA/SAH nucleosidase Mtn						canettii_CIPT_140010059
MT_H37Rv	99752	SNV	C	T	1	RVBD_0091					bifunctional MTA/SAH nucleosidase Mtn						canettii_CIPT_140010059
MT_H37Rv	99756	SNV	G	A	1	RVBD_0091					bifunctional MTA/SAH nucleosidase Mtn						canettii_CIPT_140010059
MT_H37Rv	99767	SNV	G	A	1	RVBD_0091					bifunctional MTA/SAH nucleosidase Mtn						canettii_CIPT_140010059
MT_H37Rv	99782	SNV	C	T	1	RVBD_0091					bifunctional MTA/SAH nucleosidase Mtn						canettii_CIPT_140010059
MT_H37Rv	99783	SNV	C	G	1	RVBD_0091					bifunctional MTA/SAH nucleosidase Mtn						canettii_CIPT_140010059
MT_H37Rv	99784	SNV	T	C	1	RVBD_0091					bifunctional MTA/SAH nucleosidase Mtn						canettii_CIPT_140010059
MT_H37Rv	99793	SNV	G	C	1	RVBD_0091					bifunctional MTA/SAH nucleosidase Mtn						canettii_CIPT_140010059
MT_H37Rv	99815	SNV	G	A	1	RVBD_0091					bifunctional MTA/SAH nucleosidase Mtn						canettii_CIPT_140010059
MT_H37Rv	99830	SNV	C	G	1	RVBD_0091					bifunctional MTA/SAH nucleosidase Mtn						canettii_CIPT_140010059
MT_H37Rv	99848	SNV	T	C	1	RVBD_0091					bifunctional MTA/SAH nucleosidase Mtn						canettii_CIPT_140010059
MT_H37Rv	99854	SNV	G	T	1	RVBD_0091					bifunctional MTA/SAH nucleosidase Mtn						canettii_CIPT_140010059
MT_H37Rv	99872	SNV	G	A	1	RVBD_0091					bifunctional MTA/SAH nucleosidase Mtn						canettii_CIPT_140010059
MT_H37Rv	99881	SNV	T	C	1	RVBD_0091					bifunctional MTA/SAH nucleosidase Mtn						canettii_CIPT_140010059
MT_H37Rv	99888	SNV	G	C	1	RVBD_0091					bifunctional MTA/SAH nucleosidase Mtn						canettii_CIPT_140010059
MT_H37Rv	99890	SNV	C	T	1	RVBD_0091					bifunctional MTA/SAH nucleosidase Mtn						canettii_CIPT_140010059
MT_H37Rv	99911	SNV	G	C	1	RVBD_0091					bifunctional MTA/SAH nucleosidase Mtn						canettii_CIPT_140010059
MT_H37Rv	99920	SNV	C	T	1	RVBD_0091					bifunctional MTA/SAH nucleosidase Mtn						canettii_CIPT_140010059
MT_H37Rv	99926	SNV	G	A	1	RVBD_0091					bifunctional MTA/SAH nucleosidase Mtn						canettii_CIPT_140010059
MT_H37Rv	99932	SNV	T	C	1	RVBD_0091					bifunctional MTA/SAH nucleosidase Mtn						canettii_CIPT_140010059
MT_H37Rv	99941	SNV	A	G	1	RVBD_0091					bifunctional MTA/SAH nucleosidase Mtn						canettii_CIPT_140010059
MT_H37Rv	99956	SNV	C	T	1	RVBD_0091					bifunctional MTA/SAH nucleosidase Mtn						canettii_CIPT_140010059
MT_H37Rv	99980	SNV	A	G	1	RVBD_0091					bifunctional MTA/SAH nucleosidase Mtn						canettii_CIPT_140010059
MT_H37Rv	99986	SNV	C	T	1	RVBD_0091					bifunctional MTA/SAH nucleosidase Mtn						canettii_CIPT_140010059
MT_H37Rv	99993	SNV	C	G	1	RVBD_0091					bifunctional MTA/SAH nucleosidase Mtn						canettii_CIPT_140010059
MT_H37Rv	100025	SNV	G	A	1	RVBD_0091					bifunctional MTA/SAH nucleosidase Mtn						canettii_CIPT_140010059
MT_H37Rv	100028	SNV	C	T	1	RVBD_0091					bifunctional MTA/SAH nucleosidase Mtn						canettii_CIPT_140010059
MT_H37Rv	100037	SNV	C	T	1	RVBD_0091					bifunctional MTA/SAH nucleosidase Mtn						canettii_CIPT_140010059
MT_H37Rv	100040	SNV	C	T	1	RVBD_0091					bifunctional MTA/SAH nucleosidase Mtn						canettii_CIPT_140010059
MT_H37Rv	100064	SNV	C	G	1	RVBD_0091					bifunctional MTA/SAH nucleosidase Mtn						canettii_CIPT_140010059
MT_H37Rv	100139	SNV	C	T	1	RVBD_0091					bifunctional MTA/SAH nucleosidase Mtn						canettii_CIPT_140010059
MT_H37Rv	100151	SNV	A	C	1	RVBD_0091					bifunctional MTA/SAH nucleosidase Mtn						canettii_CIPT_140010059
MT_H37Rv	100164	SNV	C	T	1	RVBD_0091					bifunctional MTA/SAH nucleosidase Mtn						canettii_CIPT_140010059
MT_H37Rv	100165	SNV	A	C	1	RVBD_0091					bifunctional MTA/SAH nucleosidase Mtn						canettii_CIPT_140010059
MT_H37Rv	100231	SNV	A	G	1	RVBD_0091					bifunctional MTA/SAH nucleosidase Mtn						canettii_CIPT_140010059
MT_H37Rv	100257	SNV	A	C	1	RVBD_0091					bifunctional MTA/SAH nucleosidase Mtn						canettii_CIPT_140010059
MT_H37Rv	100259	SNV	G	A	1	RVBD_0091					bifunctional MTA/SAH nucleosidase Mtn						canettii_CIPT_140010059
MT_H37Rv	100262	SNV	C	A	1	RVBD_0091					bifunctional MTA/SAH nucleosidase Mtn						canettii_CIPT_140010059
MT_H37Rv	100274	SNV	A	G	1	RVBD_0091					bifunctional MTA/SAH nucleosidase Mtn						canettii_CIPT_140010059
MT_H37Rv	100280	SNV	T	C	1	RVBD_0091					bifunctional MTA/SAH nucleosidase Mtn						canettii_CIPT_140010059
MT_H37Rv	100298	SNV	C	T	1	RVBD_0091					bifunctional MTA/SAH nucleosidase Mtn						canettii_CIPT_140010059
MT_H37Rv	100300	SNV	C	G	1	RVBD_0091					bifunctional MTA/SAH nucleosidase Mtn						canettii_CIPT_140010059
MT_H37Rv	100325	SNV	C	T	1	RVBD_0091					bifunctional MTA/SAH nucleosidase Mtn						canettii_CIPT_140010059
MT_H37Rv	100346	SNV	C	T	1	RVBD_0091					bifunctional MTA/SAH nucleosidase Mtn						canettii_CIPT_140010059
MT_H37Rv	100355	SNV	C	A	1	RVBD_0091					bifunctional MTA/SAH nucleosidase Mtn						canettii_CIPT_140010059
MT_H37Rv	100358	SNV	T	C	1	RVBD_0091					bifunctional MTA/SAH nucleosidase Mtn						canettii_CIPT_140010059
MT_H37Rv	100362	SNV	G	C	1	RVBD_0091					bifunctional MTA/SAH nucleosidase Mtn						canettii_CIPT_140010059
MT_H37Rv	100385	SNV	C	T	1	RVBD_0091					bifunctional MTA/SAH nucleosidase Mtn						canettii_CIPT_140010059
MT_H37Rv	100386	SNV	G	A	1	RVBD_0091					bifunctional MTA/SAH nucleosidase Mtn						canettii_CIPT_140010059
MT_H37Rv	100412	SNV	C	T	1	RVBD_0091					bifunctional MTA/SAH nucleosidase Mtn						canettii_CIPT_140010059
MT_H37Rv	100413	SNV	G	A	1	RVBD_0091					bifunctional MTA/SAH nucleosidase Mtn						canettii_CIPT_140010059
MT_H37Rv	100473	SNV	T	G	1												canettii_CIPT_140010059
MT_H37Rv	100481	SNV	G	A	1												canettii_CIPT_140010059
MT_H37Rv	100557	SNV	A	G	1												canettii_CIPT_140010059
MT_H37Rv	100589	SNV	A	G	1	RVBD_0092					cation transporter P-type ATPase CtpA	africanum_GM041182	BCG_Mexico	BCG_Moreau_RDJ	BCG_Pasteur	BCG_Tokyo_172
MT_H37Rv	100614	SNV	C	G	1	RVBD_0092					cation transporter P-type ATPase CtpA						canettii_CIPT_140010059
MT_H37Rv	100628	SNV	A	G	1	RVBD_0092					cation transporter P-type ATPase CtpA						canettii_CIPT_140010059
MT_H37Rv	100639	SNV	A	G	1	RVBD_0092					cation transporter P-type ATPase CtpA						canettii_CIPT_140010059
MT_H37Rv	100671	SNV	A	G	1	RVBD_0092					cation transporter P-type ATPase CtpA						canettii_CIPT_140010059
MT_H37Rv	100675	SNV	T	G	1	RVBD_0092					cation transporter P-type ATPase CtpA						canettii_CIPT_140010059
MT_H37Rv	100678	SNV	G	C	1	RVBD_0092					cation transporter P-type ATPase CtpA						canettii_CIPT_140010059
MT_H37Rv	100681	SNV	A	G	1	RVBD_0092					cation transporter P-type ATPase CtpA						canettii_CIPT_140010059
MT_H37Rv	100771	SNV	T	C	1	RVBD_0092					cation transporter P-type ATPase CtpA						canettii_CIPT_140010059
MT_H37Rv	100798	SNV	C	G	1	RVBD_0092					cation transporter P-type ATPase CtpA						canettii_CIPT_140010059
MT_H37Rv	100833	SNV	G	C	1	RVBD_0092					cation transporter P-type ATPase CtpA						canettii_CIPT_140010059
MT_H37Rv	100838	SNV	A	G	1	RVBD_0092					cation transporter P-type ATPase CtpA						canettii_CIPT_140010059
MT_H37Rv	100892	SNV	A	G	1	RVBD_0092					cation transporter P-type ATPase CtpA						canettii_CIPT_140010059
MT_H37Rv	100897	SNV	C	G	1	RVBD_0092					cation transporter P-type ATPase CtpA						canettii_CIPT_140010059
MT_H37Rv	100900	SNV	C	G	1	RVBD_0092					cation transporter P-type ATPase CtpA						canettii_CIPT_140010059
MT_H37Rv	100989	SNV	C	G	1	RVBD_0092					cation transporter P-type ATPase CtpA						canettii_CIPT_140010059
MT_H37Rv	101038	SNV	T	C	1	RVBD_0092					cation transporter P-type ATPase CtpA						canettii_CIPT_140010059
MT_H37Rv	101053	SNV	C	G	1	RVBD_0092					cation transporter P-type ATPase CtpA						canettii_CIPT_140010059
MT_H37Rv	101147	SNV	C	T	1	RVBD_0092					cation transporter P-type ATPase CtpA						canettii_CIPT_140010059
MT_H37Rv	101152	SNV	C	A	1	RVBD_0092					cation transporter P-type ATPase CtpA						canettii_CIPT_140010059
MT_H37Rv	101172	SNV	A	G	1	RVBD_0092					cation transporter P-type ATPase CtpA						canettii_CIPT_140010059
MT_H37Rv	101326	SNV	C	G	1	RVBD_0092					cation transporter P-type ATPase CtpA						canettii_CIPT_140010059
MT_H37Rv	101413	SNV	T	C	1	RVBD_0092					cation transporter P-type ATPase CtpA						canettii_CIPT_140010059
MT_H37Rv	101443	SNV	C	G	1	RVBD_0092					cation transporter P-type ATPase CtpA						canettii_CIPT_140010059
MT_H37Rv	101455	SNV	C	T	1	RVBD_0092					cation transporter P-type ATPase CtpA						canettii_CIPT_140010059
MT_H37Rv	101500	SNV	G	A	1	RVBD_0092					cation transporter P-type ATPase CtpA						canettii_CIPT_140010059
MT_H37Rv	101504	SNV	G	A	1	RVBD_0092					cation transporter P-type ATPase CtpA						canettii_CIPT_140010059
MT_H37Rv	101539	SNV	C	T	1	RVBD_0092					cation transporter P-type ATPase CtpA							CCDC5079	CCDC5180
MT_H37Rv	101590	SNV	A	C	1	RVBD_0092					cation transporter P-type ATPase CtpA						canettii_CIPT_140010059
MT_H37Rv	101699	SNV	A	G	1	RVBD_0092					cation transporter P-type ATPase CtpA							CCDC5079
MT_H37Rv	101702	SNV	G	A	1	RVBD_0092					cation transporter P-type ATPase CtpA						canettii_CIPT_140010059
MT_H37Rv	101727	SNV	G	A	1	RVBD_0092					cation transporter P-type ATPase CtpA																	RGTB327
MT_H37Rv	101884	SNV	C	T	1	RVBD_0092					cation transporter P-type ATPase CtpA						canettii_CIPT_140010059
MT_H37Rv	102049	SNV	C	T	1	RVBD_0092					cation transporter P-type ATPase CtpA						canettii_CIPT_140010059
MT_H37Rv	102123	SNV	C	G	1	RVBD_0092					cation transporter P-type ATPase CtpA						canettii_CIPT_140010059
MT_H37Rv	102188	SNV	C	A	1	RVBD_0092					cation transporter P-type ATPase CtpA												F11
MT_H37Rv	102331	SNV	T	C	1	RVBD_0092					cation transporter P-type ATPase CtpA						canettii_CIPT_140010059
MT_H37Rv	102448	SNV	C	T	1	RVBD_0092					cation transporter P-type ATPase CtpA						canettii_CIPT_140010059
MT_H37Rv	102502	SNV	C	T	1	RVBD_0092					cation transporter P-type ATPase CtpA						canettii_CIPT_140010059
MT_H37Rv	102760	SNV	A	G	1	RVBD_0092					cation transporter P-type ATPase CtpA						canettii_CIPT_140010059
MT_H37Rv	102796	SNV	C	T	1	RVBD_0092					cation transporter P-type ATPase CtpA						canettii_CIPT_140010059
MT_H37Rv	102799	SNV	A	G	1	RVBD_0092					cation transporter P-type ATPase CtpA						canettii_CIPT_140010059
MT_H37Rv	102813	SNV	C	A	1	RVBD_0092, RVBD_0093c					cation transporter P-type ATPase CtpA", "membrane protein						canettii_CIPT_140010059
MT_H37Rv	102821	SNV	T	C	1	RVBD_0092, RVBD_0093c					cation transporter P-type ATPase CtpA", "membrane protein						canettii_CIPT_140010059
MT_H37Rv	102824	SNV	G	C	1	RVBD_0092, RVBD_0093c					cation transporter P-type ATPase CtpA", "membrane protein						canettii_CIPT_140010059
MT_H37Rv	102857	SNV	T	G	1	RVBD_0092, RVBD_0093c					cation transporter P-type ATPase CtpA", "membrane protein						canettii_CIPT_140010059
MT_H37Rv	102919	SNV	T	C	1	RVBD_0093c					membrane protein						canettii_CIPT_140010059
MT_H37Rv	103017	SNV	C	G	1	RVBD_0093c					membrane protein						canettii_CIPT_140010059
MT_H37Rv	103128	SNV	A	G	1	RVBD_0093c					membrane protein						canettii_CIPT_140010059
MT_H37Rv	103173	SNV	G	T	1	RVBD_0093c					membrane protein						canettii_CIPT_140010059
MT_H37Rv	103184	SNV	C	T	1	RVBD_0093c					membrane protein						canettii_CIPT_140010059
MT_H37Rv	103186	SNV	T	G	1	RVBD_0093c					membrane protein						canettii_CIPT_140010059
MT_H37Rv	103187	SNV	C	T	1	RVBD_0093c					membrane protein						canettii_CIPT_140010059
MT_H37Rv	103189	SNV	G	C	1	RVBD_0093c					membrane protein						canettii_CIPT_140010059
MT_H37Rv	103196	SNV	A	G	1	RVBD_0093c					membrane protein						canettii_CIPT_140010059
MT_H37Rv	103213	SNV	C	T	1	RVBD_0093c					membrane protein						canettii_CIPT_140010059
MT_H37Rv	103222	SNV	A	T	1	RVBD_0093c					membrane protein						canettii_CIPT_140010059
MT_H37Rv	103245	SNV	A	G	1	RVBD_0093c					membrane protein						canettii_CIPT_140010059
MT_H37Rv	103246	SNV	T	C	1	RVBD_0093c					membrane protein						canettii_CIPT_140010059
MT_H37Rv	103305	SNV	C	T	1	RVBD_0093c					membrane protein						canettii_CIPT_140010059
MT_H37Rv	103308	SNV	C	A	1	RVBD_0093c					membrane protein						canettii_CIPT_140010059
MT_H37Rv	103312	SNV	G	A	1	RVBD_0093c					membrane protein						canettii_CIPT_140010059
MT_H37Rv	103315	SNV	C	G	1	RVBD_0093c					membrane protein						canettii_CIPT_140010059
MT_H37Rv	103345	SNV	G	T	1	RVBD_0093c					membrane protein						canettii_CIPT_140010059
MT_H37Rv	103361	SNV	C	T	1	RVBD_0093c					membrane protein						canettii_CIPT_140010059
MT_H37Rv	103362	SNV	T	G	1	RVBD_0093c					membrane protein																		RGTB423
MT_H37Rv	103404	SNV	G	C	1	RVBD_0093c					membrane protein						canettii_CIPT_140010059
MT_H37Rv	103472	SNV	G	A	1	RVBD_0093c					membrane protein						canettii_CIPT_140010059
MT_H37Rv	103490	SNV	T	A	1	RVBD_0093c					membrane protein						canettii_CIPT_140010059
MT_H37Rv	103520	SNV	G	A	1	RVBD_0093c					membrane protein						canettii_CIPT_140010059
MT_H37Rv	103529	SNV	A	T	1	RVBD_0093c					membrane protein						canettii_CIPT_140010059
MT_H37Rv	103531	SNV	C	T	1	RVBD_0093c					membrane protein						canettii_CIPT_140010059
MT_H37Rv	103600	SNV	A	G	1	RVBD_0093c					membrane protein	africanum_GM041182	BCG_Mexico	BCG_Moreau_RDJ	BCG_Pasteur	BCG_Tokyo_172	canettii_CIPT_140010059												RGTB423
MT_H37Rv	103603	SNV	C	A	1	RVBD_0093c					membrane protein						canettii_CIPT_140010059
MT_H37Rv	103616	SNV	T	C	1	RVBD_0093c					membrane protein						canettii_CIPT_140010059
MT_H37Rv	103630	SNV	T	G	1	RVBD_0093c					membrane protein						canettii_CIPT_140010059
MT_H37Rv	103663	SNV	C	T	1												canettii_CIPT_140010059
MT_H37Rv	103678	SNV	T	C	1												canettii_CIPT_140010059
MT_H37Rv	103686	SNV	C	T	1												canettii_CIPT_140010059
MT_H37Rv	103691	SNV	T	C	1												canettii_CIPT_140010059
MT_H37Rv	103700	SNV	C	G	1												canettii_CIPT_140010059
MT_H37Rv	103721	SNV	T	C	1	RVBD_0094c					hypothetical protein							CCDC5079
MT_H37Rv	103739	SNV	T	C	1	RVBD_0094c					hypothetical protein						canettii_CIPT_140010059
MT_H37Rv	103742	SNV	G	A	1	RVBD_0094c					hypothetical protein						canettii_CIPT_140010059
MT_H37Rv	103744	SNV	A	C	1	RVBD_0094c					hypothetical protein						canettii_CIPT_140010059	CCDC5079	CCDC5180
MT_H37Rv	103745	SNV	G	A	1	RVBD_0094c					hypothetical protein						canettii_CIPT_140010059
MT_H37Rv	103747	SNV	A	C	1	RVBD_0094c					hypothetical protein						canettii_CIPT_140010059	CCDC5079	CCDC5180
MT_H37Rv	103748	SNV	A	T	1	RVBD_0094c					hypothetical protein						canettii_CIPT_140010059
MT_H37Rv	103749	SNV	T	G	1	RVBD_0094c					hypothetical protein							CCDC5079	CCDC5180
MT_H37Rv	103751	SNV	G	T	1	RVBD_0094c					hypothetical protein						canettii_CIPT_140010059	CCDC5079	CCDC5180
MT_H37Rv	103755	SNV	G	A	1	RVBD_0094c					hypothetical protein						canettii_CIPT_140010059
MT_H37Rv	103756	SNV	G	T	1	RVBD_0094c					hypothetical protein							CCDC5079	CCDC5180
MT_H37Rv	103776	SNV	G	C	1	RVBD_0094c					hypothetical protein		BCG_Mexico	BCG_Moreau_RDJ	BCG_Pasteur	BCG_Tokyo_172						erdman
MT_H37Rv	103778	SNV	G	A	1	RVBD_0094c					hypothetical protein		BCG_Mexico	BCG_Moreau_RDJ	BCG_Pasteur	BCG_Tokyo_172						erdman
MT_H37Rv	103779	SNV	G	C	1	RVBD_0094c					hypothetical protein		BCG_Mexico	BCG_Moreau_RDJ	BCG_Pasteur	BCG_Tokyo_172						erdman
MT_H37Rv	103800	SNV	G	C	1	RVBD_0094c					hypothetical protein						canettii_CIPT_140010059
MT_H37Rv	103802	SNV	G	C	1	RVBD_0094c					hypothetical protein						canettii_CIPT_140010059
MT_H37Rv	103803	SNV	T	G	1	RVBD_0094c					hypothetical protein						canettii_CIPT_140010059
MT_H37Rv	103823	SNV	G	C	1	RVBD_0094c					hypothetical protein	africanum_GM041182					canettii_CIPT_140010059
MT_H37Rv	103827	SNV	G	T	1	RVBD_0094c					hypothetical protein	africanum_GM041182					canettii_CIPT_140010059
MT_H37Rv	103829	SNV	G	T	1	RVBD_0094c					hypothetical protein	africanum_GM041182					canettii_CIPT_140010059
MT_H37Rv	103836	SNV	G	T	1	RVBD_0094c					hypothetical protein	africanum_GM041182	BCG_Mexico	BCG_Moreau_RDJ	BCG_Pasteur	BCG_Tokyo_172	canettii_CIPT_140010059			CDC1551			F11						RGTB423
MT_H37Rv	103840	SNV	T	C	1	RVBD_0094c					hypothetical protein	africanum_GM041182	BCG_Mexico	BCG_Moreau_RDJ	BCG_Pasteur	BCG_Tokyo_172	canettii_CIPT_140010059												RGTB423
MT_H37Rv	103846	SNV	G	A	1	RVBD_0094c					hypothetical protein	africanum_GM041182					canettii_CIPT_140010059
MT_H37Rv	103879	SNV	C	T	1	RVBD_0094c					hypothetical protein		BCG_Mexico	BCG_Moreau_RDJ	BCG_Pasteur	BCG_Tokyo_172							F11					RGTB327
MT_H37Rv	103893	SNV	C	G	1	RVBD_0094c					hypothetical protein		BCG_Mexico	BCG_Moreau_RDJ	BCG_Pasteur	BCG_Tokyo_172
MT_H37Rv	103896	SNV	C	G	1	RVBD_0094c					hypothetical protein	africanum_GM041182	BCG_Mexico	BCG_Moreau_RDJ	BCG_Pasteur	BCG_Tokyo_172	canettii_CIPT_140010059
MT_H37Rv	103914	SNV	T	A	1	RVBD_0094c					hypothetical protein						canettii_CIPT_140010059
MT_H37Rv	103916	SNV	C	G	1	RVBD_0094c					hypothetical protein						canettii_CIPT_140010059
MT_H37Rv	103917	SNV	G	A	1	RVBD_0094c					hypothetical protein						canettii_CIPT_140010059
MT_H37Rv	103925	SNV	T	C	1	RVBD_0094c					hypothetical protein						canettii_CIPT_140010059
MT_H37Rv	103930	SNV	G	A	1	RVBD_0094c					hypothetical protein		BCG_Mexico	BCG_Moreau_RDJ	BCG_Pasteur	BCG_Tokyo_172	canettii_CIPT_140010059
MT_H37Rv	103932	SNV	G	C	1	RVBD_0094c					hypothetical protein						canettii_CIPT_140010059
MT_H37Rv	103933	SNV	G	T	1	RVBD_0094c					hypothetical protein						canettii_CIPT_140010059
MT_H37Rv	103947	SNV	T	C	1	RVBD_0094c					hypothetical protein						canettii_CIPT_140010059
MT_H37Rv	103968	SNV	G	A	1	RVBD_0094c					hypothetical protein						canettii_CIPT_140010059
MT_H37Rv	103971	SNV	A	G	1	RVBD_0094c					hypothetical protein						canettii_CIPT_140010059
MT_H37Rv	103974	SNV	G	A	1	RVBD_0094c					hypothetical protein						canettii_CIPT_140010059
MT_H37Rv	103992	SNV	G	C	1	RVBD_0094c					hypothetical protein						canettii_CIPT_140010059
MT_H37Rv	103998	SNV	G	C	1	RVBD_0094c					hypothetical protein						canettii_CIPT_140010059
MT_H37Rv	103999	SNV	T	C	1	RVBD_0094c					hypothetical protein						canettii_CIPT_140010059
MT_H37Rv	104022	SNV	G	C	1	RVBD_0094c					hypothetical protein						canettii_CIPT_140010059
MT_H37Rv	104025	SNV	C	G	1	RVBD_0094c					hypothetical protein						canettii_CIPT_140010059
MT_H37Rv	104037	SNV	G	T	1	RVBD_0094c					hypothetical protein						canettii_CIPT_140010059
MT_H37Rv	104060	SNV	G	A	1	RVBD_0094c					hypothetical protein						canettii_CIPT_140010059
MT_H37Rv	104061	SNV	G	C	1	RVBD_0094c					hypothetical protein						canettii_CIPT_140010059
MT_H37Rv	104107	SNV	G	A	1	RVBD_0094c					hypothetical protein						canettii_CIPT_140010059
MT_H37Rv	104132	SNV	T	C	1	RVBD_0094c					hypothetical protein						canettii_CIPT_140010059
MT_H37Rv	104136	SNV	G	A	1	RVBD_0094c					hypothetical protein						canettii_CIPT_140010059
MT_H37Rv	104139	SNV	G	A	1	RVBD_0094c					hypothetical protein						canettii_CIPT_140010059
MT_H37Rv	104154	SNV	G	C	1	RVBD_0094c					hypothetical protein						canettii_CIPT_140010059
MT_H37Rv	104157	SNV	T	C	1	RVBD_0094c					hypothetical protein						canettii_CIPT_140010059
MT_H37Rv	104159	SNV	G	A	1	RVBD_0094c					hypothetical protein						canettii_CIPT_140010059
MT_H37Rv	104160	SNV	C	T	1	RVBD_0094c					hypothetical protein						canettii_CIPT_140010059
MT_H37Rv	104163	SNV	G	C	1	RVBD_0094c					hypothetical protein						canettii_CIPT_140010059
MT_H37Rv	104165	SNV	T	A	1	RVBD_0094c					hypothetical protein						canettii_CIPT_140010059
MT_H37Rv	104190	SNV	G	C	1	RVBD_0094c					hypothetical protein						canettii_CIPT_140010059
MT_H37Rv	104194	SNV	C	G	1	RVBD_0094c					hypothetical protein						canettii_CIPT_140010059
MT_H37Rv	104197	SNV	G	T	1	RVBD_0094c					hypothetical protein						canettii_CIPT_140010059
MT_H37Rv	104244	SNV	A	C	1	RVBD_0094c					hypothetical protein						canettii_CIPT_140010059
MT_H37Rv	104264	SNV	T	C	1	RVBD_0094c					hypothetical protein		BCG_Mexico	BCG_Moreau_RDJ	BCG_Pasteur	BCG_Tokyo_172
MT_H37Rv	104276	SNV	T	G	1	RVBD_0094c					hypothetical protein												F11
MT_H37Rv	104280	SNV	C	G	1	RVBD_0094c					hypothetical protein												F11
MT_H37Rv	104283	SNV	G	C	1	RVBD_0094c					hypothetical protein												F11
MT_H37Rv	104376	SNV	C	A	1	RVBD_0094c					hypothetical protein	africanum_GM041182
MT_H37Rv	104398	SNV	G	C	1	RVBD_0094c					hypothetical protein						canettii_CIPT_140010059
MT_H37Rv	104399	SNV	T	A	1	RVBD_0094c					hypothetical protein						canettii_CIPT_140010059
MT_H37Rv	104401	SNV	G	A	1	RVBD_0094c					hypothetical protein						canettii_CIPT_140010059
MT_H37Rv	104402	SNV	C	T	1	RVBD_0094c					hypothetical protein						canettii_CIPT_140010059
MT_H37Rv	104403	SNV	G	C	1	RVBD_0094c					hypothetical protein						canettii_CIPT_140010059
MT_H37Rv	104445	SNV	C	G	1	RVBD_0094c					hypothetical protein						canettii_CIPT_140010059
MT_H37Rv	104453	SNV	G	C	1	RVBD_0094c					hypothetical protein						canettii_CIPT_140010059
MT_H37Rv	104495	SNV	G	C	1	RVBD_0094c					hypothetical protein						canettii_CIPT_140010059
MT_H37Rv	104504	SNV	T	C	1	RVBD_0094c					hypothetical protein						canettii_CIPT_140010059
MT_H37Rv	104546	SNV	G	A	1	RVBD_0094c					hypothetical protein						canettii_CIPT_140010059
MT_H37Rv	104589	SNV	G	T	1	RVBD_0094c					hypothetical protein						canettii_CIPT_140010059
MT_H37Rv	104590	SNV	C	T	1	RVBD_0094c					hypothetical protein						canettii_CIPT_140010059
MT_H37Rv	104591	SNV	G	T	1	RVBD_0094c					hypothetical protein						canettii_CIPT_140010059
MT_H37Rv	104597	SNV	G	A	1	RVBD_0094c					hypothetical protein						canettii_CIPT_140010059
MT_H37Rv	104604	SNV	G	A	1	RVBD_0094c					hypothetical protein						canettii_CIPT_140010059
MT_H37Rv	104613	SNV	T	G	1	RVBD_0094c					hypothetical protein						canettii_CIPT_140010059
MT_H37Rv	104614	SNV	T	C	1	RVBD_0094c					hypothetical protein						canettii_CIPT_140010059
MT_H37Rv	104615	SNV	G	C	1	RVBD_0094c					hypothetical protein						canettii_CIPT_140010059
MT_H37Rv	104622	SNV	T	C	1	RVBD_0094c					hypothetical protein						canettii_CIPT_140010059
MT_H37Rv	104651	SNV	G	C	1	RVBD_0094c					hypothetical protein						canettii_CIPT_140010059
MT_H37Rv	104652	SNV	G	T	1	RVBD_0094c					hypothetical protein						canettii_CIPT_140010059
MT_H37Rv	104671	SNV	G	T	1												canettii_CIPT_140010059
MT_H37Rv	104701	SNV	A	G	1												canettii_CIPT_140010059
MT_H37Rv	104712	SNV	C	T	1								BCG_Mexico	BCG_Moreau_RDJ	BCG_Pasteur	BCG_Tokyo_172	canettii_CIPT_140010059	CCDC5079	CCDC5180	CDC1551		erdman	F11		KZN1435_m2	KZN2407_m2	KZN605m_2		RGTB423
MT_H37Rv	104767	SNV	C	T	1							africanum_GM041182	BCG_Mexico	BCG_Moreau_RDJ	BCG_Pasteur	BCG_Tokyo_172	canettii_CIPT_140010059	CCDC5079	CCDC5180				F11					RGTB327
MT_H37Rv	104769	SNV	G	C	1																								RGTB423
MT_H37Rv	104771	SNV	G	T	1																								RGTB423
MT_H37Rv	104773	SNV	C	G	1							africanum_GM041182	BCG_Mexico	BCG_Moreau_RDJ	BCG_Pasteur	BCG_Tokyo_172	canettii_CIPT_140010059	CCDC5079	CCDC5180				F11						RGTB423
MT_H37Rv	104774	SNV	A	G	1																								RGTB423
MT_H37Rv	104775	SNV	A	C	1							africanum_GM041182	BCG_Mexico	BCG_Moreau_RDJ	BCG_Pasteur	BCG_Tokyo_172	canettii_CIPT_140010059	CCDC5079	CCDC5180				F11						RGTB423
MT_H37Rv	104782	SNV	G	A	1							africanum_GM041182					canettii_CIPT_140010059	CCDC5079	CCDC5180				F11
MT_H37Rv	104784	SNV	C	T	1																								RGTB423
MT_H37Rv	104785	SNV	A	G	1							africanum_GM041182	BCG_Mexico	BCG_Moreau_RDJ	BCG_Pasteur	BCG_Tokyo_172	canettii_CIPT_140010059	CCDC5079	CCDC5180				F11						RGTB423
MT_H37Rv	104791	SNV	C	T	1							africanum_GM041182	BCG_Mexico	BCG_Moreau_RDJ	BCG_Pasteur	BCG_Tokyo_172	canettii_CIPT_140010059	CCDC5079	CCDC5180				F11
MT_H37Rv	104794	SNV	C	T	1							africanum_GM041182	BCG_Mexico	BCG_Moreau_RDJ	BCG_Pasteur	BCG_Tokyo_172		CCDC5079	CCDC5180				F11
MT_H37Rv	104800	SNV	T	A	1							africanum_GM041182	BCG_Mexico	BCG_Moreau_RDJ	BCG_Pasteur	BCG_Tokyo_172	canettii_CIPT_140010059	CCDC5079	CCDC5180				F11
MT_H37Rv	104801	SNV	T	G	1							africanum_GM041182	BCG_Mexico	BCG_Moreau_RDJ	BCG_Pasteur	BCG_Tokyo_172	canettii_CIPT_140010059	CCDC5079	CCDC5180				F11
MT_H37Rv	104803	SNV	C	G	1	RVBD_0095c					hypothetical protein	africanum_GM041182	BCG_Mexico	BCG_Moreau_RDJ	BCG_Pasteur	BCG_Tokyo_172		CCDC5079	CCDC5180				F11						RGTB423
MT_H37Rv	104806	SNV	T	G	1	RVBD_0095c					hypothetical protein	africanum_GM041182	BCG_Mexico	BCG_Moreau_RDJ	BCG_Pasteur	BCG_Tokyo_172	canettii_CIPT_140010059	CCDC5079	CCDC5180				F11
MT_H37Rv	104817	SNV	T	C	1	RVBD_0095c					hypothetical protein	africanum_GM041182	BCG_Mexico	BCG_Moreau_RDJ	BCG_Pasteur	BCG_Tokyo_172	canettii_CIPT_140010059	CCDC5079	CCDC5180				F11
MT_H37Rv	104824	SNV	C	A	1	RVBD_0095c					hypothetical protein	africanum_GM041182	BCG_Mexico	BCG_Moreau_RDJ	BCG_Pasteur	BCG_Tokyo_172	canettii_CIPT_140010059	CCDC5079	CCDC5180				F11						RGTB423
MT_H37Rv	104829	SNV	T	C	1	RVBD_0095c					hypothetical protein	africanum_GM041182					canettii_CIPT_140010059
MT_H37Rv	104830	SNV	C	A	1	RVBD_0095c					hypothetical protein		BCG_Mexico	BCG_Moreau_RDJ	BCG_Pasteur	BCG_Tokyo_172		CCDC5079	CCDC5180
MT_H37Rv	104833	SNV	C	G	1	RVBD_0095c					hypothetical protein	africanum_GM041182	BCG_Mexico	BCG_Moreau_RDJ	BCG_Pasteur	BCG_Tokyo_172	canettii_CIPT_140010059	CCDC5079	CCDC5180
MT_H37Rv	104838	SNV	T	G	1	RVBD_0095c					hypothetical protein	africanum_GM041182	BCG_Mexico	BCG_Moreau_RDJ	BCG_Pasteur	BCG_Tokyo_172	canettii_CIPT_140010059	CCDC5079	CCDC5180
MT_H37Rv	104856	SNV	C	T	1	RVBD_0095c					hypothetical protein	africanum_GM041182	BCG_Mexico	BCG_Moreau_RDJ	BCG_Pasteur	BCG_Tokyo_172	canettii_CIPT_140010059	CCDC5079	CCDC5180
MT_H37Rv	104858	SNV	G	A	1	RVBD_0095c					hypothetical protein	africanum_GM041182	BCG_Mexico	BCG_Moreau_RDJ	BCG_Pasteur	BCG_Tokyo_172	canettii_CIPT_140010059	CCDC5079	CCDC5180
MT_H37Rv	104887	SNV	C	G	1	RVBD_0095c					hypothetical protein						canettii_CIPT_140010059
MT_H37Rv	104906	SNV	T	C	1	RVBD_0095c					hypothetical protein						canettii_CIPT_140010059
MT_H37Rv	104915	SNV	T	C	1	RVBD_0095c					hypothetical protein						canettii_CIPT_140010059				CTRI-2
MT_H37Rv	104919	SNV	G	A	1	RVBD_0095c					hypothetical protein										CTRI-2
MT_H37Rv	104936	SNV	T	C	1	RVBD_0095c					hypothetical protein						canettii_CIPT_140010059	CCDC5079	CCDC5180		CTRI-2
MT_H37Rv	104940	SNV	C	A	1	RVBD_0095c					hypothetical protein							CCDC5079	CCDC5180		CTRI-2
MT_H37Rv	104941	SNV	T	C	1	RVBD_0095c					hypothetical protein		BCG_Mexico	BCG_Moreau_RDJ	BCG_Pasteur	BCG_Tokyo_172	canettii_CIPT_140010059	CCDC5079	CCDC5180		CTRI-2				KZN1435_m2	KZN2407_m2	KZN605m_2	RGTB327
MT_H37Rv	104942	SNV	G	C	1	RVBD_0095c					hypothetical protein		BCG_Mexico	BCG_Moreau_RDJ	BCG_Pasteur	BCG_Tokyo_172	canettii_CIPT_140010059	CCDC5079	CCDC5180		CTRI-2				KZN1435_m2	KZN2407_m2	KZN605m_2	RGTB327
MT_H37Rv	104943	SNV	G	C	1	RVBD_0095c					hypothetical protein							CCDC5079	CCDC5180		CTRI-2
MT_H37Rv	104944	SNV	G	A	1	RVBD_0095c					hypothetical protein		BCG_Mexico	BCG_Moreau_RDJ	BCG_Pasteur	BCG_Tokyo_172	canettii_CIPT_140010059	CCDC5079	CCDC5180		CTRI-2				KZN1435_m2	KZN2407_m2	KZN605m_2	RGTB327
MT_H37Rv	104962	SNV	G	A	1	RVBD_0095c					hypothetical protein		BCG_Mexico	BCG_Moreau_RDJ	BCG_Pasteur	BCG_Tokyo_172		CCDC5079	CCDC5180		CTRI-2				KZN1435_m2	KZN2407_m2	KZN605m_2	RGTB327
MT_H37Rv	104966	SNV	A	G	1	RVBD_0095c					hypothetical protein						canettii_CIPT_140010059
MT_H37Rv	104969	SNV	A	G	1	RVBD_0095c					hypothetical protein						canettii_CIPT_140010059
MT_H37Rv	104976	SNV	A	G	1	RVBD_0095c					hypothetical protein						canettii_CIPT_140010059
MT_H37Rv	104986	SNV	G	C	1	RVBD_0095c					hypothetical protein						canettii_CIPT_140010059
MT_H37Rv	104988	SNV	C	T	1	RVBD_0095c					hypothetical protein						canettii_CIPT_140010059
MT_H37Rv	105007	SNV	C	G	1	RVBD_0095c					hypothetical protein		BCG_Mexico	BCG_Moreau_RDJ	BCG_Pasteur	BCG_Tokyo_172	canettii_CIPT_140010059	CCDC5079	CCDC5180
MT_H37Rv	105011	SNV	G	A	1	RVBD_0095c					hypothetical protein		BCG_Mexico	BCG_Moreau_RDJ	BCG_Pasteur	BCG_Tokyo_172		CCDC5079	CCDC5180
MT_H37Rv	105021	SNV	G	A	1	RVBD_0095c					hypothetical protein		BCG_Mexico	BCG_Moreau_RDJ	BCG_Pasteur	BCG_Tokyo_172		CCDC5079	CCDC5180
MT_H37Rv	105045	SNV	G	C	1	RVBD_0095c					hypothetical protein		BCG_Mexico	BCG_Moreau_RDJ	BCG_Pasteur	BCG_Tokyo_172	canettii_CIPT_140010059	CCDC5079	CCDC5180		CTRI-2				KZN1435_m2	KZN2407_m2	KZN605m_2	RGTB327	RGTB423
MT_H37Rv	105060	SNV	G	A	1	RVBD_0095c					hypothetical protein		BCG_Mexico	BCG_Moreau_RDJ	BCG_Pasteur	BCG_Tokyo_172													RGTB423
MT_H37Rv	105063	SNV	G	A	1	RVBD_0095c					hypothetical protein		BCG_Mexico	BCG_Moreau_RDJ	BCG_Pasteur	BCG_Tokyo_172													RGTB423
MT_H37Rv	105117	SNV	T	C	1	RVBD_0095c					hypothetical protein						canettii_CIPT_140010059
MT_H37Rv	105139	SNV	C	A	1	RVBD_0095c					hypothetical protein							CCDC5079	CCDC5180
MT_H37Rv	105142	SNV	C	A	1	RVBD_0095c					hypothetical protein						canettii_CIPT_140010059
MT_H37Rv	105149	SNV	C	G	1	RVBD_0095c					hypothetical protein						canettii_CIPT_140010059
MT_H37Rv	105152	SNV	T	C	1	RVBD_0095c					hypothetical protein						canettii_CIPT_140010059
MT_H37Rv	105217	SNV	T	A	1												canettii_CIPT_140010059
MT_H37Rv	105227	SNV	G	A	1												canettii_CIPT_140010059
MT_H37Rv	105272	SNV	G	A	1												canettii_CIPT_140010059
MT_H37Rv	105274	SNV	A	G	1												canettii_CIPT_140010059
MT_H37Rv	105292	SNV	C	T	1												canettii_CIPT_140010059
MT_H37Rv	105293	SNV	A	G	1												canettii_CIPT_140010059
MT_H37Rv	105335	SNV	A	T	1	RVBD_0096					PPE family protein PPE1						canettii_CIPT_140010059
MT_H37Rv	105392	SNV	T	C	1	RVBD_0096					PPE family protein PPE1						canettii_CIPT_140010059
MT_H37Rv	105422	SNV	T	C	1	RVBD_0096					PPE family protein PPE1						canettii_CIPT_140010059
MT_H37Rv	105425	SNV	G	A	1	RVBD_0096					PPE family protein PPE1						canettii_CIPT_140010059
MT_H37Rv	105433	SNV	T	G	1	RVBD_0096					PPE family protein PPE1						canettii_CIPT_140010059
MT_H37Rv	105440	SNV	C	T	1	RVBD_0096					PPE family protein PPE1						canettii_CIPT_140010059
MT_H37Rv	105450	SNV	G	A	1	RVBD_0096					PPE family protein PPE1						canettii_CIPT_140010059
MT_H37Rv	105455	SNV	A	G	1	RVBD_0096					PPE family protein PPE1						canettii_CIPT_140010059
MT_H37Rv	105459	SNV	T	A	1	RVBD_0096					PPE family protein PPE1						canettii_CIPT_140010059
MT_H37Rv	105463	SNV	G	T	1	RVBD_0096					PPE family protein PPE1						canettii_CIPT_140010059
MT_H37Rv	105496	SNV	C	G	1	RVBD_0096					PPE family protein PPE1						canettii_CIPT_140010059
MT_H37Rv	105560	SNV	C	T	1	RVBD_0096					PPE family protein PPE1						canettii_CIPT_140010059
MT_H37Rv	105565	SNV	C	G	1	RVBD_0096					PPE family protein PPE1																	RGTB327
MT_H37Rv	105568	SNV	T	G	1	RVBD_0096					PPE family protein PPE1																	RGTB327
MT_H37Rv	105590	SNV	G	C	1	RVBD_0096					PPE family protein PPE1						canettii_CIPT_140010059
MT_H37Rv	105593	SNV	T	C	1	RVBD_0096					PPE family protein PPE1						canettii_CIPT_140010059
MT_H37Rv	105734	SNV	T	C	1	RVBD_0096					PPE family protein PPE1						canettii_CIPT_140010059
MT_H37Rv	105736	SNV	T	C	1	RVBD_0096					PPE family protein PPE1							CCDC5079	CCDC5180
MT_H37Rv	105770	SNV	C	G	1	RVBD_0096					PPE family protein PPE1						canettii_CIPT_140010059
MT_H37Rv	105797	SNV	C	G	1	RVBD_0096					PPE family protein PPE1						canettii_CIPT_140010059
MT_H37Rv	105799	SNV	C	T	1	RVBD_0096					PPE family protein PPE1											erdman
MT_H37Rv	105833	SNV	G	T	1	RVBD_0096					PPE family protein PPE1						canettii_CIPT_140010059
MT_H37Rv	105849	SNV	G	C	1	RVBD_0096					PPE family protein PPE1						canettii_CIPT_140010059
MT_H37Rv	105867	SNV	C	T	1	RVBD_0096					PPE family protein PPE1		BCG_Mexico	BCG_Moreau_RDJ	BCG_Pasteur	BCG_Tokyo_172
MT_H37Rv	105873	SNV	G	A	1	RVBD_0096					PPE family protein PPE1						canettii_CIPT_140010059
MT_H37Rv	105920	SNV	C	T	1	RVBD_0096					PPE family protein PPE1						canettii_CIPT_140010059
MT_H37Rv	105981	SNV	G	A	1	RVBD_0096					PPE family protein PPE1						canettii_CIPT_140010059
MT_H37Rv	105989	SNV	C	T	1	RVBD_0096					PPE family protein PPE1						canettii_CIPT_140010059
MT_H37Rv	106166	SNV	G	A	1	RVBD_0096					PPE family protein PPE1						canettii_CIPT_140010059
MT_H37Rv	106215	SNV	C	T	1	RVBD_0096					PPE family protein PPE1						canettii_CIPT_140010059
MT_H37Rv	106217	SNV	G	A	1	RVBD_0096					PPE family protein PPE1	africanum_GM041182
MT_H37Rv	106307	SNV	T	C	1	RVBD_0096					PPE family protein PPE1						canettii_CIPT_140010059
MT_H37Rv	106308	SNV	G	C	1	RVBD_0096					PPE family protein PPE1						canettii_CIPT_140010059
MT_H37Rv	106334	SNV	C	A	1	RVBD_0096					PPE family protein PPE1	africanum_GM041182	BCG_Mexico	BCG_Moreau_RDJ	BCG_Pasteur	BCG_Tokyo_172
MT_H37Rv	106392	SNV	A	T	1	RVBD_0096					PPE family protein PPE1						canettii_CIPT_140010059
MT_H37Rv	106505	SNV	T	C	1	RVBD_0096					PPE family protein PPE1						canettii_CIPT_140010059
MT_H37Rv	106704	SNV	G	A	1	RVBD_0096					PPE family protein PPE1						canettii_CIPT_140010059
MT_H37Rv	106717	SNV	C	G	1												canettii_CIPT_140010059
MT_H37Rv	106726	SNV	A	G	1												canettii_CIPT_140010059
MT_H37Rv	107417	SNV	C	T	1	RVBD_0097					oxidoreductase						canettii_CIPT_140010059
MT_H37Rv	107480	SNV	C	T	1	RVBD_0097					oxidoreductase						canettii_CIPT_140010059
MT_H37Rv	107483	SNV	C	T	1	RVBD_0097					oxidoreductase						canettii_CIPT_140010059
MT_H37Rv	107485	SNV	T	C	1	RVBD_0097					oxidoreductase											erdman
MT_H37Rv	107531	SNV	C	T	1	RVBD_0097					oxidoreductase						canettii_CIPT_140010059
MT_H37Rv	107794	SNV	C	T	1	RVBD_0098					fatty-acyl-CoA thioesterase type III FcoT											erdman
MT_H37Rv	107797	SNV	T	C	1	RVBD_0098					fatty-acyl-CoA thioesterase type III FcoT						canettii_CIPT_140010059
MT_H37Rv	108036	SNV	A	G	1	RVBD_0098					fatty-acyl-CoA thioesterase type III FcoT						canettii_CIPT_140010059
MT_H37Rv	108191	SNV	G	A	1	RVBD_0099					fatty-acid-CoA ligase FadD10						canettii_CIPT_140010059
MT_H37Rv	108194	SNV	A	G	1	RVBD_0099					fatty-acid-CoA ligase FadD10						canettii_CIPT_140010059
MT_H37Rv	108215	SNV	C	G	1	RVBD_0099					fatty-acid-CoA ligase FadD10						canettii_CIPT_140010059
MT_H37Rv	108235	SNV	A	G	1	RVBD_0099					fatty-acid-CoA ligase FadD10						canettii_CIPT_140010059
MT_H37Rv	108272	SNV	T	C	1	RVBD_0099					fatty-acid-CoA ligase FadD10						canettii_CIPT_140010059
MT_H37Rv	108325	SNV	A	C	1	RVBD_0099					fatty-acid-CoA ligase FadD10						canettii_CIPT_140010059
MT_H37Rv	108346	SNV	G	C	1	RVBD_0099					fatty-acid-CoA ligase FadD10						canettii_CIPT_140010059
MT_H37Rv	108374	SNV	C	G	1	RVBD_0099					fatty-acid-CoA ligase FadD10						canettii_CIPT_140010059
MT_H37Rv	108437	SNV	C	G	1	RVBD_0099					fatty-acid-CoA ligase FadD10						canettii_CIPT_140010059
MT_H37Rv	108563	SNV	G	A	1	RVBD_0099					fatty-acid-CoA ligase FadD10						canettii_CIPT_140010059
MT_H37Rv	108569	SNV	A	G	1	RVBD_0099					fatty-acid-CoA ligase FadD10						canettii_CIPT_140010059
MT_H37Rv	108713	SNV	T	C	1	RVBD_0099					fatty-acid-CoA ligase FadD10						canettii_CIPT_140010059
MT_H37Rv	108761	SNV	A	G	1	RVBD_0099					fatty-acid-CoA ligase FadD10						canettii_CIPT_140010059
MT_H37Rv	108780	SNV	G	A	1	RVBD_0099					fatty-acid-CoA ligase FadD10						canettii_CIPT_140010059
MT_H37Rv	108794	SNV	C	T	1	RVBD_0099					fatty-acid-CoA ligase FadD10						canettii_CIPT_140010059
MT_H37Rv	108797	SNV	C	T	1	RVBD_0099					fatty-acid-CoA ligase FadD10						canettii_CIPT_140010059
MT_H37Rv	108909	SNV	T	C	1	RVBD_0099					fatty-acid-CoA ligase FadD10						canettii_CIPT_140010059
MT_H37Rv	108935	SNV	G	A	1	RVBD_0099					fatty-acid-CoA ligase FadD10						canettii_CIPT_140010059
MT_H37Rv	108975	SNV	T	C	1	RVBD_0099					fatty-acid-CoA ligase FadD10						canettii_CIPT_140010059
MT_H37Rv	108977	SNV	A	G	1	RVBD_0099					fatty-acid-CoA ligase FadD10						canettii_CIPT_140010059
MT_H37Rv	108983	SNV	T	C	1	RVBD_0099					fatty-acid-CoA ligase FadD10						canettii_CIPT_140010059
MT_H37Rv	109064	SNV	G	T	1	RVBD_0099					fatty-acid-CoA ligase FadD10						canettii_CIPT_140010059
MT_H37Rv	109165	SNV	T	C	1	RVBD_0099					fatty-acid-CoA ligase FadD10						canettii_CIPT_140010059											RGTB327
MT_H37Rv	109214	SNV	C	A	1	RVBD_0099					fatty-acid-CoA ligase FadD10						canettii_CIPT_140010059
MT_H37Rv	109220	SNV	T	G	1	RVBD_0099					fatty-acid-CoA ligase FadD10						canettii_CIPT_140010059
MT_H37Rv	109230	SNV	G	A	1	RVBD_0099					fatty-acid-CoA ligase FadD10						canettii_CIPT_140010059
MT_H37Rv	109301	SNV	G	C	1	RVBD_0099					fatty-acid-CoA ligase FadD10						canettii_CIPT_140010059
MT_H37Rv	109331	SNV	C	G	1	RVBD_0099					fatty-acid-CoA ligase FadD10						canettii_CIPT_140010059
MT_H37Rv	109405	SNV	T	A	1	RVBD_0099					fatty-acid-CoA ligase FadD10						canettii_CIPT_140010059
MT_H37Rv	109497	SNV	T	C	1	RVBD_0099					fatty-acid-CoA ligase FadD10						canettii_CIPT_140010059
MT_H37Rv	109538	SNV	A	G	1	RVBD_0099					fatty-acid-CoA ligase FadD10						canettii_CIPT_140010059
MT_H37Rv	109547	SNV	C	T	1	RVBD_0099					fatty-acid-CoA ligase FadD10						canettii_CIPT_140010059
MT_H37Rv	109623	SNV	G	T	1	RVBD_0099					fatty-acid-CoA ligase FadD10						canettii_CIPT_140010059
MT_H37Rv	109669	SNV	C	T	1	RVBD_0099					fatty-acid-CoA ligase FadD10						canettii_CIPT_140010059
MT_H37Rv	109673	SNV	T	C	1	RVBD_0099					fatty-acid-CoA ligase FadD10						canettii_CIPT_140010059
MT_H37Rv	109675	SNV	T	A	1	RVBD_0099					fatty-acid-CoA ligase FadD10						canettii_CIPT_140010059
MT_H37Rv	109740	SNV	G	A	1	RVBD_0099					fatty-acid-CoA ligase FadD10						canettii_CIPT_140010059
MT_H37Rv	109848	SNV	T	C	1	RVBD_0100					hypothetical protein						canettii_CIPT_140010059
MT_H37Rv	109917	SNV	A	C	1	RVBD_0100					hypothetical protein						canettii_CIPT_140010059
MT_H37Rv	110000	SNV	T	C	1	RVBD_0100, RVBD_0101					hypothetical protein", "peptide synthetase Nrp						canettii_CIPT_140010059
MT_H37Rv	110260	SNV	A	C	1	RVBD_0101					peptide synthetase Nrp						canettii_CIPT_140010059
MT_H37Rv	110278	SNV	G	A	1	RVBD_0101					peptide synthetase Nrp													H37Ra
MT_H37Rv	110488	SNV	A	C	1	RVBD_0101					peptide synthetase Nrp																	RGTB327
MT_H37Rv	110491	SNV	C	G	1	RVBD_0101					peptide synthetase Nrp																	RGTB327
MT_H37Rv	110537	SNV	G	C	1	RVBD_0101					peptide synthetase Nrp						canettii_CIPT_140010059
MT_H37Rv	110570	SNV	A	G	1	RVBD_0101					peptide synthetase Nrp						canettii_CIPT_140010059
MT_H37Rv	110575	SNV	A	G	1	RVBD_0101					peptide synthetase Nrp						canettii_CIPT_140010059
MT_H37Rv	110887	SNV	C	G	1	RVBD_0101					peptide synthetase Nrp						canettii_CIPT_140010059
MT_H37Rv	111003	SNV	G	A	1	RVBD_0101					peptide synthetase Nrp								CCDC5180
MT_H37Rv	111360	SNV	T	C	1	RVBD_0101					peptide synthetase Nrp														KZN1435_m2	KZN2407_m2	KZN605m_2
MT_H37Rv	111617	SNV	C	T	1	RVBD_0101					peptide synthetase Nrp						canettii_CIPT_140010059
MT_H37Rv	111636	SNV	G	A	1	RVBD_0101					peptide synthetase Nrp						canettii_CIPT_140010059
MT_H37Rv	111651	SNV	G	A	1	RVBD_0101					peptide synthetase Nrp	africanum_GM041182
MT_H37Rv	111869	SNV	A	G	1	RVBD_0101					peptide synthetase Nrp						canettii_CIPT_140010059
MT_H37Rv	112236	SNV	A	G	1	RVBD_0101					peptide synthetase Nrp						canettii_CIPT_140010059
MT_H37Rv	113838	SNV	C	T	1	RVBD_0101					peptide synthetase Nrp												F11
MT_H37Rv	114093	SNV	C	A	1	RVBD_0101					peptide synthetase Nrp		BCG_Mexico	BCG_Moreau_RDJ	BCG_Pasteur	BCG_Tokyo_172
MT_H37Rv	114252	SNV	A	G	1	RVBD_0101					peptide synthetase Nrp						canettii_CIPT_140010059
MT_H37Rv	114629	SNV	G	A	1	RVBD_0101					peptide synthetase Nrp						canettii_CIPT_140010059
MT_H37Rv	114801	SNV	T	C	1	RVBD_0101					peptide synthetase Nrp	africanum_GM041182
MT_H37Rv	114841	SNV	T	C	1	RVBD_0101					peptide synthetase Nrp						canettii_CIPT_140010059
MT_H37Rv	114983	SNV	A	C	1	RVBD_0101					peptide synthetase Nrp																	RGTB327
MT_H37Rv	115007	SNV	G	A	1	RVBD_0101					peptide synthetase Nrp						canettii_CIPT_140010059
MT_H37Rv	115499	SNV	T	G	1	RVBD_0101					peptide synthetase Nrp																		RGTB423
MT_H37Rv	115865	SNV	C	T	1	RVBD_0101					peptide synthetase Nrp						canettii_CIPT_140010059
MT_H37Rv	116000	SNV	T	G	1	RVBD_0101					peptide synthetase Nrp	africanum_GM041182	BCG_Mexico	BCG_Moreau_RDJ	BCG_Pasteur	BCG_Tokyo_172	canettii_CIPT_140010059	CCDC5079	CCDC5180	CDC1551	CTRI-2	erdman	F11	H37Ra	KZN1435_m2	KZN2407_m2	KZN605m_2	RGTB327	RGTB423
MT_H37Rv	116387	SNV	G	A	1	RVBD_0101					peptide synthetase Nrp						canettii_CIPT_140010059
MT_H37Rv	116615	SNV	T	C	1	RVBD_0101					peptide synthetase Nrp						canettii_CIPT_140010059
MT_H37Rv	116901	SNV	T	G	1	RVBD_0101					peptide synthetase Nrp	africanum_GM041182
MT_H37Rv	117503	SNV	C	T	1	RVBD_0101					peptide synthetase Nrp						canettii_CIPT_140010059
MT_H37Rv	119092	SNV	T	C	1	RVBD_0102					membrane protein						canettii_CIPT_140010059
MT_H37Rv	120120	SNV	G	T	1	RVBD_0103c					cation-transporter P-type ATPase CtpB																	RGTB327
MT_H37Rv	120127	SNV	G	C	1	RVBD_0103c					cation-transporter P-type ATPase CtpB																	RGTB327
MT_H37Rv	120155	SNV	T	C	1	RVBD_0103c					cation-transporter P-type ATPase CtpB						canettii_CIPT_140010059
MT_H37Rv	120583	SNV	A	T	1	RVBD_0103c					cation-transporter P-type ATPase CtpB						canettii_CIPT_140010059
MT_H37Rv	121121	SNV	C	T	1	RVBD_0103c					cation-transporter P-type ATPase CtpB						canettii_CIPT_140010059
MT_H37Rv	121245	SNV	G	A	1	RVBD_0103c					cation-transporter P-type ATPase CtpB																		RGTB423
MT_H37Rv	121248	SNV	G	A	1	RVBD_0103c					cation-transporter P-type ATPase CtpB	africanum_GM041182
MT_H37Rv	121397	SNV	T	C	1	RVBD_0103c					cation-transporter P-type ATPase CtpB						canettii_CIPT_140010059
MT_H37Rv	122107	SNV	C	T	1	RVBD_0103c					cation-transporter P-type ATPase CtpB														KZN1435_m2		KZN605m_2
MT_H37Rv	122109	SNV	A	G	1	RVBD_0103c					cation-transporter P-type ATPase CtpB	africanum_GM041182	BCG_Mexico	BCG_Moreau_RDJ	BCG_Pasteur	BCG_Tokyo_172	canettii_CIPT_140010059	CCDC5079	CCDC5180	CDC1551	CTRI-2	erdman	F11		KZN1435_m2	KZN2407_m2	KZN605m_2	RGTB327	RGTB423
MT_H37Rv	122168	SNV	C	T	1	RVBD_0103c					cation-transporter P-type ATPase CtpB						canettii_CIPT_140010059
MT_H37Rv	122614	SNV	C	T	1	RVBD_0104					hypothetical protein		BCG_Mexico	BCG_Moreau_RDJ	BCG_Pasteur	BCG_Tokyo_172
MT_H37Rv	123454	SNV	C	T	1	RVBD_0104					hypothetical protein							CCDC5079	CCDC5180
MT_H37Rv	123520	SNV	T	C	1	RVBD_0104					hypothetical protein	africanum_GM041182	BCG_Mexico	BCG_Moreau_RDJ	BCG_Pasteur	BCG_Tokyo_172	canettii_CIPT_140010059	CCDC5079	CCDC5180										RGTB423
MT_H37Rv	123842	SNV	C	T	1							africanum_GM041182	BCG_Mexico	BCG_Moreau_RDJ	BCG_Pasteur	BCG_Tokyo_172
MT_H37Rv	123901	SNV	T	G	1												canettii_CIPT_140010059
MT_H37Rv	124122	SNV	T	C	1	RVBD_0105c					50S ribosomal protein L28 RpmB1						canettii_CIPT_140010059
MT_H37Rv	124284	SNV	C	A	1												canettii_CIPT_140010059
MT_H37Rv	124314	SNV	T	G	1												canettii_CIPT_140010059
MT_H37Rv	124479	SNV	G	T	1	RVBD_0106					hypothetical protein						canettii_CIPT_140010059
MT_H37Rv	124553	SNV	C	A	1	RVBD_0106					hypothetical protein						canettii_CIPT_140010059
MT_H37Rv	124584	SNV	G	A	1	RVBD_0106					hypothetical protein						canettii_CIPT_140010059
MT_H37Rv	124919	SNV	T	G	1	RVBD_0106					hypothetical protein						canettii_CIPT_140010059
MT_H37Rv	125303	SNV	G	A	1	RVBD_0106					hypothetical protein	africanum_GM041182
MT_H37Rv	125727	SNV	C	T	1	RVBD_0107c					cation-transporter P-type ATPase CtpI																		RGTB423
MT_H37Rv	126042	SNV	G	C	1	RVBD_0107c					cation-transporter P-type ATPase CtpI		BCG_Mexico	BCG_Moreau_RDJ	BCG_Pasteur	BCG_Tokyo_172
MT_H37Rv	126201	SNV	G	T	1	RVBD_0107c					cation-transporter P-type ATPase CtpI						canettii_CIPT_140010059
MT_H37Rv	126563	SNV	C	A	1	RVBD_0107c					cation-transporter P-type ATPase CtpI		BCG_Mexico	BCG_Moreau_RDJ	BCG_Pasteur	BCG_Tokyo_172
MT_H37Rv	126803	SNV	A	G	1	RVBD_0107c					cation-transporter P-type ATPase CtpI	africanum_GM041182	BCG_Mexico	BCG_Moreau_RDJ	BCG_Pasteur	BCG_Tokyo_172	canettii_CIPT_140010059												RGTB423
MT_H37Rv	127629	SNV	T	C	1	RVBD_0107c					cation-transporter P-type ATPase CtpI						canettii_CIPT_140010059
MT_H37Rv	128004	SNV	C	T	1	RVBD_0107c					cation-transporter P-type ATPase CtpI						canettii_CIPT_140010059
MT_H37Rv	128264	SNV	A	G	1	RVBD_0107c					cation-transporter P-type ATPase CtpI		BCG_Mexico	BCG_Moreau_RDJ	BCG_Pasteur	BCG_Tokyo_172
MT_H37Rv	128634	SNV	T	C	1	RVBD_0107c					cation-transporter P-type ATPase CtpI						canettii_CIPT_140010059
MT_H37Rv	130135	SNV	G	A	1	RVBD_0107c					cation-transporter P-type ATPase CtpI		BCG_Mexico	BCG_Moreau_RDJ	BCG_Pasteur	BCG_Tokyo_172
MT_H37Rv	130179	SNV	A	G	1	RVBD_0107c					cation-transporter P-type ATPase CtpI						canettii_CIPT_140010059
MT_H37Rv	130748	SNV	A	C	1												canettii_CIPT_140010059
MT_H37Rv	130997	SNV	C	T	1	RVBD_0108c					hypothetical protein											erdman
MT_H37Rv	131193	SNV	G	C	1												canettii_CIPT_140010059
MT_H37Rv	131879	SNV	A	G	1	RVBD_0109					PE-PGRS family protein PE_PGRS1						canettii_CIPT_140010059
MT_H37Rv	132417	SNV	C	G	1	RVBD_0109					PE-PGRS family protein PE_PGRS1	africanum_GM041182	BCG_Mexico	BCG_Moreau_RDJ	BCG_Pasteur	BCG_Tokyo_172	canettii_CIPT_140010059	CCDC5079	CCDC5180	CDC1551	CTRI-2	erdman	F11	H37Ra	KZN1435_m2	KZN2407_m2	KZN605m_2	RGTB327	RGTB423
MT_H37Rv	132584	SNV	A	C	1	RVBD_0109					PE-PGRS family protein PE_PGRS1																	RGTB327
MT_H37Rv	132646	SNV	G	T	1	RVBD_0109					PE-PGRS family protein PE_PGRS1																		RGTB423
MT_H37Rv	132704	SNV	C	G	1	RVBD_0109					PE-PGRS family protein PE_PGRS1						canettii_CIPT_140010059
MT_H37Rv	133839	SNV	C	T	1							africanum_GM041182	BCG_Mexico	BCG_Moreau_RDJ	BCG_Pasteur	BCG_Tokyo_172	canettii_CIPT_140010059	CCDC5079	CCDC5180	CDC1551	CTRI-2	erdman	F11		KZN1435_m2	KZN2407_m2	KZN605m_2	RGTB327	RGTB423
MT_H37Rv	133862	SNV	G	A	1																CTRI-2		F11		KZN1435_m2	KZN2407_m2	KZN605m_2	RGTB327
MT_H37Rv	134014	SNV	C	T	1	RVBD_0111					transmembrane acyltransferase	africanum_GM041182
MT_H37Rv	134993	SNV	C	T	1	RVBD_0111					transmembrane acyltransferase						canettii_CIPT_140010059
MT_H37Rv	135044	SNV	T	C	1	RVBD_0111					transmembrane acyltransferase						canettii_CIPT_140010059
MT_H37Rv	135329	SNV	C	T	1	RVBD_0111					transmembrane acyltransferase							CCDC5079	CCDC5180
MT_H37Rv	135398	SNV	G	A	1	RVBD_0111					transmembrane acyltransferase	africanum_GM041182
MT_H37Rv	135548	SNV	G	C	1	RVBD_0111					transmembrane acyltransferase									CDC1551
MT_H37Rv	135833	SNV	T	C	1	RVBD_0111					transmembrane acyltransferase											erdman
MT_H37Rv	135945	SNV	A	C	1	RVBD_0111					transmembrane acyltransferase																		RGTB423
MT_H37Rv	135948	SNV	C	T	1	RVBD_0111					transmembrane acyltransferase																		RGTB423
MT_H37Rv	136964	SNV	C	A	1	RVBD_0112					GDP-mannose 4,6-dehydratase Gca						canettii_CIPT_140010059
MT_H37Rv	137185	SNV	G	A	1	RVBD_0112					GDP-mannose 4,6-dehydratase Gca	africanum_GM041182	BCG_Mexico	BCG_Moreau_RDJ	BCG_Pasteur	BCG_Tokyo_172
MT_H37Rv	137233	SNV	C	T	1	RVBD_0112					GDP-mannose 4,6-dehydratase Gca																		RGTB423
MT_H37Rv	137246	SNV	C	A	1												canettii_CIPT_140010059
MT_H37Rv	137273	SNV	G	C	1																CTRI-2
MT_H37Rv	137614	SNV	A	G	1	RVBD_0113					sedoheptulose-7-phosphate isomerase GmhA	africanum_GM041182
MT_H37Rv	138301	SNV	G	A	1	RVBD_0114					d-alpha,beta-d-heptose-1,7-biphosphate phosphatase GmhB		BCG_Mexico	BCG_Moreau_RDJ	BCG_Pasteur	BCG_Tokyo_172
MT_H37Rv	138324	SNV	A	G	1	RVBD_0114					d-alpha,beta-d-heptose-1,7-biphosphate phosphatase GmhB						canettii_CIPT_140010059
MT_H37Rv	139043	SNV	C	A	1	RVBD_0115					d-alpha-d-heptose-7-phosphate kinase HddA						canettii_CIPT_140010059
MT_H37Rv	139297	SNV	G	T	1	RVBD_0115					d-alpha-d-heptose-7-phosphate kinase HddA							CCDC5079	CCDC5180
MT_H37Rv	139430	SNV	G	A	1	RVBD_0115					d-alpha-d-heptose-7-phosphate kinase HddA																		RGTB423
MT_H37Rv	139431	SNV	A	C	1	RVBD_0115					d-alpha-d-heptose-7-phosphate kinase HddA																		RGTB423
MT_H37Rv	139435	SNV	T	G	1	RVBD_0115					d-alpha-d-heptose-7-phosphate kinase HddA																		RGTB423
MT_H37Rv	139437	SNV	G	C	1	RVBD_0115					d-alpha-d-heptose-7-phosphate kinase HddA																		RGTB423
MT_H37Rv	139438	SNV	A	C	1	RVBD_0115					d-alpha-d-heptose-7-phosphate kinase HddA																		RGTB423
MT_H37Rv	139445	SNV	T	A	1	RVBD_0115					d-alpha-d-heptose-7-phosphate kinase HddA																		RGTB423
MT_H37Rv	139756	SNV	T	C	1							africanum_GM041182	BCG_Mexico	BCG_Moreau_RDJ	BCG_Pasteur	BCG_Tokyo_172	canettii_CIPT_140010059												RGTB423
MT_H37Rv	139954	SNV	A	C	1																								RGTB423
MT_H37Rv	140644	SNV	C	T	1	RVBD_0116c					l,d-transpeptidase LdtA	africanum_GM041182
MT_H37Rv	140728	SNV	G	T	1	RVBD_0116c					l,d-transpeptidase LdtA						canettii_CIPT_140010059
MT_H37Rv	140749	SNV	T	G	1	RVBD_0116c					l,d-transpeptidase LdtA																	RGTB327
MT_H37Rv	140752	SNV	T	G	1	RVBD_0116c					l,d-transpeptidase LdtA																	RGTB327
MT_H37Rv	140756	SNV	G	C	1	RVBD_0116c					l,d-transpeptidase LdtA																	RGTB327
MT_H37Rv	140761	SNV	A	T	1	RVBD_0116c					l,d-transpeptidase LdtA																	RGTB327
MT_H37Rv	141012	SNV	A	G	1	RVBD_0116c					l,d-transpeptidase LdtA						canettii_CIPT_140010059
MT_H37Rv	141019	SNV	G	A	1	RVBD_0116c					l,d-transpeptidase LdtA						canettii_CIPT_140010059
MT_H37Rv	141026	SNV	G	A	1												canettii_CIPT_140010059
MT_H37Rv	141137	SNV	T	C	1															CDC1551
MT_H37Rv	141241	SNV	G	A	1	RVBD_0117					oxidative stress response regulatory protein OxyS						canettii_CIPT_140010059
MT_H37Rv	141261	SNV	C	T	1	RVBD_0117					oxidative stress response regulatory protein OxyS	africanum_GM041182
MT_H37Rv	141623	SNV	G	A	1	RVBD_0117					oxidative stress response regulatory protein OxyS							CCDC5079	CCDC5180
MT_H37Rv	142131	SNV	C	T	1	RVBD_0117, RVBD_0118c					oxidative stress response regulatory protein OxyS", "oxalyl-CoA decarboxylase OxcA						canettii_CIPT_140010059
MT_H37Rv	142206	SNV	T	C	1	RVBD_0118c					oxalyl-CoA decarboxylase OxcA						canettii_CIPT_140010059
MT_H37Rv	142344	SNV	A	G	1	RVBD_0118c					oxalyl-CoA decarboxylase OxcA						canettii_CIPT_140010059
MT_H37Rv	142772	SNV	A	C	1	RVBD_0118c					oxalyl-CoA decarboxylase OxcA								CCDC5180
MT_H37Rv	142830	SNV	C	A	1	RVBD_0118c					oxalyl-CoA decarboxylase OxcA						canettii_CIPT_140010059
MT_H37Rv	142831	SNV	G	T	1	RVBD_0118c					oxalyl-CoA decarboxylase OxcA						canettii_CIPT_140010059
MT_H37Rv	143207	SNV	T	C	1	RVBD_0118c					oxalyl-CoA decarboxylase OxcA	africanum_GM041182	BCG_Mexico	BCG_Moreau_RDJ	BCG_Pasteur	BCG_Tokyo_172	canettii_CIPT_140010059	CCDC5079	CCDC5180										RGTB423
MT_H37Rv	143697	SNV	T	C	1	RVBD_0118c					oxalyl-CoA decarboxylase OxcA						canettii_CIPT_140010059
MT_H37Rv	144021	SNV	C	T	1												canettii_CIPT_140010059
MT_H37Rv	144345	SNV	C	A	1	RVBD_0119					fatty-acid-CoA ligase FadD7	africanum_GM041182
MT_H37Rv	144390	SNV	G	A	1	RVBD_0119					fatty-acid-CoA ligase FadD7									CDC1551
MT_H37Rv	144424	SNV	C	T	1	RVBD_0119					fatty-acid-CoA ligase FadD7						canettii_CIPT_140010059
MT_H37Rv	144564	SNV	C	T	1	RVBD_0119					fatty-acid-CoA ligase FadD7																		RGTB423
MT_H37Rv	144570	SNV	C	G	1	RVBD_0119					fatty-acid-CoA ligase FadD7	africanum_GM041182
MT_H37Rv	144582	SNV	G	C	1	RVBD_0119					fatty-acid-CoA ligase FadD7						canettii_CIPT_140010059
MT_H37Rv	144804	SNV	C	G	1	RVBD_0119					fatty-acid-CoA ligase FadD7												F11
MT_H37Rv	144901	SNV	C	A	1	RVBD_0119					fatty-acid-CoA ligase FadD7						canettii_CIPT_140010059
MT_H37Rv	145041	SNV	G	A	1	RVBD_0119					fatty-acid-CoA ligase FadD7						canettii_CIPT_140010059
MT_H37Rv	145478	SNV	C	G	1	RVBD_0119					fatty-acid-CoA ligase FadD7																		RGTB423
MT_H37Rv	145639	SNV	G	A	1	RVBD_0120c					elongation factor G FusA2						canettii_CIPT_140010059
MT_H37Rv	145987	SNV	G	A	1	RVBD_0120c					elongation factor G FusA2						canettii_CIPT_140010059
MT_H37Rv	146087	SNV	T	C	1	RVBD_0120c					elongation factor G FusA2	africanum_GM041182	BCG_Mexico	BCG_Moreau_RDJ	BCG_Pasteur	BCG_Tokyo_172	canettii_CIPT_140010059	CCDC5079	CCDC5180	CDC1551	CTRI-2	erdman	F11		KZN1435_m2	KZN2407_m2	KZN605m_2	RGTB327	RGTB423
MT_H37Rv	146236	SNV	C	G	1	RVBD_0120c					elongation factor G FusA2							CCDC5079	CCDC5180
MT_H37Rv	146788	SNV	G	A	1	RVBD_0120c					elongation factor G FusA2																		RGTB423
MT_H37Rv	146872	SNV	C	T	1	RVBD_0120c					elongation factor G FusA2																		RGTB423
MT_H37Rv	146913	SNV	A	C	1	RVBD_0120c					elongation factor G FusA2																		RGTB423
MT_H37Rv	146920	SNV	T	C	1	RVBD_0120c					elongation factor G FusA2																		RGTB423
MT_H37Rv	146924	SNV	C	G	1	RVBD_0120c					elongation factor G FusA2																		RGTB423
MT_H37Rv	146928	SNV	T	G	1	RVBD_0120c					elongation factor G FusA2																		RGTB423
MT_H37Rv	147262	SNV	G	T	1	RVBD_0120c					elongation factor G FusA2							CCDC5079	CCDC5180
MT_H37Rv	147265	SNV	G	A	1	RVBD_0120c					elongation factor G FusA2																	RGTB327
MT_H37Rv	147292	SNV	C	T	1	RVBD_0120c					elongation factor G FusA2						canettii_CIPT_140010059
MT_H37Rv	147456	SNV	G	A	1	RVBD_0120c					elongation factor G FusA2		BCG_Mexico	BCG_Moreau_RDJ	BCG_Pasteur	BCG_Tokyo_172
MT_H37Rv	147553	SNV	C	T	1	RVBD_0120c					elongation factor G FusA2						canettii_CIPT_140010059
MT_H37Rv	147650	SNV	T	C	1	RVBD_0120c					elongation factor G FusA2	africanum_GM041182
MT_H37Rv	147655	SNV	G	C	1	RVBD_0120c					elongation factor G FusA2												F11
MT_H37Rv	147873	SNV	A	C	1								BCG_Mexico	BCG_Moreau_RDJ	BCG_Pasteur	BCG_Tokyo_172
MT_H37Rv	147919	SNV	A	G	1	RVBD_0121c					hypothetical protein									CDC1551
MT_H37Rv	147946	SNV	C	T	1	RVBD_0121c					hypothetical protein														KZN1435_m2	KZN2407_m2	KZN605m_2
MT_H37Rv	147985	SNV	C	T	1	RVBD_0121c					hypothetical protein									CDC1551
MT_H37Rv	148055	SNV	G	A	1	RVBD_0121c					hypothetical protein						canettii_CIPT_140010059
MT_H37Rv	149323	SNV	C	T	1																CTRI-2				KZN1435_m2	KZN2407_m2	KZN605m_2
MT_H37Rv	149353	SNV	A	G	1												canettii_CIPT_140010059
MT_H37Rv	149363	SNV	C	T	1												canettii_CIPT_140010059
MT_H37Rv	149374	SNV	C	G	1												canettii_CIPT_140010059
MT_H37Rv	149949	SNV	C	G	1	RVBD_0124					PE-PGRS family protein PE_PGRS2		BCG_Mexico	BCG_Moreau_RDJ	BCG_Pasteur	BCG_Tokyo_172
MT_H37Rv	150008	SNV	T	G	1	RVBD_0124					PE-PGRS family protein PE_PGRS2																		RGTB423
MT_H37Rv	150025	SNV	T	G	1	RVBD_0124					PE-PGRS family protein PE_PGRS2							CCDC5079
MT_H37Rv	150101	SNV	T	C	1	RVBD_0124					PE-PGRS family protein PE_PGRS2						canettii_CIPT_140010059
MT_H37Rv	150133	SNV	G	C	1	RVBD_0124					PE-PGRS family protein PE_PGRS2																	RGTB327
MT_H37Rv	150135	SNV	C	T	1	RVBD_0124					PE-PGRS family protein PE_PGRS2																	RGTB327
MT_H37Rv	150137	SNV	T	A	1	RVBD_0124					PE-PGRS family protein PE_PGRS2																	RGTB327
MT_H37Rv	150325	SNV	G	A	1	RVBD_0124					PE-PGRS family protein PE_PGRS2																		RGTB423
MT_H37Rv	150327	SNV	A	C	1	RVBD_0124					PE-PGRS family protein PE_PGRS2									CDC1551
MT_H37Rv	150328	SNV	A	G	1	RVBD_0124					PE-PGRS family protein PE_PGRS2									CDC1551
MT_H37Rv	150329	SNV	T	G	1	RVBD_0124					PE-PGRS family protein PE_PGRS2									CDC1551
MT_H37Rv	150334	SNV	C	G	1	RVBD_0124					PE-PGRS family protein PE_PGRS2									CDC1551
MT_H37Rv	150335	SNV	T	C	1	RVBD_0124					PE-PGRS family protein PE_PGRS2									CDC1551									RGTB423
MT_H37Rv	150338	SNV	G	C	1	RVBD_0124					PE-PGRS family protein PE_PGRS2									CDC1551
MT_H37Rv	150360	SNV	G	C	1	RVBD_0124					PE-PGRS family protein PE_PGRS2							CCDC5079
MT_H37Rv	150396	SNV	T	C	1	RVBD_0124					PE-PGRS family protein PE_PGRS2						canettii_CIPT_140010059
MT_H37Rv	150420	SNV	G	C	1	RVBD_0124					PE-PGRS family protein PE_PGRS2																	RGTB327
MT_H37Rv	150421	SNV	C	A	1	RVBD_0124					PE-PGRS family protein PE_PGRS2																	RGTB327
MT_H37Rv	150449	SNV	T	C	1	RVBD_0124					PE-PGRS family protein PE_PGRS2						canettii_CIPT_140010059
MT_H37Rv	150528	SNV	T	C	1	RVBD_0124					PE-PGRS family protein PE_PGRS2																		RGTB423
MT_H37Rv	150530	SNV	T	A	1	RVBD_0124					PE-PGRS family protein PE_PGRS2																		RGTB423
MT_H37Rv	150558	SNV	A	G	1	RVBD_0124					PE-PGRS family protein PE_PGRS2						canettii_CIPT_140010059
MT_H37Rv	150632	SNV	C	T	1	RVBD_0124					PE-PGRS family protein PE_PGRS2													H37Ra
MT_H37Rv	150885	SNV	C	T	1	RVBD_0124					PE-PGRS family protein PE_PGRS2																		RGTB423
MT_H37Rv	150887	SNV	G	C	1	RVBD_0124					PE-PGRS family protein PE_PGRS2																		RGTB423
MT_H37Rv	150890	SNV	A	G	1	RVBD_0124					PE-PGRS family protein PE_PGRS2																	RGTB327	RGTB423
MT_H37Rv	151169	SNV	T	G	1	RVBD_0125					serine protease PepA						canettii_CIPT_140010059
MT_H37Rv	151330	SNV	A	G	1	RVBD_0125					serine protease PepA						canettii_CIPT_140010059
MT_H37Rv	151930	SNV	C	T	1	RVBD_0125					serine protease PepA						canettii_CIPT_140010059
MT_H37Rv	151933	SNV	T	G	1	RVBD_0125					serine protease PepA						canettii_CIPT_140010059
MT_H37Rv	151936	SNV	T	C	1	RVBD_0125					serine protease PepA						canettii_CIPT_140010059
MT_H37Rv	152000	SNV	C	G	1	RVBD_0125					serine protease PepA						canettii_CIPT_140010059
MT_H37Rv	152617	SNV	C	T	1	RVBD_0126					trehalose synthase TreS											erdman
MT_H37Rv	152638	SNV	C	T	1	RVBD_0126					trehalose synthase TreS						canettii_CIPT_140010059
MT_H37Rv	152707	SNV	G	T	1	RVBD_0126					trehalose synthase TreS								CCDC5180
MT_H37Rv	152798	SNV	C	G	1	RVBD_0126					trehalose synthase TreS																	RGTB327
MT_H37Rv	152801	SNV	T	A	1	RVBD_0126					trehalose synthase TreS																	RGTB327
MT_H37Rv	152802	SNV	A	G	1	RVBD_0126					trehalose synthase TreS																	RGTB327
MT_H37Rv	153190	SNV	C	G	1	RVBD_0126					trehalose synthase TreS						canettii_CIPT_140010059
MT_H37Rv	153328	SNV	A	G	1	RVBD_0126					trehalose synthase TreS						canettii_CIPT_140010059
MT_H37Rv	153367	SNV	C	T	1	RVBD_0126					trehalose synthase TreS						canettii_CIPT_140010059
MT_H37Rv	153382	SNV	G	C	1	RVBD_0126					trehalose synthase TreS						canettii_CIPT_140010059
MT_H37Rv	153383	SNV	T	C	1	RVBD_0126					trehalose synthase TreS						canettii_CIPT_140010059
MT_H37Rv	153577	SNV	C	T	1	RVBD_0126					trehalose synthase TreS						canettii_CIPT_140010059
MT_H37Rv	153616	SNV	C	G	1	RVBD_0126					trehalose synthase TreS						canettii_CIPT_140010059
MT_H37Rv	153658	SNV	T	G	1	RVBD_0126					trehalose synthase TreS						canettii_CIPT_140010059
MT_H37Rv	154051	SNV	A	G	1	RVBD_0126					trehalose synthase TreS																		RGTB423
MT_H37Rv	154191	SNV	A	G	1																								RGTB423
MT_H37Rv	154283	SNV	T	C	1	RVBD_0127					maltokinase Mak	africanum_GM041182	BCG_Mexico	BCG_Moreau_RDJ	BCG_Pasteur	BCG_Tokyo_172	canettii_CIPT_140010059	CCDC5079	CCDC5180	CDC1551	CTRI-2	erdman	F11		KZN1435_m2	KZN2407_m2	KZN605m_2	RGTB327	RGTB423
MT_H37Rv	154507	SNV	T	C	1	RVBD_0127					maltokinase Mak						canettii_CIPT_140010059
MT_H37Rv	154693	SNV	T	G	1	RVBD_0127					maltokinase Mak						canettii_CIPT_140010059
MT_H37Rv	154723	SNV	C	A	1	RVBD_0127					maltokinase Mak						canettii_CIPT_140010059
MT_H37Rv	154728	SNV	T	C	1	RVBD_0127					maltokinase Mak						canettii_CIPT_140010059
MT_H37Rv	154729	SNV	C	T	1	RVBD_0127					maltokinase Mak						canettii_CIPT_140010059
MT_H37Rv	155183	SNV	C	A	1	RVBD_0127					maltokinase Mak	africanum_GM041182
MT_H37Rv	155293	SNV	G	A	1	RVBD_0127					maltokinase Mak									CDC1551
MT_H37Rv	155486	SNV	T	C	1	RVBD_0127					maltokinase Mak						canettii_CIPT_140010059
MT_H37Rv	155631	SNV	C	T	1												canettii_CIPT_140010059
MT_H37Rv	155637	SNV	T	C	1												canettii_CIPT_140010059
MT_H37Rv	155831	SNV	G	C	1	RVBD_0128					transmembrane protein						canettii_CIPT_140010059
MT_H37Rv	156149	SNV	T	C	1	RVBD_0128					transmembrane protein																	RGTB327
MT_H37Rv	156151	SNV	A	C	1	RVBD_0128					transmembrane protein																	RGTB327
MT_H37Rv	156486	SNV	A	C	1												canettii_CIPT_140010059
MT_H37Rv	156502	SNV	T	C	1												canettii_CIPT_140010059
MT_H37Rv	156593	SNV	A	G	1	RVBD_0129c					6-O-acylglucoside esterase/glucoside 6-O-acyltransferase FbpC						canettii_CIPT_140010059
MT_H37Rv	157292	SNV	C	T	1	RVBD_0129c					6-O-acylglucoside esterase/glucoside 6-O-acyltransferase FbpC										CTRI-2		F11		KZN1435_m2	KZN2407_m2	KZN605m_2	RGTB327
MT_H37Rv	158086	SNV	C	T	1	RVBD_0130					3-hydroxyl-thioester dehydratase						canettii_CIPT_140010059
MT_H37Rv	158688	SNV	A	G	1	RVBD_0131c					acyl-CoA dehydrogenase FadE1																		RGTB423
MT_H37Rv	158762	SNV	A	G	1	RVBD_0131c					acyl-CoA dehydrogenase FadE1						canettii_CIPT_140010059
MT_H37Rv	158882	SNV	T	C	1	RVBD_0131c					acyl-CoA dehydrogenase FadE1						canettii_CIPT_140010059
MT_H37Rv	158933	SNV	G	T	1	RVBD_0131c					acyl-CoA dehydrogenase FadE1																		RGTB423
MT_H37Rv	158958	SNV	C	T	1	RVBD_0131c					acyl-CoA dehydrogenase FadE1						canettii_CIPT_140010059
MT_H37Rv	159532	SNV	G	A	1	RVBD_0131c					acyl-CoA dehydrogenase FadE1						canettii_CIPT_140010059
MT_H37Rv	159712	SNV	G	C	1	RVBD_0132c					F420-dependent glucose-6-phosphate dehydrogenase Fgd2						canettii_CIPT_140010059
MT_H37Rv	159967	SNV	C	T	1	RVBD_0132c					F420-dependent glucose-6-phosphate dehydrogenase Fgd2						canettii_CIPT_140010059
MT_H37Rv	160017	SNV	T	C	1	RVBD_0132c					F420-dependent glucose-6-phosphate dehydrogenase Fgd2						canettii_CIPT_140010059
MT_H37Rv	160198	SNV	C	T	1	RVBD_0132c					F420-dependent glucose-6-phosphate dehydrogenase Fgd2						canettii_CIPT_140010059
MT_H37Rv	160335	SNV	T	C	1	RVBD_0132c					F420-dependent glucose-6-phosphate dehydrogenase Fgd2									CDC1551
MT_H37Rv	160953	SNV	G	T	1	RVBD_0133					N-acetyltransferase		BCG_Mexico	BCG_Moreau_RDJ	BCG_Pasteur	BCG_Tokyo_172
MT_H37Rv	160976	SNV	C	G	1	RVBD_0133					N-acetyltransferase																		RGTB423
MT_H37Rv	161351	SNV	C	A	1	RVBD_0133					N-acetyltransferase		BCG_Mexico	BCG_Moreau_RDJ	BCG_Pasteur	BCG_Tokyo_172
MT_H37Rv	161922	SNV	A	C	1	RVBD_0134					epoxide hydrolase EphF						canettii_CIPT_140010059
MT_H37Rv	162226	SNV	G	A	1	RVBD_0134					epoxide hydrolase EphF																		RGTB423
MT_H37Rv	162339	SNV	A	G	1	RVBD_0134					epoxide hydrolase EphF		BCG_Mexico	BCG_Moreau_RDJ	BCG_Pasteur	BCG_Tokyo_172
MT_H37Rv	162581	SNV	G	A	1	RVBD_0134					epoxide hydrolase EphF										CTRI-2		F11		KZN1435_m2	KZN2407_m2	KZN605m_2	RGTB327
MT_H37Rv	162622	SNV	G	A	1	RVBD_0134					epoxide hydrolase EphF	africanum_GM041182
MT_H37Rv	162637	SNV	T	C	1	RVBD_0134					epoxide hydrolase EphF						canettii_CIPT_140010059
MT_H37Rv	162948	SNV	G	A	1	RVBD_0135c					transcriptional regulator	africanum_GM041182
MT_H37Rv	163147	SNV	C	A	1	RVBD_0135c					transcriptional regulator						canettii_CIPT_140010059
MT_H37Rv	163263	SNV	A	G	1												canettii_CIPT_140010059
MT_H37Rv	163573	SNV	A	C	1	RVBD_0136					cytochrome P450 138 Cyp138									CDC1551
MT_H37Rv	163705	SNV	C	T	1	RVBD_0136					cytochrome P450 138 Cyp138							CCDC5079	CCDC5180
MT_H37Rv	163706	SNV	C	T	1	RVBD_0136					cytochrome P450 138 Cyp138							CCDC5079	CCDC5180
MT_H37Rv	163788	SNV	A	C	1	RVBD_0136					cytochrome P450 138 Cyp138						canettii_CIPT_140010059
MT_H37Rv	163929	SNV	G	C	1	RVBD_0136					cytochrome P450 138 Cyp138						canettii_CIPT_140010059
MT_H37Rv	164676	SNV	G	A	1	RVBD_0136					cytochrome P450 138 Cyp138											erdman
MT_H37Rv	164814	SNV	G	A	1	RVBD_0137c					peptide methionine sulfoxide reductase MsrA																		RGTB423
MT_H37Rv	165474	SNV	T	C	1	RVBD_0138					hypothetical protein						canettii_CIPT_140010059
MT_H37Rv	165507	SNV	T	C	1	RVBD_0138					hypothetical protein																		RGTB423
MT_H37Rv	165665	SNV	A	G	1	RVBD_0138					hypothetical protein												F11
MT_H37Rv	166408	SNV	G	A	1	RVBD_0139					oxidoreductase						canettii_CIPT_140010059
MT_H37Rv	166423	SNV	T	C	1	RVBD_0139					oxidoreductase						canettii_CIPT_140010059
MT_H37Rv	166468	SNV	T	C	1	RVBD_0139					oxidoreductase						canettii_CIPT_140010059
MT_H37Rv	166474	SNV	G	T	1	RVBD_0139					oxidoreductase						canettii_CIPT_140010059
MT_H37Rv	166552	SNV	A	C	1	RVBD_0139					oxidoreductase						canettii_CIPT_140010059
MT_H37Rv	166553	SNV	G	C	1	RVBD_0139					oxidoreductase						canettii_CIPT_140010059
MT_H37Rv	166565	SNV	A	G	1	RVBD_0139					oxidoreductase							CCDC5079
MT_H37Rv	166582	SNV	C	A	1	RVBD_0139					oxidoreductase						canettii_CIPT_140010059
MT_H37Rv	166640	SNV	T	C	1	RVBD_0139					oxidoreductase						canettii_CIPT_140010059
MT_H37Rv	166670	SNV	A	C	1	RVBD_0139					oxidoreductase						canettii_CIPT_140010059
MT_H37Rv	166711	SNV	T	G	1	RVBD_0139					oxidoreductase						canettii_CIPT_140010059
MT_H37Rv	166723	SNV	T	C	1	RVBD_0139					oxidoreductase						canettii_CIPT_140010059
MT_H37Rv	166824	SNV	T	C	1	RVBD_0139					oxidoreductase						canettii_CIPT_140010059
MT_H37Rv	166825	SNV	C	A	1	RVBD_0139					oxidoreductase						canettii_CIPT_140010059
MT_H37Rv	166848	SNV	G	A	1												canettii_CIPT_140010059
MT_H37Rv	166852	SNV	C	T	1															CDC1551
MT_H37Rv	166861	SNV	C	A	1														CCDC5180
MT_H37Rv	167026	SNV	G	A	1	RVBD_0140					hypothetical protein						canettii_CIPT_140010059
MT_H37Rv	167030	SNV	T	C	1	RVBD_0140					hypothetical protein						canettii_CIPT_140010059
MT_H37Rv	167101	SNV	C	T	1	RVBD_0140					hypothetical protein						canettii_CIPT_140010059
MT_H37Rv	167110	SNV	G	C	1	RVBD_0140					hypothetical protein						canettii_CIPT_140010059
MT_H37Rv	167161	SNV	T	C	1	RVBD_0140					hypothetical protein						canettii_CIPT_140010059
MT_H37Rv	167208	SNV	A	G	1	RVBD_0140					hypothetical protein						canettii_CIPT_140010059
MT_H37Rv	167284	SNV	G	T	1	RVBD_0140, RVBD_0141c					hypothetical protein", "hypothetical protein						canettii_CIPT_140010059
MT_H37Rv	167307	SNV	T	C	1	RVBD_0141c					hypothetical protein						canettii_CIPT_140010059
MT_H37Rv	167351	SNV	T	C	1	RVBD_0141c					hypothetical protein						canettii_CIPT_140010059
MT_H37Rv	167424	SNV	G	C	1	RVBD_0141c					hypothetical protein						canettii_CIPT_140010059
MT_H37Rv	167445	SNV	T	C	1	RVBD_0141c					hypothetical protein						canettii_CIPT_140010059
MT_H37Rv	167532	SNV	C	T	1	RVBD_0141c					hypothetical protein						canettii_CIPT_140010059
MT_H37Rv	167689	SNV	C	T	1												canettii_CIPT_140010059
MT_H37Rv	167986	SNV	C	T	1	RVBD_0142					hypothetical protein																		RGTB423
MT_H37Rv	167989	SNV	C	T	1	RVBD_0142					hypothetical protein						canettii_CIPT_140010059
MT_H37Rv	168006	SNV	T	G	1	RVBD_0142					hypothetical protein						canettii_CIPT_140010059
MT_H37Rv	168529	SNV	G	A	1	RVBD_0142					hypothetical protein	africanum_GM041182
MT_H37Rv	168653	SNV	A	G	1												canettii_CIPT_140010059
MT_H37Rv	168694	SNV	G	T	1																		F11
MT_H37Rv	168787	SNV	C	T	1	RVBD_0143c					CIC family chloride channel protein																		RGTB423
MT_H37Rv	168962	SNV	C	A	1	RVBD_0143c					CIC family chloride channel protein						canettii_CIPT_140010059
MT_H37Rv	169321	SNV	C	T	1	RVBD_0143c					CIC family chloride channel protein										CTRI-2
MT_H37Rv	169328	SNV	G	A	1	RVBD_0143c					CIC family chloride channel protein						canettii_CIPT_140010059
MT_H37Rv	169541	SNV	A	G	1	RVBD_0143c					CIC family chloride channel protein									CDC1551
MT_H37Rv	169542	SNV	G	A	1	RVBD_0143c					CIC family chloride channel protein									CDC1551
MT_H37Rv	169614	SNV	A	G	1	RVBD_0143c					CIC family chloride channel protein																		RGTB423
MT_H37Rv	170083	SNV	A	G	1	RVBD_0143c					CIC family chloride channel protein	africanum_GM041182	BCG_Mexico	BCG_Moreau_RDJ	BCG_Pasteur	BCG_Tokyo_172
MT_H37Rv	170283	SNV	G	T	1	RVBD_0144					transcriptional regulator TetR-family						canettii_CIPT_140010059
MT_H37Rv	170297	SNV	G	T	1	RVBD_0144					transcriptional regulator TetR-family						canettii_CIPT_140010059
MT_H37Rv	170331	SNV	C	T	1	RVBD_0144					transcriptional regulator TetR-family						canettii_CIPT_140010059
MT_H37Rv	170355	SNV	C	T	1	RVBD_0144					transcriptional regulator TetR-family						canettii_CIPT_140010059
MT_H37Rv	170386	SNV	G	T	1	RVBD_0144					transcriptional regulator TetR-family						canettii_CIPT_140010059
MT_H37Rv	170907	SNV	A	C	1	RVBD_0144					transcriptional regulator TetR-family	africanum_GM041182	BCG_Mexico	BCG_Moreau_RDJ	BCG_Pasteur	BCG_Tokyo_172
MT_H37Rv	171175	SNV	C	A	1																							RGTB327
MT_H37Rv	171176	SNV	G	C	1																							RGTB327
MT_H37Rv	171663	SNV	C	G	1	RVBD_0145					s-adenosylmethionine-dependent methyltransferase						canettii_CIPT_140010059
MT_H37Rv	171696	SNV	C	G	1	RVBD_0145					s-adenosylmethionine-dependent methyltransferase	africanum_GM041182
MT_H37Rv	171775	SNV	C	T	1	RVBD_0145					s-adenosylmethionine-dependent methyltransferase						canettii_CIPT_140010059
MT_H37Rv	171808	SNV	A	G	1	RVBD_0145					s-adenosylmethionine-dependent methyltransferase						canettii_CIPT_140010059
MT_H37Rv	171958	SNV	A	G	1	RVBD_0145					s-adenosylmethionine-dependent methyltransferase						canettii_CIPT_140010059
MT_H37Rv	172024	SNV	C	T	1	RVBD_0145					s-adenosylmethionine-dependent methyltransferase						canettii_CIPT_140010059
MT_H37Rv	172369	SNV	T	C	1	RVBD_0146					s-adenosylmethionine-dependent methyltransferase						canettii_CIPT_140010059
MT_H37Rv	172390	SNV	A	G	1	RVBD_0146					s-adenosylmethionine-dependent methyltransferase						canettii_CIPT_140010059
MT_H37Rv	172664	SNV	T	C	1	RVBD_0146					s-adenosylmethionine-dependent methyltransferase																		RGTB423
MT_H37Rv	173986	SNV	C	T	1	RVBD_0147					aldehyde dehydrogenase (NAD+)										CTRI-2
MT_H37Rv	174135	SNV	G	A	1	RVBD_0147					aldehyde dehydrogenase (NAD+)						canettii_CIPT_140010059
MT_H37Rv	174221	SNV	G	C	1	RVBD_0147					aldehyde dehydrogenase (NAD+)								CCDC5180
MT_H37Rv	174684	SNV	C	A	1	RVBD_0147					aldehyde dehydrogenase (NAD+)									CDC1551
MT_H37Rv	174797	SNV	T	C	1												canettii_CIPT_140010059
MT_H37Rv	175912	SNV	G	A	1	RVBD_0149					NADPH2:quinone reductase						canettii_CIPT_140010059
MT_H37Rv	175933	SNV	T	C	1	RVBD_0149					NADPH2:quinone reductase						canettii_CIPT_140010059
MT_H37Rv	176353	SNV	G	T	1	RVBD_0149					NADPH2:quinone reductase						canettii_CIPT_140010059
MT_H37Rv	176372	SNV	G	A	1	RVBD_0149					NADPH2:quinone reductase						canettii_CIPT_140010059
MT_H37Rv	176644	SNV	C	A	1	RVBD_0149					NADPH2:quinone reductase						canettii_CIPT_140010059
MT_H37Rv	176705	SNV	G	C	1	RVBD_0150c					hypothetical protein						canettii_CIPT_140010059
MT_H37Rv	176708	SNV	G	T	1	RVBD_0150c					hypothetical protein						canettii_CIPT_140010059
MT_H37Rv	176713	SNV	G	A	1	RVBD_0150c					hypothetical protein						canettii_CIPT_140010059
MT_H37Rv	176716	SNV	G	C	1	RVBD_0150c					hypothetical protein						canettii_CIPT_140010059
MT_H37Rv	177063	SNV	G	A	1												canettii_CIPT_140010059
MT_H37Rv	177068	SNV	A	T	1																								RGTB423
MT_H37Rv	177069	SNV	G	C	1																								RGTB423
MT_H37Rv	177111	SNV	C	A	1												canettii_CIPT_140010059
MT_H37Rv	177174	SNV	G	C	1												canettii_CIPT_140010059
MT_H37Rv	177194	SNV	A	C	1												canettii_CIPT_140010059
MT_H37Rv	177268	SNV	C	T	1												canettii_CIPT_140010059
MT_H37Rv	177305	SNV	G	A	1												canettii_CIPT_140010059
MT_H37Rv	177388	SNV	G	A	1												canettii_CIPT_140010059
MT_H37Rv	177411	SNV	C	G	1												canettii_CIPT_140010059
MT_H37Rv	177437	SNV	G	C	1												canettii_CIPT_140010059
MT_H37Rv	177535	SNV	T	C	1												canettii_CIPT_140010059
MT_H37Rv	177536	SNV	C	G	1												canettii_CIPT_140010059
MT_H37Rv	177571	SNV	G	A	1	RVBD_0151c					PE family protein PE1						canettii_CIPT_140010059
MT_H37Rv	177585	SNV	C	T	1	RVBD_0151c					PE family protein PE1						canettii_CIPT_140010059
MT_H37Rv	177594	SNV	A	G	1	RVBD_0151c					PE family protein PE1						canettii_CIPT_140010059
MT_H37Rv	177596	SNV	T	C	1	RVBD_0151c					PE family protein PE1									CDC1551		erdman
MT_H37Rv	177624	SNV	G	C	1	RVBD_0151c					PE family protein PE1						canettii_CIPT_140010059
MT_H37Rv	177666	SNV	A	C	1	RVBD_0151c					PE family protein PE1						canettii_CIPT_140010059
MT_H37Rv	177672	SNV	G	C	1	RVBD_0151c					PE family protein PE1						canettii_CIPT_140010059
MT_H37Rv	177747	SNV	T	C	1	RVBD_0151c					PE family protein PE1						canettii_CIPT_140010059
MT_H37Rv	177829	SNV	G	A	1	RVBD_0151c					PE family protein PE1	africanum_GM041182
MT_H37Rv	177857	SNV	G	A	1	RVBD_0151c					PE family protein PE1	africanum_GM041182	BCG_Mexico	BCG_Moreau_RDJ	BCG_Pasteur	BCG_Tokyo_172	canettii_CIPT_140010059	CCDC5079	CCDC5180	CDC1551	CTRI-2	erdman	F11		KZN1435_m2	KZN2407_m2	KZN605m_2	RGTB327	RGTB423
MT_H37Rv	177894	SNV	T	C	1	RVBD_0151c					PE family protein PE1						canettii_CIPT_140010059
MT_H37Rv	177972	SNV	A	G	1	RVBD_0151c					PE family protein PE1						canettii_CIPT_140010059
MT_H37Rv	178071	SNV	C	T	1	RVBD_0151c					PE family protein PE1						canettii_CIPT_140010059
MT_H37Rv	178122	SNV	G	A	1	RVBD_0151c					PE family protein PE1						canettii_CIPT_140010059
MT_H37Rv	178142	SNV	G	A	1	RVBD_0151c					PE family protein PE1																		RGTB423
MT_H37Rv	178203	SNV	G	A	1	RVBD_0151c					PE family protein PE1						canettii_CIPT_140010059
MT_H37Rv	178233	SNV	T	G	1	RVBD_0151c					PE family protein PE1						canettii_CIPT_140010059
MT_H37Rv	178287	SNV	T	C	1	RVBD_0151c					PE family protein PE1						canettii_CIPT_140010059
MT_H37Rv	178290	SNV	T	C	1	RVBD_0151c					PE family protein PE1						canettii_CIPT_140010059
MT_H37Rv	178317	SNV	T	C	1	RVBD_0151c					PE family protein PE1						canettii_CIPT_140010059
MT_H37Rv	178641	SNV	T	C	1	RVBD_0151c					PE family protein PE1						canettii_CIPT_140010059
MT_H37Rv	178727	SNV	C	T	1	RVBD_0151c					PE family protein PE1						canettii_CIPT_140010059
MT_H37Rv	178778	SNV	C	G	1	RVBD_0151c					PE family protein PE1						canettii_CIPT_140010059
MT_H37Rv	178779	SNV	A	G	1	RVBD_0151c					PE family protein PE1						canettii_CIPT_140010059
MT_H37Rv	178873	SNV	T	C	1	RVBD_0151c					PE family protein PE1						canettii_CIPT_140010059
MT_H37Rv	178896	SNV	C	A	1	RVBD_0151c					PE family protein PE1						canettii_CIPT_140010059
MT_H37Rv	178909	SNV	C	G	1	RVBD_0151c					PE family protein PE1						canettii_CIPT_140010059
MT_H37Rv	178935	SNV	A	G	1	RVBD_0151c					PE family protein PE1						canettii_CIPT_140010059
MT_H37Rv	178938	SNV	T	G	1	RVBD_0151c					PE family protein PE1						canettii_CIPT_140010059
MT_H37Rv	178941	SNV	G	T	1	RVBD_0151c					PE family protein PE1										CTRI-2				KZN1435_m2	KZN2407_m2	KZN605m_2
MT_H37Rv	178946	SNV	C	T	1	RVBD_0151c					PE family protein PE1									CDC1551		erdman
MT_H37Rv	179013	SNV	C	T	1	RVBD_0151c					PE family protein PE1						canettii_CIPT_140010059
MT_H37Rv	179016	SNV	C	T	1	RVBD_0151c					PE family protein PE1						canettii_CIPT_140010059
MT_H37Rv	179070	SNV	A	G	1	RVBD_0151c					PE family protein PE1						canettii_CIPT_140010059
MT_H37Rv	179101	SNV	A	G	1	RVBD_0151c					PE family protein PE1						canettii_CIPT_140010059
MT_H37Rv	179151	SNV	A	C	1	RVBD_0151c					PE family protein PE1						canettii_CIPT_140010059
MT_H37Rv	179200	SNV	C	G	1	RVBD_0151c					PE family protein PE1						canettii_CIPT_140010059
MT_H37Rv	179212	SNV	T	C	1	RVBD_0151c					PE family protein PE1						canettii_CIPT_140010059
MT_H37Rv	179234	SNV	C	T	1	RVBD_0151c					PE family protein PE1		BCG_Mexico	BCG_Moreau_RDJ	BCG_Pasteur	BCG_Tokyo_172
MT_H37Rv	179290	SNV	G	C	1	RVBD_0151c					PE family protein PE1						canettii_CIPT_140010059
MT_H37Rv	179299	SNV	A	G	1	RVBD_0151c					PE family protein PE1						canettii_CIPT_140010059
MT_H37Rv	179306	SNV	C	G	1	RVBD_0151c					PE family protein PE1						canettii_CIPT_140010059
MT_H37Rv	179331	SNV	T	G	1	RVBD_0152c					PE family protein PE2																		RGTB423
MT_H37Rv	179335	SNV	T	A	1	RVBD_0152c					PE family protein PE2						canettii_CIPT_140010059												RGTB423
MT_H37Rv	179336	SNV	A	G	1	RVBD_0152c					PE family protein PE2						canettii_CIPT_140010059
MT_H37Rv	179376	SNV	T	C	1	RVBD_0152c					PE family protein PE2						canettii_CIPT_140010059
MT_H37Rv	179529	SNV	C	G	1	RVBD_0152c					PE family protein PE2						canettii_CIPT_140010059
MT_H37Rv	179553	SNV	C	G	1	RVBD_0152c					PE family protein PE2						canettii_CIPT_140010059
MT_H37Rv	179575	SNV	G	C	1	RVBD_0152c					PE family protein PE2							CCDC5079
MT_H37Rv	179590	SNV	A	G	1	RVBD_0152c					PE family protein PE2						canettii_CIPT_140010059
MT_H37Rv	179652	SNV	G	C	1	RVBD_0152c					PE family protein PE2						canettii_CIPT_140010059
MT_H37Rv	179653	SNV	G	T	1	RVBD_0152c					PE family protein PE2						canettii_CIPT_140010059
MT_H37Rv	179659	SNV	G	C	1	RVBD_0152c					PE family protein PE2						canettii_CIPT_140010059
MT_H37Rv	179742	SNV	C	T	1	RVBD_0152c					PE family protein PE2						canettii_CIPT_140010059
MT_H37Rv	179777	SNV	C	G	1	RVBD_0152c					PE family protein PE2						canettii_CIPT_140010059
MT_H37Rv	179825	SNV	T	C	1	RVBD_0152c					PE family protein PE2						canettii_CIPT_140010059
MT_H37Rv	179826	SNV	C	G	1	RVBD_0152c					PE family protein PE2						canettii_CIPT_140010059
MT_H37Rv	179853	SNV	A	G	1	RVBD_0152c					PE family protein PE2						canettii_CIPT_140010059
MT_H37Rv	179949	SNV	T	C	1	RVBD_0152c					PE family protein PE2						canettii_CIPT_140010059
MT_H37Rv	179958	SNV	C	G	1	RVBD_0152c					PE family protein PE2						canettii_CIPT_140010059
MT_H37Rv	179989	SNV	C	A	1	RVBD_0152c					PE family protein PE2						canettii_CIPT_140010059
MT_H37Rv	180025	SNV	C	T	1	RVBD_0152c					PE family protein PE2										CTRI-2		F11		KZN1435_m2	KZN2407_m2	KZN605m_2	RGTB327
MT_H37Rv	180027	SNV	C	T	1	RVBD_0152c					PE family protein PE2						canettii_CIPT_140010059
MT_H37Rv	180042	SNV	C	G	1	RVBD_0152c					PE family protein PE2						canettii_CIPT_140010059
MT_H37Rv	180048	SNV	T	C	1	RVBD_0152c					PE family protein PE2						canettii_CIPT_140010059
MT_H37Rv	180054	SNV	A	G	1	RVBD_0152c					PE family protein PE2						canettii_CIPT_140010059
MT_H37Rv	180063	SNV	C	G	1	RVBD_0152c					PE family protein PE2						canettii_CIPT_140010059
MT_H37Rv	180143	SNV	A	T	1	RVBD_0152c					PE family protein PE2						canettii_CIPT_140010059
MT_H37Rv	180144	SNV	G	A	1	RVBD_0152c					PE family protein PE2						canettii_CIPT_140010059
MT_H37Rv	180161	SNV	A	G	1	RVBD_0152c					PE family protein PE2						canettii_CIPT_140010059
MT_H37Rv	180234	SNV	A	G	1	RVBD_0152c					PE family protein PE2						canettii_CIPT_140010059
MT_H37Rv	180247	SNV	T	C	1	RVBD_0152c					PE family protein PE2						canettii_CIPT_140010059
MT_H37Rv	180253	SNV	G	C	1	RVBD_0152c					PE family protein PE2						canettii_CIPT_140010059
MT_H37Rv	180258	SNV	A	C	1	RVBD_0152c					PE family protein PE2						canettii_CIPT_140010059
MT_H37Rv	180324	SNV	G	A	1	RVBD_0152c					PE family protein PE2						canettii_CIPT_140010059
MT_H37Rv	180344	SNV	A	G	1	RVBD_0152c					PE family protein PE2						canettii_CIPT_140010059
MT_H37Rv	180355	SNV	C	G	1	RVBD_0152c					PE family protein PE2						canettii_CIPT_140010059
MT_H37Rv	180356	SNV	C	G	1	RVBD_0152c					PE family protein PE2						canettii_CIPT_140010059
MT_H37Rv	180357	SNV	G	A	1	RVBD_0152c					PE family protein PE2						canettii_CIPT_140010059
MT_H37Rv	180368	SNV	T	C	1	RVBD_0152c					PE family protein PE2						canettii_CIPT_140010059
MT_H37Rv	180371	SNV	A	G	1	RVBD_0152c					PE family protein PE2						canettii_CIPT_140010059
MT_H37Rv	180375	SNV	C	G	1	RVBD_0152c					PE family protein PE2						canettii_CIPT_140010059
MT_H37Rv	180396	SNV	T	A	1	RVBD_0152c					PE family protein PE2						canettii_CIPT_140010059
MT_H37Rv	180431	SNV	C	T	1	RVBD_0152c					PE family protein PE2						canettii_CIPT_140010059
MT_H37Rv	180440	SNV	T	G	1	RVBD_0152c					PE family protein PE2						canettii_CIPT_140010059
MT_H37Rv	180442	SNV	G	A	1	RVBD_0152c					PE family protein PE2						canettii_CIPT_140010059
MT_H37Rv	180447	SNV	G	C	1	RVBD_0152c					PE family protein PE2						canettii_CIPT_140010059
MT_H37Rv	180454	SNV	A	C	1	RVBD_0152c					PE family protein PE2						canettii_CIPT_140010059
MT_H37Rv	180473	SNV	A	T	1	RVBD_0152c					PE family protein PE2						canettii_CIPT_140010059
MT_H37Rv	180495	SNV	T	C	1	RVBD_0152c					PE family protein PE2						canettii_CIPT_140010059
MT_H37Rv	180507	SNV	G	C	1	RVBD_0152c					PE family protein PE2						canettii_CIPT_140010059
MT_H37Rv	180583	SNV	C	G	1	RVBD_0152c					PE family protein PE2						canettii_CIPT_140010059
MT_H37Rv	180590	SNV	G	A	1	RVBD_0152c					PE family protein PE2						canettii_CIPT_140010059
MT_H37Rv	180592	SNV	A	G	1	RVBD_0152c					PE family protein PE2						canettii_CIPT_140010059
MT_H37Rv	180680	SNV	T	C	1	RVBD_0152c					PE family protein PE2						canettii_CIPT_140010059
MT_H37Rv	180705	SNV	T	C	1	RVBD_0152c					PE family protein PE2						canettii_CIPT_140010059
MT_H37Rv	180736	SNV	C	A	1	RVBD_0152c					PE family protein PE2						canettii_CIPT_140010059
MT_H37Rv	180772	SNV	C	G	1	RVBD_0152c					PE family protein PE2						canettii_CIPT_140010059
MT_H37Rv	180776	SNV	T	G	1	RVBD_0152c					PE family protein PE2						canettii_CIPT_140010059
MT_H37Rv	180869	SNV	G	A	1	RVBD_0152c					PE family protein PE2						canettii_CIPT_140010059
MT_H37Rv	180919	SNV	A	G	1												canettii_CIPT_140010059
MT_H37Rv	180920	SNV	C	G	1												canettii_CIPT_140010059
MT_H37Rv	180945	SNV	C	T	1												canettii_CIPT_140010059
[truncated: 35,231 more rows]
