# Supplementary material for: Construction of a virtual Mycobacterium tuberculosis consensus genome and its application to data from a next generation sequencer
Source: BMC Genomics. 2015 Mar 20;16(1):218. doi: 10.1186/s12864-015-1368-9 (PMC4425900; doi:10.1186/s12864-015-1368-9)
Supplement: Additional file 5: — Indels distribution among MTBC in comparison with H37Rv. Description of data: Indels more than 5 bp in the length found in each MTBC were summarized with their distribution among the strains and location of the SNPs in the genes. [file 12864_2015_1368_MOESM5_ESM.xlsx]

## Sheet: UT＿MTBCなし
Chromosome	Region	Length	MT_H37Rv (Gene)	product (MT_H37Rv (CDS))	product (MT_H37Rv (CDS))	africanum_GM041182	BCG_Mexico	BCG_Moreau_RDJ	BCG_Pasteur	BCG_Tokyo_172	canettii_CIPT_140010059	CCDC5079	CCDC5180	CDC1551	CTRI-2	Erdman	F11	H37Ra	KZN1435_m_m	KZN2407_m_m	KZN605_m_m	RGTB327	RGTB423
MT_H37Rv	55547	5, 6	Rv0050	ponA1	PROBABLE BIFUNCTIONAL PENICILLIN-BINDING PROTEIN 1A/1B PONA1 (MUREIN POLYMERASE) (PBP1): PENICILLIN-INSENSITIVE TRANSGLYCOSYLASE (PEPTIDOGLYCAN TGASE) + PENICILLIN-SENSITIVE TRANSPEPTIDASE (DD-TRANSPEPTIDASE)	M. africanum GMO41182	BCG_Mexico	BCG_Moreau_RDJ	BCG_Pasteur	Tokyo 172		CCDC5079	CCDC5180
MT_H37Rv	71585	37	Rv0064-Rv0065										CCDC5180
MT_H37Rv	79504	18	Rv0071	Rv0071	POSSIBLE MATURASE							CCDC5079	CCDC5180
MT_H37Rv	79556	8, 17	Rv0071	Rv0071	POSSIBLE MATURASE									CDC1551		Erdman
MT_H37Rv	100584	6	Rv0092	ctpA	PROBABLE CATION TRANSPORTER P-TYPE ATPASE A CTPA						M. canettii CIPT 140010059
MT_H37Rv	154189	53	treS-Rv0127								M. canettii CIPT 140010059
MT_H37Rv	170207	5	Rv0143c-Rv0144								M. canettii CIPT 140010059
MT_H37Rv	257788	29	Rv0215c	fadE3	PROBABLE ACYL-CoA DEHYDROGENASE FADE3	M. africanum GMO41182	BCG_Mexico	BCG_Moreau_RDJ	BCG_Pasteur	Tokyo 172	M. canettii CIPT 140010059
MT_H37Rv	275012	6	Rv0230c	php	PROBABLE PHOSPHOTRIESTERASE PHP (PARATHION HYDROLASE) (PTE) (ARYLDIALKYLPHOSPHATASE) (PARAOXONASE) (A-ESTERASE) (ARYLTRIPHOSPHATASE) (PARAOXON HYDROLASE)	M. africanum GMO41182
MT_H37Rv	308399	6	Rv0256c	PPE2	PPE FAMILY PROTEIN																		RGTB423
MT_H37Rv	333925	9	Rv0278c	PE_PGRS3	PE-PGRS FAMILY PROTEIN								CCDC5180
MT_H37Rv	334868	6	Rv0278c	PE_PGRS3	PE-PGRS FAMILY PROTEIN	M. africanum GMO41182										Erdman
MT_H37Rv	335405	6, 10	Rv0278c	PE_PGRS3	PE-PGRS FAMILY PROTEIN	M. africanum GMO41182										Erdman						RGTB327
MT_H37Rv	335682	9	Rv0278c	PE_PGRS3	PE-PGRS FAMILY PROTEIN																	RGTB327
MT_H37Rv	335763	6	Rv0278c	PE_PGRS3	PE-PGRS FAMILY PROTEIN	M. africanum GMO41182										Erdman
MT_H37Rv	336468	5	Rv0278c-Rv0279c									CCDC5079	CCDC5180			Erdman
MT_H37Rv	337864	5	Rv0279c	PE_PGRS4	PE-PGRS FAMILY PROTEIN																	RGTB327
MT_H37Rv	338015	12	Rv0279c	PE_PGRS4	PE-PGRS FAMILY PROTEIN																		RGTB423
MT_H37Rv	340588	6	Rv0280	PPE3	PPE FAMILY PROTEIN						M. canettii CIPT 140010059
MT_H37Rv	373370	30	Rv0305c	PPE6	PPE FAMILY PROTEIN										CTRI-2				KZN1435_m	KZN2407_m	KZN605_m
MT_H37Rv	403436	18	Rv0338c	Rv0338c	PROBABLE IRON-SULFUR-BINDING REDUCTASE						M. canettii CIPT 140010059
MT_H37Rv	424112	51	hspR-PPE7								M. canettii CIPT 140010059
MT_H37Rv	467564	9	Rv0388c	PPE9	PPE FAMILY PROTEIN																	RGTB327
MT_H37Rv	472748	9	Rv0392(ndhA)-Rv0393									CCDC5079
MT_H37Rv	507752	10	Rv0421c	Rv0421c	CONSERVED HYPOTHETICAL PROTEIN						M. canettii CIPT 140010059
MT_H37Rv	531620	15	Rv0442c	PPE10	PPE FAMILY PROTEIN											Erdman
MT_H37Rv	569944	17	Rv0480c-Rv0481c								M. canettii CIPT 140010059
MT_H37Rv	569952	12	Rv0480c-Rv0481c								M. canettii CIPT 140010059
MT_H37Rv	569953	23	Rv0480c-Rv0481c								M. canettii CIPT 140010059
MT_H37Rv	608673	21	Rv0516c-Rv0517c								M. canettii CIPT 140010059
MT_H37Rv	608675	7	Rv0516c-Rv0517c								M. canettii CIPT 140010059
MT_H37Rv	608678	8	Rv0516c-Rv0517c								M. canettii CIPT 140010059
MT_H37Rv	623420	9	Rv0532	PE_PGRS6	PE-PGRS FAMILY PROTEIN	M. africanum GMO41182	BCG_Mexico	BCG_Moreau_RDJ	BCG_Pasteur	Tokyo 172	M. canettii CIPT 140010059
MT_H37Rv	623442	9	Rv0532	PE_PGRS6	PE-PGRS FAMILY PROTEIN	M. africanum GMO41182
MT_H37Rv	631331	9	Rv0538		POSSIBLE CONSERVED MEMBRANE PROTEIN						M. canettii CIPT 140010059
MT_H37Rv	673526	5	Rv0578c	PE_PGRS7	PE-PGRS FAMILY PROTEIN																		RGTB423
MT_H37Rv	677690	5	Rv0580c-Rv0581c													Erdman
MT_H37Rv	759123	75	Rv0665	Rv0665	CONSERVED HYPOTHETICAL PROTEIN						M. canettii CIPT 140010059
MT_H37Rv	812944	28	Rv0717(rpsN1)-Rv0718(rpsH)								M. canettii CIPT 140010059
MT_H37Rv	812947	5	Rv0717(rpsN1)-Rv0718(rpsH)								M. canettii CIPT 140010059
MT_H37Rv	829857	5	Rv0737-Rv0738								M. canettii CIPT 140010059
MT_H37Rv	836325	8	Rv0746	PE_PGRS9	PE-PGRS FAMILY PROTEIN																	RGTB327
MT_H37Rv	836416	11	Rv0746	PE_PGRS9	PE-PGRS FAMILY PROTEIN																		RGTB423
MT_H37Rv	836578	53	Rv0746	PE_PGRS9	PE-PGRS FAMILY PROTEIN	M. africanum GMO41182
MT_H37Rv	836585	15	Rv0746	PE_PGRS9	PE-PGRS FAMILY PROTEIN	M. africanum GMO41182
MT_H37Rv	836590	15	Rv0746	PE_PGRS9	PE-PGRS FAMILY PROTEIN	M. africanum GMO41182
MT_H37Rv	836688	8	Rv0746	PE_PGRS9	PE-PGRS FAMILY PROTEIN																	RGTB327
MT_H37Rv	839295	9	Rv0747	PE_PGRS10	PE-PGRS FAMILY PROTEIN						M. canettii CIPT 140010059
MT_H37Rv	881049	19	Rv0785-Rv0786c								M. canettii CIPT 140010059
MT_H37Rv	881052	6	Rv0785-Rv0786c								M. canettii CIPT 140010059
MT_H37Rv	881066	5	Rv0785-Rv0786c								M. canettii CIPT 140010059
MT_H37Rv	890375	27	Rv0796-Rv0797										CCDC5180
MT_H37Rv	904974	9	Rv0810c	Rv0810c	CONSERVED HYPOTHETICAL PROTEIN						M. canettii CIPT 140010059
MT_H37Rv	926771	10	Rv0833	PE_PGRS13	PE-PGRS FAMILY PROTEIN																	RGTB327
MT_H37Rv	927000	10, 13	Rv0833	PE_PGRS13	PE-PGRS FAMILY PROTEIN																	RGTB327	RGTB423
MT_H37Rv	935447	18, 12	Rv0838	lpqR	PROBABLE CONSERVED LIPOPROTEIN LPQR	M. africanum GMO41182	BCG_Mexico	BCG_Moreau_RDJ	BCG_Pasteur	Tokyo 172
MT_H37Rv	968439	9	Rv0872c	PE_PGRS15	PE-PGRS FAMILY PROTEIN	M. africanum GMO41182	BCG_Mexico	BCG_Moreau_RDJ	BCG_Pasteur	Tokyo 172		CCDC5079	CCDC5180	CDC1551	CTRI-2	Erdman	F11		KZN1435_m	KZN2407_m	KZN605_m
MT_H37Rv	976896	8	Rv0878c	PPE13	PPE FAMILY PROTEIN								CCDC5180
MT_H37Rv	976897	6, 9	Rv0878c	PPE13	PPE FAMILY PROTEIN						M. canettii CIPT 140010059	CCDC5079
MT_H37Rv	999431	17	Rv0895-Rv0896(gltA2)				BCG_Mexico	BCG_Moreau_RDJ	BCG_Pasteur	Tokyo 172
MT_H37Rv	1076389	7	Rv0964c	Rv0964c	HYPOTHETICAL PROTEIN						M. canettii CIPT 140010059
MT_H37Rv	1077240	9	Rv0966c	Rv0966c	CONSERVED HYPOTHETICAL PROTEIN						M. canettii CIPT 140010059
MT_H37Rv	1091573	10	Rv0977	PE_PGRS16	PE-PGRS FAMILY PROTEIN																	RGTB327
MT_H37Rv	1091732	10	Rv0977	PE_PGRS16	PE-PGRS FAMILY PROTEIN																	RGTB327
MT_H37Rv	1095680	9	Rv0980c	PE_PGRS18	PE-PGRS FAMILY PROTEIN	M. africanum GMO41182
MT_H37Rv	1096145	5	Rv0980c	PE_PGRS18	PE-PGRS FAMILY PROTEIN											Erdman
MT_H37Rv	1113610	6	tRNA-Ala(CGC)-Rv0997																				RGTB423
MT_H37Rv	1121717	15	Rv1004c	Rv1004c	PROBABLE MEMBRANE PROTEIN	M. africanum GMO41182					M. canettii CIPT 140010059			CDC1551
MT_H37Rv	1188771	10	Rv1067c	PE_PGRS19	PE-PGRS FAMILY PROTEIN																	RGTB327
MT_H37Rv	1188799	24	Rv1067c	PE_PGRS19	PE-PGRS FAMILY PROTEIN																		RGTB423
MT_H37Rv	1189012	10	Rv1067c	PE_PGRS19	PE-PGRS FAMILY PROTEIN																	RGTB327
MT_H37Rv	1189157	18	Rv1067c	PE_PGRS19	PE-PGRS FAMILY PROTEIN	M. africanum GMO41182	BCG_Mexico		BCG_Pasteur	Tokyo 172	M. canettii CIPT 140010059		CCDC5180
MT_H37Rv	1189291	5	Rv1067c	PE_PGRS19	PE-PGRS FAMILY PROTEIN																		RGTB423
MT_H37Rv	1212630	18	Rv1087	PE_PGRS21	PE-PGRS FAMILY PROTEIN														KZN1435_m	KZN2407_m
MT_H37Rv	1213499	7	Rv1087	PE_PGRS21	PE-PGRS FAMILY PROTEIN																	RGTB327
MT_H37Rv	1213607	5	Rv1087	PE_PGRS21	PE-PGRS FAMILY PROTEIN																		RGTB423
MT_H37Rv	1213679	45	Rv1087	PE_PGRS21	PE-PGRS FAMILY PROTEIN												F11
MT_H37Rv	1217997	18	Rv1091	PE_PGRS22	PE-PGRS FAMILY PROTEIN																		RGTB423
MT_H37Rv	1218007	6	Rv1091	PE_PGRS22	PE-PGRS FAMILY PROTEIN																	RGTB327
MT_H37Rv	1218432	9	Rv1091	PE_PGRS22	PE-PGRS FAMILY PROTEIN	M. africanum GMO41182					M. canettii CIPT 140010059
MT_H37Rv	1222903	12	Rv1094(desA2)-Rv1095(phoH2)								M. canettii CIPT 140010059
MT_H37Rv	1339842	6	Rv1196	PPE18	PPE FAMILY PROTEIN	M. africanum GMO41182
MT_H37Rv	1355727	34	Rv1212c-Rv1213(glgC)								M. canettii CIPT 140010059
MT_H37Rv	1441582	10	Rv1288	Rv1288	CONSERVED HYPOTHETICAL PROTEIN																		RGTB423
MT_H37Rv	1488212	9	Rv1325c	PE_PGRS24	PE-PGRS FAMILY PROTEIN						M. canettii CIPT 140010059
MT_H37Rv	1488936	11	Rv1325c	PE_PGRS24	PE-PGRS FAMILY PROTEIN																		RGTB423
MT_H37Rv	1573000	18	Rv1396c	PE_PGRS25	PE-PGRS FAMILY PROTEIN																	RGTB327
MT_H37Rv	1573013	14	Rv1396c	PE_PGRS25	PE-PGRS FAMILY PROTEIN																		RGTB423
MT_H37Rv	1573232	18	Rv1396c	PE_PGRS25	PE-PGRS FAMILY PROTEIN						M. canettii CIPT 140010059
MT_H37Rv	1612285	6	Rv1434	Rv1434	HYPOTHETICAL PROTEIN									CDC1551
MT_H37Rv	1612624	21	Rv1435c	Rv1435c	Probable conserved Proline, Glycine, Valine-rich secreted protein									CDC1551
MT_H37Rv	1612646	21	Rv1435c	Rv1435c	Probable conserved Proline, Glycine, Valine-rich secreted protein	M. africanum GMO41182	BCG_Mexico	BCG_Moreau_RDJ	BCG_Pasteur	Tokyo 172	M. canettii CIPT 140010059	CCDC5079	CCDC5180				F11
MT_H37Rv	1618747	16	Rv1441c	PE_PGRS26	PE-PGRS FAMILY PROTEIN																		RGTB423
MT_H37Rv	1623087	12, 18	Rv1443c-Rv1444c					BCG_Moreau_RDJ		Tokyo 172
MT_H37Rv	1630946	5	Rv1450c	PE_PGRS27	PE-PGRS FAMILY PROTEIN						M. canettii CIPT 140010059
MT_H37Rv	1631449	9	Rv1450c	PE_PGRS27	PE-PGRS FAMILY PROTEIN						M. canettii CIPT 140010059
MT_H37Rv	1631470	8	Rv1450c	PE_PGRS27	PE-PGRS FAMILY PROTEIN																	RGTB327
MT_H37Rv	1631486	9	Rv1450c	PE_PGRS27	PE-PGRS FAMILY PROTEIN						M. canettii CIPT 140010059
MT_H37Rv	1631747	13	Rv1450c	PE_PGRS27	PE-PGRS FAMILY PROTEIN																		RGTB423
MT_H37Rv	1631859	15	Rv1450c	PE_PGRS27	PE-PGRS FAMILY PROTEIN																	RGTB327
MT_H37Rv	1632542	26，27	Rv1450c	PE_PGRS27	PE-PGRS FAMILY PROTEIN	M. africanum GMO41182	BCG_Mexico	BCG_Moreau_RDJ	BCG_Pasteur	Tokyo 172				CDC1551	CTRI-2	Erdman	F11		KZN1435_m	KZN2407_m	KZN605_m
MT_H37Rv	1632543	8	Rv1450c	PE_PGRS27	PE-PGRS FAMILY PROTEIN						M. canettii CIPT 140010059
MT_H37Rv	1632545	19	Rv1450c	PE_PGRS27	PE-PGRS FAMILY PROTEIN						M. canettii CIPT 140010059
MT_H37Rv	1632631	8	Rv1450c	PE_PGRS27	PE-PGRS FAMILY PROTEIN																	RGTB327
MT_H37Rv	1632824	8	Rv1450c	PE_PGRS27	PE-PGRS FAMILY PROTEIN																	RGTB327
MT_H37Rv	1633815	5	Rv1450c	PE_PGRS27	PE-PGRS FAMILY PROTEIN																		RGTB423
MT_H37Rv	1636731	9	Rv1452c	PE_PGRS28	PE-PGRS FAMILY PROTEIN	M. africanum GMO41182
MT_H37Rv	1644360	50	Rv1458c-Rv1459c								M. canettii CIPT 140010059
MT_H37Rv	1647054	15	Rv1461	Rv1461	CONSERVED HYPOTHETICAL PROTEIN						M. canettii CIPT 140010059
MT_H37Rv	1652896	5	Rv1465	Rv1465	POSSIBLE NITROGEN FIXATION RELATED PROTEIN																		RGTB423
MT_H37Rv	1711968	48	Rv1520	Rv1520	probable sugar transferase						M. canettii CIPT 140010059
MT_H37Rv	1737060	6	Rv1536	ileS	isoleucyl-tRNA synthetase ileS																		RGTB423
MT_H37Rv	1760170	9, 10	Rv1553	frdB	PROBABLE FUMARATE REDUCTASE [IRON-SULFUR SUBUNIT] FRDB (FUMARATE DEHYDROGENASE) (FUMARIC HYDROGENASE)		BCG_Mexico	BCG_Moreau_RDJ	BCG_Pasteur	Tokyo 172
MT_H37Rv	1779973	16	Rv1574	Rv1574	Probable phiRV1 phage related protein																		RGTB423
MT_H37Rv	1835361	6	Rv1631	coaE	Probable dephospho-CoA kinase coaE (dephosphocoenzyme A kinase)																	RGTB327
MT_H37Rv	1864939	21	Rv1651c	PE_PGRS30	PE-PGRS FAMILY PROTEIN	M. africanum GMO41182	BCG_Mexico	BCG_Moreau_RDJ	BCG_Pasteur	Tokyo 172	M. canettii CIPT 140010059	CCDC5079
MT_H37Rv	1894300	10	Rv1668c	Rv1668c	PROBABLE FIRST PART OF MACROLIDE-TRANSPORT ATP-BINDING PROTEIN ABC TRANSPORTER	M. africanum GMO41182	BCG_Mexico	BCG_Moreau_RDJ	BCG_Pasteur	Tokyo 172	M. canettii CIPT 140010059	CCDC5079	CCDC5180	CDC1551	CTRI-2	Erdman	F11		KZN1435_m	KZN2407_m	KZN605_m
MT_H37Rv	1961788	8	Rv1735c	Rv1735c	HYPOTHETICAL MEMBRANE PROTEIN						M. canettii CIPT 140010059
MT_H37Rv	1982212	75	Rv1753c	PPE24	PPE FAMILY PROTEIN		BCG_Mexico		BCG_Pasteur	Tokyo 172					CTRI-2	Erdman
MT_H37Rv	1983198	19	Rv1753c	PPE24	PPE FAMILY PROTEIN									CDC1551
MT_H37Rv	1986066	6	Rv1754c	Rv1754c	CONSERVED HYPOTHETICAL PROTEIN						M. canettii CIPT 140010059
MT_H37Rv	1987024	24	Rv1755c	plcD	PROBABLE PHOSPHOLIPASE C 4 (FRAGMENT) PLCD																	RGTB327
MT_H37Rv	1990596	10	Rv1759c	wag22	PE-PGRS FAMILY PROTEIN																		RGTB423
MT_H37Rv	2001685	18	Rv1768	PE_PGRS31	PE-PGRS FAMILY PROTEIN	M. africanum GMO41182	BCG_Mexico	BCG_Moreau_RDJ		Tokyo 172	M. canettii CIPT 140010059
MT_H37Rv	2002239	24	Rv1768	PE_PGRS31	PE-PGRS FAMILY PROTEIN	M. africanum GMO41182
MT_H37Rv	2027360	12	Rv1789	PPE26	PPE FAMILY PROTEIN						M. canettii CIPT 140010059
MT_H37Rv	2041831	14	Rv1800(PPE28)-Rv1801(PPE29)								M. canettii CIPT 140010059
MT_H37Rv	2041834	5	Rv1800(PPE28)-Rv1801(PPE29)								M. canettii CIPT 140010059
MT_H37Rv	2041837	11	Rv1800(PPE28)-Rv1801(PPE29)								M. canettii CIPT 140010059
MT_H37Rv	2061449	9	Rv1818c	PE_PGRS33	PE-PGRS FAMILY PROTEIN	M. africanum GMO41182	BCG_Mexico	BCG_Moreau_RDJ	BCG_Pasteur	Tokyo 172			CCDC5180	CDC1551		Erdman
MT_H37Rv	2061671	8	Rv1818c	PE_PGRS33	PE-PGRS FAMILY PROTEIN																		RGTB423
MT_H37Rv	2061953	14	Rv1818c	PE_PGRS33	PE-PGRS FAMILY PROTEIN																	RGTB327
MT_H37Rv	2061958	11	Rv1818c	PE_PGRS33	PE-PGRS FAMILY PROTEIN																		RGTB423
MT_H37Rv	2084811	84	Rv1837c	glcB	PROBABLE MALATE SYNTHASE G GLCB						M. canettii CIPT 140010059
MT_H37Rv	2090407	12	Rv1841c	Rv1841c	CONSERVED HYPOTHETICAL MEMBRANE PROTEIN	M. africanum GMO41182	BCG_Mexico	BCG_Moreau_RDJ	BCG_Pasteur	Tokyo 172	M. canettii CIPT 140010059
MT_H37Rv	2123168	9	Rv1872c(lldD2)-Rv1873								M. canettii CIPT 140010059
MT_H37Rv	2133473	15	Rv1883c	Rv1883c	CONSERVED HYPOTHETICAL PROTEIN	M. africanum GMO41182	BCG_Mexico	BCG_Moreau_RDJ	BCG_Pasteur		M. canettii CIPT 140010059	CCDC5079	CCDC5180	CDC1551	CTRI-2	Erdman	F11		KZN1435_m	KZN2407_m	KZN605_m
MT_H37Rv	2137521	10	Rv1888c	Rv1888c	POSSIBLE TRANSMEMBRANE PROTEIN	M. africanum GMO41182	BCG_Mexico	BCG_Moreau_RDJ	BCG_Pasteur	Tokyo 172	M. canettii CIPT 140010059	CCDC5079	CCDC5180	CDC1551	CTRI-2	Erdman	F11		KZN1435_m	KZN2407_m	KZN605_m
MT_H37Rv	2163789	66	Rv1917c	PPE34	PPE FAMILY PROTEIN							CCDC5079
MT_H37Rv	2196881	28	Rv1945	Rv1945	CONSERVED HYPOTHETICAL PROTEIN																		RGTB423
MT_H37Rv	2196898	44	Rv1945	Rv1945	CONSERVED HYPOTHETICAL PROTEIN																	RGTB327
MT_H37Rv	2258760	19	Rv2010-Rv2011c								M. canettii CIPT 140010059
MT_H37Rv	2260445	81	Rv2012-Rv2013								M. canettii CIPT 140010059
MT_H37Rv	2261099	14	Rv2014	Rv2014	POSSIBLE TRANSPOSASE						M. canettii CIPT 140010059
MT_H37Rv	2300470	19	Rv2048c	pks12	Probable polyketide synthase pks12																	RGTB327
MT_H37Rv	2304165	7	Rv2048c	pks12	Probable polyketide synthase pks12						M. canettii CIPT 140010059
MT_H37Rv	2338201	6, 11, 12, 26	Rv2081c	Rv2081c	POSSIBLE TRANSMEMBRANE PROTEIN		BCG_Mexico	BCG_Moreau_RDJ	BCG_Pasteur	Tokyo 172									KZN1435_m	KZN2407_m	KZN605_m
MT_H37Rv	2342646	10	Rv2084	Rv2084	HYPOTHETICAL PROTEIN						M. canettii CIPT 140010059
MT_H37Rv	2342649	11		Rv2084		M. africanum GMO41182	BCG_Mexico	BCG_Moreau_RDJ	BCG_Pasteur	Tokyo 172		CCDC5079	CCDC5180
MT_H37Rv	2347534	54	Rv2090	Rv2090	Probable 5'-3' exonuclease						M. canettii CIPT 140010059
MT_H37Rv	2423914	10	Rv2162c	PE_PGRS38	PE-PGRS FAMILY PROTEIN																	RGTB327
MT_H37Rv	2482592	12	Rv2215	sucB	Probable pyruvate dehydrogenase (E2 component) SucB						M. canettii CIPT 140010059
MT_H37Rv	2604190	9	Rv2330c	lppP	PROBABLE LIPOPROTEIN LPPP												F11
MT_H37Rv	2636929	28	Rv2355-Rv2356c(PPE40)														F11
MT_H37Rv	2693434	9	Rv2396	PE_PGRS41	PE-PGRS FAMILY PROTEIN																	RGTB327
MT_H37Rv	2693504	21	Rv2396	PE_PGRS41	PE-PGRS FAMILY PROTEIN						M. canettii CIPT 140010059
MT_H37Rv	2693507	9	Rv2396	PE_PGRS41	PE-PGRS FAMILY PROTEIN						M. canettii CIPT 140010059
MT_H37Rv	2693517	14	Rv2396	PE_PGRS41	PE-PGRS FAMILY PROTEIN						M. canettii CIPT 140010059
MT_H37Rv	2693518	25	Rv2396	PE_PGRS41	PE-PGRS FAMILY PROTEIN						M. canettii CIPT 140010059
MT_H37Rv	2704884	19, 21	Rv2407	Rv2407	CONSERVED HYPOTHETCAL PROTEIN	M. africanum GMO41182	BCG_Mexico	BCG_Moreau_RDJ	BCG_Pasteur	Tokyo 172	M. canettii CIPT 140010059	CCDC5079	CCDC5180	CDC1551	CTRI-2	Erdman	F11		KZN1435_m	KZN2407_m	KZN605_m
MT_H37Rv	2719071	16	Rv2421c(nadD)-Rv2422								M. canettii CIPT 140010059
MT_H37Rv	2719072	7	Rv2421c(nadD)-Rv2422								M. canettii CIPT 140010059
MT_H37Rv	2719077	6	Rv2421c(nadD)-Rv2422								M. canettii CIPT 140010059
MT_H37Rv	2796608	12	Rv2487c	PE_PGRS42	PE-PGRS FAMILY PROTEIN																	RGTB327
MT_H37Rv	2819378	5	Rv2504c	scoA	PROBABLE SUCCINYL-COA:3-KETOACID-COENZYME A TRANSFERASE (ALPHA SUBUNIT) SCOA (3-OXO ACID:CoA TRANSFERASE) (OXCT A) (SUCCINYL-COA:3-OXOACID-COENZYME A TRANSFERASE)																		RGTB423
MT_H37Rv	2922746	6	Rv2591	PE_PGRS44	PE-PGRS FAMILY PROTEIN																		RGTB423
MT_H37Rv	2923134	9	Rv2591	PE_PGRS44	PE-PGRS FAMILY PROTEIN		BCG_Mexico	BCG_Moreau_RDJ	BCG_Pasteur	Tokyo 172	M. canettii CIPT 140010059
MT_H37Rv	2943718	18	Rv2615c	PE_PGRS45	PE-PGRS FAMILY PROTEIN						M. canettii CIPT 140010059
MT_H37Rv	2943730	9	Rv2615c	PE_PGRS45	PE-PGRS FAMILY PROTEIN		BCG_Mexico	BCG_Moreau_RDJ	BCG_Pasteur	Tokyo 172
MT_H37Rv	2961778	10	Rv2634c	PE_PGRS46	PE-PGRS FAMILY PROTEIN																	RGTB327
MT_H37Rv	2981083	24	Rv2660c	Rv2660c	HYPOTHETICAL PROTEIN						M. canettii CIPT 140010059
MT_H37Rv	2990672	38	Rv2673-Rv2674											CDC1551
MT_H37Rv	2990676	17	Rv2673-Rv2674											CDC1551
MT_H37Rv	2996167	51	Rv2680	Rv2680	CONSERVED HYPOTHETICAL PROTEIN	M. africanum GMO41182											F11
MT_H37Rv	3006268	5	Rv2689c	Rv2689c	CONSERVED HYPOTHETICAL ALANINE AND VALINE AND GLYCINE RICH PROTEIN																		RGTB423
MT_H37Rv	3054841	12	Rv2741	PE_PGRS47	PE-PGRS FAMILY PROTEIN																	RGTB327
MT_H37Rv	3054906	30	Rv2741	PE_PGRS47	PE-PGRS FAMILY PROTEIN																		RGTB423
MT_H37Rv	3055791	23	Rv2742c	Rv2742c	CONSERVED HYPOTHETICAL ARGININE RICH PROTEIN		BCG_Mexico	BCG_Moreau_RDJ	BCG_Pasteur	Tokyo 172
MT_H37Rv	3102382	6	Rv2793c	truB	PROBABLE TRNA PSEUDOURIDINE SYNTHASE B TRUB (TRNA PSEUDOURIDINE 55 SYNTHASE) (PSI55 SYNTHASE) (PSEUDOURIDYLATE SYNTHASE) (URACIL HYDROLYASE)						M. canettii CIPT 140010059
MT_H37Rv	3119961	5	Rv2813-Rv2814c								M. canettii CIPT 140010059
MT_H37Rv	3120523	13	Rv2813-Rv2814c													Erdman
MT_H37Rv	3120528	13	Rv2813-Rv2814c																			RGTB327
MT_H37Rv	3121973	8	Rv2815c-Rv2816c											CDC1551
MT_H37Rv	3121974	12	Rv2815c-Rv2816c											CDC1551
MT_H37Rv	3121980	5	Rv2815c-Rv2816c											CDC1551
MT_H37Rv	3121982	27	Rv2815c-Rv2816c											CDC1551
MT_H37Rv	3121993	5	Rv2815c-Rv2816c											CDC1551
MT_H37Rv	3122819	12	Rv2815c-Rv2816c																				RGTB423
MT_H37Rv	3122928	9	Rv2815c-Rv2816c				BCG_Mexico	BCG_Moreau_RDJ	BCG_Pasteur	Tokyo 172
MT_H37Rv	3122934	28	Rv2815c-Rv2816c				BCG_Mexico	BCG_Moreau_RDJ	BCG_Pasteur	Tokyo 172
MT_H37Rv	3122939	13, 15	Rv2815c-Rv2816c				BCG_Mexico	BCG_Moreau_RDJ	BCG_Pasteur	Tokyo 172
MT_H37Rv	3122963	15	Rv2815c-Rv2816c																				RGTB423
MT_H37Rv	3131471	9	Rv2823c	Rv2823c	CONSERVED HYPOTHETICAL PROTEIN		BCG_Mexico	BCG_Moreau_RDJ	BCG_Pasteur	Tokyo 172		CCDC5079	CCDC5180	CDC1551	CTRI-2	Erdman	F11		KZN1435_m	KZN2407_m	KZN605_m
MT_H37Rv	3131474	8	Rv2823c	Rv2823c	CONSERVED HYPOTHETICAL PROTEIN						M. canettii CIPT 140010059
MT_H37Rv	3189578	55	Rv2878c(mpt53)-Rv2879c			M. africanum GMO41182
MT_H37Rv	3232829	15	Rv2920c(amt)-Rv2921c(ftsY)																				RGTB423
MT_H37Rv	3296379	7	Rv2947c	pks15	PROBABLE POLYKETIDE SYNTHASE PKS15						M. canettii CIPT 140010059	CCDC5079	CCDC5180
MT_H37Rv	3377659	12	Rv3018c	PPE46	PPE FAMILY PROTEIN																	RGTB327
MT_H37Rv	3378341	8	Rv3018A	PE27A	PE FAMILY PROTEIN																	RGTB327
MT_H37Rv	3379008	9	Rv3019c(esxR)-Rv3020c(esxS)																			RGTB327
MT_H37Rv	3462157	5	Rv3093c	Rv3093c	HYPOTHETICAL OXIDOREDUCTASE									CDC1551		Erdman
MT_H37Rv	3466753	5	Rv3097c	PE_PGRS63	PE-PGRS FAMILY PROTEIN, PROBABLY TRIACYLGLYCEROL LIPASE (ESTERASE/LIPASE) (TRIGLYCERIDE LIPASE) (TRIBUTYRASE)																		RGTB423
MT_H37Rv	3501726	9	Rv3135	PPE50	PPE FAMILY PROTEIN																		RGTB423
MT_H37Rv	3566941	10	Rv3196A-Rv3197			M. africanum GMO41182	BCG_Mexico	BCG_Moreau_RDJ	BCG_Pasteur	Tokyo 172
MT_H37Rv	3595495	13	Rv3218-Rv3219(whiB1)												CTRI-2		F11		KZN1435_m		KZN605_m
MT_H37Rv	3658649	11	Rv3276c	purK	PROBABLE PHOSPHORIBOSYLAMINOIMIDAZOLE CARBOXYLASE ATPASE SUBUNIT PURK (AIR CARBOXYLASE) (AIRC)						M. canettii CIPT 140010059
MT_H37Rv	3658650	6	Rv3276c	purK	PROBABLE PHOSPHORIBOSYLAMINOIMIDAZOLE CARBOXYLASE ATPASE SUBUNIT PURK (AIR CARBOXYLASE) (AIRC)						M. canettii CIPT 140010059
MT_H37Rv	3658651	7	Rv3276c	purK	PROBABLE PHOSPHORIBOSYLAMINOIMIDAZOLE CARBOXYLASE ATPASE SUBUNIT PURK (AIR CARBOXYLASE) (AIRC)						M. canettii CIPT 140010059
MT_H37Rv	3663754	62	Rv3281	Rv3281	CONSERVED HYPOTHETICAL PROTEIN						M. canettii CIPT 140010059
MT_H37Rv	3735924	6	Rv3343c	PPE54	PPE FAMILY PROTEIN																		RGTB423
MT_H37Rv	3737517	7	Rv3344c	PE_PGRS49	PE-PGRS FAMILY PROTEIN																	RGTB327
MT_H37Rv	3738533	15, 18	Rv3345c	PE_PGRS50	PE-PGRS FAMILY PROTEIN	M. africanum GMO41182					M. canettii CIPT 140010059			CDC1551	CTRI-2	Erdman	F11		KZN1435_m	KZN2407_m	KZN605_m
MT_H37Rv	3738736	8	Rv3345c	PE_PGRS50	PE-PGRS FAMILY PROTEIN																	RGTB327
MT_H37Rv	3740707	69	Rv3345c	PE_PGRS50	PE-PGRS FAMILY PROTEIN						M. canettii CIPT 140010059
MT_H37Rv	3740711	18	Rv3345c	PE_PGRS50	PE-PGRS FAMILY PROTEIN						M. canettii CIPT 140010059
MT_H37Rv	3740765	1	Rv3345c	PE_PGRS50	PE-PGRS FAMILY PROTEIN																		RGTB423
MT_H37Rv	3741191	78	Rv3345c	PE_PGRS50	PE-PGRS FAMILY PROTEIN	M. africanum GMO41182	BCG_Mexico	BCG_Moreau_RDJ	BCG_Pasteur	Tokyo 172							F11
MT_H37Rv	3741272	26	Rv3345c	PE_PGRS50	PE-PGRS FAMILY PROTEIN											Erdman
MT_H37Rv	3741277	78	Rv3345c	PE_PGRS50	PE-PGRS FAMILY PROTEIN						M. canettii CIPT 140010059
MT_H37Rv	3762385	14	Rv3350c	PPE56	PPE FAMILY PROTEIN						M. canettii CIPT 140010059
MT_H37Rv	3779698	9	Rv3367	PE_PGRS51	PE-PGRS FAMILY PROTEIN		BCG_Mexico	BCG_Moreau_RDJ	BCG_Pasteur	Tokyo 172	M. canettii CIPT 140010059	CCDC5079		CDC1551	CTRI-2	Erdman	F11
MT_H37Rv	3779793	9	Rv3367	PE_PGRS51	PE-PGRS FAMILY PROTEIN						M. canettii CIPT 140010059
MT_H37Rv	3783643	5	Rv3370c	dnaE2	PROBABLE DNA POLYMERASE III (ALPHA CHAIN) DNAE2 (DNA NUCLEOTIDYLTRANSFERASE)																	RGTB327
MT_H37Rv	3803005	5	Rv3388	PE_PGRS52	PE-PGRS FAMILY PROTEIN																		RGTB423
MT_H37Rv	3811130	5	Rv3395c	Rv3395c	CONSERVED HYPOTHETICAL PROTEIN																		RGTB423
MT_H37Rv	3842412	21	Rv3425	PPE57	PPE FAMILY PROTEIN																	RGTB327
MT_H37Rv	3842580	22	Rv3425	PPE57	PPE FAMILY PROTEIN																		RGTB423
MT_H37Rv	3902820	7	Rv3483c-Rv3484(cpsA)																				RGTB423
MT_H37Rv	3924822	8	Rv3505(fadE27)-Rv3506(fadD17)								M. canettii CIPT 140010059
MT_H37Rv	3924825	32	Rv3505(fadE27)-Rv3506(fadD17)								M. canettii CIPT 140010059
MT_H37Rv	3924899	20	Rv3506	fadD17	POSSIBLE FATTY-ACID-CoA SYNTHETASE FADD17 (FATTY-ACID-CoA SYNTHASE) (FATTY-ACID-CoA LIGASE)						M. canettii CIPT 140010059
MT_H37Rv	3924902	5	Rv3506	fadD17	POSSIBLE FATTY-ACID-CoA SYNTHETASE FADD17 (FATTY-ACID-CoA SYNTHASE) (FATTY-ACID-CoA LIGASE)						M. canettii CIPT 140010059
MT_H37Rv	3927921	5	Rv3507	PE_PGRS53	PE-PGRS FAMILY PROTEIN																		RGTB423
MT_H37Rv	3928005	6	Rv3507	PE_PGRS53	PE-PGRS FAMILY PROTEIN																		RGTB423
MT_H37Rv	3928784	18	Rv3507	PE_PGRS53	PE-PGRS FAMILY PROTEIN			BCG_Moreau_RDJ		Tokyo 172										KZN2407_m
MT_H37Rv	3928798	15, 18	Rv3507	PE_PGRS53	PE-PGRS FAMILY PROTEIN						M. canettii CIPT 140010059				CTRI-2	Erdman	F11		KZN1435_m		KZN605_m
MT_H37Rv	3928799	18	Rv3507	PE_PGRS53	PE-PGRS FAMILY PROTEIN		BCG_Mexico		BCG_Pasteur
MT_H37Rv	3929086	78	Rv3507	PE_PGRS53	PE-PGRS FAMILY PROTEIN						M. canettii CIPT 140010059
MT_H37Rv	3929104	18	Rv3507	PE_PGRS53	PE-PGRS FAMILY PROTEIN		BCG_Mexico	BCG_Moreau_RDJ	BCG_Pasteur	Tokyo 172
MT_H37Rv	3929107	9	Rv3507	PE_PGRS53	PE-PGRS FAMILY PROTEIN		BCG_Mexico	BCG_Moreau_RDJ	BCG_Pasteur	Tokyo 172
MT_H37Rv	3929110	6	Rv3507	PE_PGRS53	PE-PGRS FAMILY PROTEIN		BCG_Mexico	BCG_Moreau_RDJ	BCG_Pasteur	Tokyo 172
MT_H37Rv	3929115	6	Rv3507	PE_PGRS53	PE-PGRS FAMILY PROTEIN		BCG_Mexico	BCG_Moreau_RDJ	BCG_Pasteur	Tokyo 172
MT_H37Rv	3929120	34	Rv3507	PE_PGRS53	PE-PGRS FAMILY PROTEIN		BCG_Mexico	BCG_Moreau_RDJ	BCG_Pasteur	Tokyo 172
MT_H37Rv	3929124	7	Rv3507	PE_PGRS53	PE-PGRS FAMILY PROTEIN		BCG_Mexico	BCG_Moreau_RDJ	BCG_Pasteur	Tokyo 172
MT_H37Rv	3930174	39	Rv3507	PE_PGRS53	PE-PGRS FAMILY PROTEIN												F11		KZN1435_m		KZN605_m
MT_H37Rv	3930466	9	Rv3507	PE_PGRS53	PE-PGRS FAMILY PROTEIN		BCG_Mexico	BCG_Moreau_RDJ	BCG_Pasteur	Tokyo 172	M. canettii CIPT 140010059
MT_H37Rv	3930476	9	Rv3507	PE_PGRS53	PE-PGRS FAMILY PROTEIN									CDC1551	CTRI-2
MT_H37Rv	3930480	9	Rv3507	PE_PGRS53	PE-PGRS FAMILY PROTEIN												F11		KZN1435_m	KZN2407_m	KZN605_m
MT_H37Rv	3931724	9	Rv3508	PE_PGRS54	PE-PGRS FAMILY PROTEIN						M. canettii CIPT 140010059
MT_H37Rv	3931734	9	Rv3508	PE_PGRS54	PE-PGRS FAMILY PROTEIN		BCG_Mexico	BCG_Moreau_RDJ	BCG_Pasteur	Tokyo 172						Erdman
MT_H37Rv	3931752	11	Rv3508	PE_PGRS54	PE-PGRS FAMILY PROTEIN																		RGTB423
MT_H37Rv	3932724	5	Rv3508	PE_PGRS54	PE-PGRS FAMILY PROTEIN																	RGTB327
MT_H37Rv	3933004	5	Rv3508	PE_PGRS54	PE-PGRS FAMILY PROTEIN																	RGTB327
MT_H37Rv	3933615	5	Rv3508	PE_PGRS54	PE-PGRS FAMILY PROTEIN																	RGTB327
MT_H37Rv	3933995	5	Rv3508	PE_PGRS54	PE-PGRS FAMILY PROTEIN																	RGTB327
MT_H37Rv	3935411	7	Rv3508	PE_PGRS54	PE-PGRS FAMILY PROTEIN												F11
MT_H37Rv	3935465	9	Rv3508	PE_PGRS54	PE-PGRS FAMILY PROTEIN			BCG_Moreau_RDJ	BCG_Pasteur
MT_H37Rv	3935873	7	Rv3508	PE_PGRS54	PE-PGRS FAMILY PROTEIN																	RGTB327
MT_H37Rv	3936080	9	Rv3508	PE_PGRS54	PE-PGRS FAMILY PROTEIN		BCG_Mexico			Tokyo 172
MT_H37Rv	3940702	16	Rv3511	PE_PGRS55	PE-PGRS FAMILY PROTEIN																		RGTB423
MT_H37Rv	3941495	9	Rv3511	PE_PGRS55	PE-PGRS FAMILY PROTEIN			BCG_Moreau_RDJ		Tokyo 172
MT_H37Rv	3941532	9	Rv3511	PE_PGRS55	PE-PGRS FAMILY PROTEIN													H37Ra
MT_H37Rv	3941545	18	Rv3511	PE_PGRS55	PE-PGRS FAMILY PROTEIN														KZN1435_m	KZN2407_m	KZN605_m
MT_H37Rv	3941566	18	Rv3511	PE_PGRS55	PE-PGRS FAMILY PROTEIN										CTRI-2
MT_H37Rv	3942819	18	Rv3512	PE_PGRS56	PE-PGRS FAMILY PROTEIN																	RGTB327
MT_H37Rv	3944052	9	Rv3512	PE_PGRS56	PE-PGRS FAMILY PROTEIN		BCG_Mexico	BCG_Moreau_RDJ	BCG_Pasteur	Tokyo 172
MT_H37Rv	3947114	9, 36	Rv3514	PE_PGRS57	PE-PGRS FAMILY PROTEIN			BCG_Moreau_RDJ	BCG_Pasteur					CDC1551					KZN1435_m	KZN2407_m	KZN605_m
MT_H37Rv	3947397	75	Rv3514	PE_PGRS57	PE-PGRS FAMILY PROTEIN									CDC1551
MT_H37Rv	3947751	6	Rv3514	PE_PGRS57	PE-PGRS FAMILY PROTEIN									CDC1551
MT_H37Rv	3948328	9	Rv3514	PE_PGRS57	PE-PGRS FAMILY PROTEIN													H37Ra
MT_H37Rv	3948345	9	Rv3514	PE_PGRS57	PE-PGRS FAMILY PROTEIN			BCG_Moreau_RDJ	BCG_Pasteur					CDC1551			F11
MT_H37Rv	3948612	9	Rv3514	PE_PGRS57	PE-PGRS FAMILY PROTEIN									CDC1551
MT_H37Rv	3949875	6	Rv3514	PE_PGRS57	PE-PGRS FAMILY PROTEIN																		RGTB423
MT_H37Rv	4014040	6	Rv3572	Rv3572	HYPOTHETICAL PROTEIN						M. canettii CIPT 140010059
MT_H37Rv	4037193	27	Rv3595c	PE_PGRS59	PE-PGRS FAMILY PROTEIN		BCG_Mexico	BCG_Moreau_RDJ	BCG_Pasteur	Tokyo 172	M. canettii CIPT 140010059
MT_H37Rv	4054046	7	Rv3613c-Rv3614c								M. canettii CIPT 140010059
MT_H37Rv	4054050	11	Rv3613c-Rv3614c								M. canettii CIPT 140010059
MT_H37Rv	4054053	6	Rv3613c-Rv3614c								M. canettii CIPT 140010059
MT_H37Rv	4077303	51	Rv3638	Rv3638	POSSIBLE TRANSPOSASE						M. canettii CIPT 140010059
MT_H37Rv	4093139	6	Rv3651-Rv3652(PE_PGRS60)																			RGTB327
MT_H37Rv	4094356	18, 27	Rv3653	PE_PGRS61	PE-PGRS FAMILY-RELATED PROTEIN								CCDC5180	CDC1551		Erdman
MT_H37Rv	4100544	57	Rv3661-Rv3662c								M. canettii CIPT 140010059
MT_H37Rv	4130693	7	Rv3689	Rv3689	PROBABLE CONSERVED TRANSMEMBRANE PROTEIN						M. canettii CIPT 140010059
MT_H37Rv	4130694	11	Rv3689	Rv3689	PROBABLE CONSERVED TRANSMEMBRANE PROTEIN						M. canettii CIPT 140010059
MT_H37Rv	4133465	6	Rv3691	Rv3691	CONSERVED HYPOTHETICAL PROTEIN																		RGTB423
MT_H37Rv	4212057	34	Rv3765c-Rv3766								M. canettii CIPT 140010059
MT_H37Rv	4220983	13	Rv3775(lipE)-Rv3776								M. canettii CIPT 140010059
MT_H37Rv	4220995	14	Rv3775(lipE)-Rv3776								M. canettii CIPT 140010059
MT_H37Rv	4220997	6	Rv3775(lipE)-Rv3776								M. canettii CIPT 140010059
MT_H37Rv	4221009	9	Rv3775(lipE)-Rv3776								M. canettii CIPT 140010059
MT_H37Rv	4221010	10	Rv3775(lipE)-Rv3776								M. canettii CIPT 140010059
MT_H37Rv	4221015	5	Rv3775(lipE)-Rv3776								M. canettii CIPT 140010059
MT_H37Rv	4252879	5	Rv3797	fadE35	PROBABLE ACYL-CoA DEHYDROGENASE FADE35									CDC1551
MT_H37Rv	4252881	5	Rv3797	fadE35	PROBABLE ACYL-CoA DEHYDROGENASE FADE35									CDC1551
MT_H37Rv	4309132	5	Rv3835	Rv3835	PROBABLE CONSERVED MEMBRANE PROTEIN																		RGTB423
MT_H37Rv	4340396	5	Rv3864	Rv3864	CONSERVED HYPOTHETICAL PROTEIN																	RGTB327
MT_H37Rv	4340984	36	Rv3864	Rv3864	CONSERVED HYPOTHETICAL PROTEIN		BCG_Mexico
MT_H37Rv	4340996	36	Rv3864	Rv3864	CONSERVED HYPOTHETICAL PROTEIN						M. canettii CIPT 140010059
MT_H37Rv	4341400	12	Rv3864	Rv3864	CONSERVED HYPOTHETICAL PROTEIN		BCG_Mexico	BCG_Moreau_RDJ	BCG_Pasteur	Tokyo 172	M. canettii CIPT 140010059
MT_H37Rv	4348823	51	Rv3870-Rv3871								M. canettii CIPT 140010059
MT_H37Rv	4357536	9	Rv3878-Rv3879c								M. canettii CIPT 140010059
MT_H37Rv	4359163	35	Rv3879c	Rv3879c	HYPOTHETICAL ALANINE AND PROLINE RICH PROTEIN							CCDC5079	CCDC5180
MT_H37Rv	4383144	5	Rv3897c	Rv3897c	CONSERVED HYPOTHETICAL PROTEIN		BCG_Mexico	BCG_Moreau_RDJ	BCG_Pasteur	Tokyo 172	M. canettii CIPT 140010059	CCDC5079	CCDC5180	CDC1551	CTRI-2	Erdman	F11		KZN1435_m	KZN2407_m	KZN605_m
MT_H37Rv	4401266	6	Rv3912	Rv3912	HYPOTHETICAL ALANINE RICH PROTEIN						M. canettii CIPT 140010059
