# Supplementary material for: Construction of a virtual Mycobacterium tuberculosis consensus genome and its application to data from a next generation sequencer
Source: BMC Genomics. 2015 Mar 20;16(1):218. doi: 10.1186/s12864-015-1368-9 (PMC4425900; doi:10.1186/s12864-015-1368-9)
Supplement: Additional file 7: — Probability value (i.e., p-value) to assess the confidence in the selection problem of phylogenetic tree using CONSEL. Description of data: Using PhyML with 100 (for SNP concatemers) or 40 (whole genome (CS) bootstrapping, multiple trees generated were analyzed with CONSEL to select most probable tree. P-values of top 10 trees generated from PhyML are indicated and the most probable trees in the analyses were used to generate Additional file 6: Figure S1. Abbreviation of the statics analyzed in CONSEL; obs: the observed log-likelihood difference. au: the p-value of the approximately unbiased test calculated from the multiscale bootstrap. np: the bootstrap probability calculated from the multiscale bootstrap. bp: the bootstrap probability calculated in the usual manner. kh: the Kishino-Hasegawa test. sh: the Shimodaira-Hasegawa test. wkh: the weighted Kishino-Hasegawa test. wsh: the weighted Shimodaira-Hasegawa test. [file 12864_2015_1368_MOESM7_ESM.xlsx]

## Sheet: Sheet1
Alginment used	Tree ranking	Tree #	Statistical tests
			obs	au	np	bp	pp	kh	sh	wkh	wsh
Whole genome	1	29	0	0.936	0.845	0.844	0.062	0	0.991	0	0.991
	2	21	0	0.936	0.845	0.844	0.062	0	0.991	0	0.991
	3	17	0	0.936	0.845	0.844	0.062	0	0.991	0	0.991
	4	27	0	0.009	0.005	0.004	0.062	0.005	0.962	0.005	0.957
	5	24	0	8e-11	1e-07	0	0.062	0	0.893	0	0.652
	6	6	0	8e-11	1e-07	0	0.062	0	0.893	0	0.652
	7	10	0	8e-11	1e-07	0	0.062	0	0.893	0	0.652
	8	12	0	3e-08	5e-07	0	0.062	0	0.891	0	0.635
	9	36	0	3e-08	5e-07	0	0.062	0	0.891	0	0.635
	10	15	0	3e-08	5e-07	0	0.062	0	0.891	0	0.635
SNP based on CS	1	63	0	0.767	0.256	0.229	0.093	0.915	0.999	0.559	0.995
	2	30	0	0.769	0.256	0.022	0.093	0.085	0.976	0.085	0.889
	3	62	0	0.768	0.256	0	0.091	0	0.973	0	0.275
	4	82	1.1	0.771	0.146	0.108	0.03	0.441	0.989	0.441	0.995
	5	2	1.1	0.77	0.146	0.034	0.03	0.441	0.989	0.441	0.995
	6	54	1.2	0.77	0.146	0.0001	0.029	0.441	0.989	0.0004	0.861
	7	18	1.2	0.77	0.146	0.002	0.029	0.44	0.989	0.016	0.87
	8	38	1.2	0.771	0.146	0.0003	0.029	0.44	0.989	0.015	0.863
	9	16	1.2	0.768	0.147	0.001	0.029	0.44	0.989	0.01	0.86
	10	65	1.2	0.768	0.147	0.001	0.029	0.44	0.989	0.01	0.86
SNP based on H37Rv	1	26	0	0.835	0.471	0.457	0.013	0.89	0.985	0.79	0.993
	2	16	0	0.194	0.017	0.017	0.013	0.11	0.834	0.11	0.699
	3	43	0	0.369	0.12	0.128	0.013	0.21	0.818	0.21	0.68
	4	35	0	0.024	0.0004	0.001	0.013	0.036	0.784	0.036	0.506
	5	34	0	3e-09	1e-07	0	0.013	0.028	0.779	0.028	0.472
	6	63	0	1e-58	1e-18	0	0.013	0.019	0.773	0.019	0.432
	7	14	0	2e-66	4e-20	0	0.013	0.018	0.773	0.018	0.43
	8	71	0	9e-32	9e-14	0	0.013	0.017	0.771	0.017	0.418
	9	30	0	0.003	9e-07	0	0.013	0.012	0.768	0.012	0.383
	10	66	0	2e-39	1e-15	0	0.013	0.011	0.767	0.011	0.374
